# Supplementary material for: Metabarcoding-based fungal diversity on coarse and fine particulate organic matter in a first-order stream in Nova Scotia, Canada
Source: F1000Res. 2016 Feb 26;4:1378. Originally published 2015 Nov 30. [Version 2] doi: 10.12688/f1000research.7359.2 (PMC4755416; doi:10.12688/f1000research.7359.2)
Supplement: Amount of particles in the stream — Dataset 1 provides the amounts of particles (mg) per liter of stream water. The particle size is defined as written in the method section for F2–F4. [file f1000research-4-8807-s0000.tgz]

Archive with 1 entries (1 files):
- 5be442a5-c7f9-4c67-8ecb-fabd6aa6c8a8_Dataset_1_FPOM_data.tab
