# Supplementary material for: Metabarcoding-based fungal diversity on coarse and fine particulate organic matter in a first-order stream in Nova Scotia, Canada
Source: F1000Res. 2016 Feb 26;4:1378. Originally published 2015 Nov 30. [Version 2] doi: 10.12688/f1000research.7359.2 (PMC4755416; doi:10.12688/f1000research.7359.2)
Supplement: Amount of particles in the stream — Dataset 1 provides the amounts of particles (mg) per liter of stream water. The particle size is defined as written in the method section for F2–F4. [file f1000research-4-8807-s0000.tgz › 5be442a5-c7f9-4c67-8ecb-fabd6aa6c8a8_Dataset_1_FPOM_data.tab]

size_fraction	mass_mg_l-1
F4	1.6
F4	0.95
F4	5.5
F3	0.003
F3	0.003
F3	0.03
F2	0.001
F2	0.002
F2	0.03
