# Supplementary material for: Metabarcoding-based fungal diversity on coarse and fine particulate organic matter in a first-order stream in Nova Scotia, Canada
Source: F1000Res. 2016 Feb 26;4:1378. Originally published 2015 Nov 30. [Version 2] doi: 10.12688/f1000research.7359.2 (PMC4755416; doi:10.12688/f1000research.7359.2)
Supplement: Ergosterol content of particle size fractions — Dataset 2 provide the ergosterol content (µg) per mass of particles or leaf-species (g) as described in the method section. [file f1000research-4-8807-s0001.tgz]

Archive with 1 entries (1 files):
- 6af280fe-5085-4c7d-8adc-8e28e68742ab_Dataset_2_ergosterol_data.tab
