# Supplementary material for: Metabarcoding-based fungal diversity on coarse and fine particulate organic matter in a first-order stream in Nova Scotia, Canada
Source: F1000Res. 2016 Feb 26;4:1378. Originally published 2015 Nov 30. [Version 2] doi: 10.12688/f1000research.7359.2 (PMC4755416; doi:10.12688/f1000research.7359.2)
Supplement: Ergosterol content of particle size fractions — Dataset 2 provide the ergosterol content (µg) per mass of particles or leaf-species (g) as described in the method section. [file f1000research-4-8807-s0001.tgz › 6af280fe-5085-4c7d-8adc-8e28e68742ab_Dataset_2_ergosterol_data.tab]

Fraction/leaf_species	Ergosterol_µg_g-1
F4	0.04
F4	0.025
F4	0.035
F3	0.45
F3	0.54
F3	0.58
F2	1.4
F2	1
F2	1.2
beech	3.3
beech	3.3
beech	2.1
maple	34.7
maple	36.5
maple	35.2
