# Supplementary material for: Metabarcoding-based fungal diversity on coarse and fine particulate organic matter in a first-order stream in Nova Scotia, Canada
Source: F1000Res. 2016 Feb 26;4:1378. Originally published 2015 Nov 30. [Version 2] doi: 10.12688/f1000research.7359.2 (PMC4755416; doi:10.12688/f1000research.7359.2)
Supplement: OTU matrix including fasta sequences — Dataset 3 is the resulting OTU matrix after the sequencing data processing with Mothur as described in the method section. For each OTU the amount of reads per individual sample is given. In addition one representative read is given (Representative_read_id) and the corresponding aligned DNA sequence. [file f1000research-4-8807-s0002.tgz]

Archive with 1 entries (1 files):
- aaa14846-afd2-4c42-9655-e6867d5554db_Dataset_3_otu_table_alignment.tab
