# Supplementary material for: Metabarcoding-based fungal diversity on coarse and fine particulate organic matter in a first-order stream in Nova Scotia, Canada
Source: F1000Res. 2016 Feb 26;4:1378. Originally published 2015 Nov 30. [Version 2] doi: 10.12688/f1000research.7359.2 (PMC4755416; doi:10.12688/f1000research.7359.2)
Supplement: OTU matrix including fasta sequences — Dataset 3 is the resulting OTU matrix after the sequencing data processing with Mothur as described in the method section. For each OTU the amount of reads per individual sample is given. In addition one representative read is given (Representative_read_id) and the corresponding aligned DNA sequence. [file f1000research-4-8807-s0002.tgz › aaa14846-afd2-4c42-9655-e6867d5554db_Dataset_3_otu_table_alignment.tab]

OTU	reads_beech	reads_F2	reads_F3	reads_F4	reads_maple_I	reads_maple_II	Representative_read_id	aligned_fasta
Otu001	17767	4971	5339	6782	9765	17232	HTCUHHO01A0LSC	CC-G--TT-C---TT-A--GT-TG-G-T--G-G-A-G-T---GA-TT-TGT-C-TGC-TT-AA--TT-GCG--A-T-A-A-C-GA--A-C-GAG--ACC-T-T-AA-CC--TGC-T--AA-AT-A-G-C-CAGG---C-T--AG--C------------T-TT-G--------------G--C---T---G---G---T--C--GCC-----------------G--G---C--T-TC--T-T-A-G-A-GG-G--AC-T----A-TC---G--G-C----T---CA-A-G-C-C-G-A-T-GG-A--AG-T-T-T-GA-G-G-CA-AT-A-AC-AGGT---C-TGTG--AT-G-CCC-TTA-G-A-TG--TT-C-T-GG-GC-CG-C--AC--GCG--…
Otu011	41	1099	2780	3064	4	32	HTCUHHO01CX1XS	CC-G--TT-C---TT-A--GT-TG-G-T--G-G-A-G-T---GA-TT-TGT-C-TGC-TT-AA--TT-GCG--A-T-A-A-C-GA--A-C-GAG--ACC-T-T-AA-CC--TGC-T--AA-AT-A-G-C-CAGG---C-C--CG--C------------T-TT-G--------------G--C---G---G---G---T--C--GCC-----------------G--G---C--T-TC--T-T-A-G-A-GG-G--AC-T----A-TC---G--G-C----T---CA-A-G-C-C-G-A-T-GG-A--AG-T-T-T-GA-G-G-CA-AT-A-AC-AGGT---C-TGTG--AT-G-CCC-TTA-G-A-TG--TT-C-T-GG-GC-CG-C--AC--GCG--…
Otu003	1555	3725	614	429	19	13	HTCUHHO01BQPKN	CC-G--TT-C---TT-A--GT-TG-G-T--G-G-A-G-T---GA-TT-TGT-C-TGC-TT-AA--TT-GCG--A-T-A-A-C-GA--A-C-GAG--ACC-T-T-AA-CC--TGC-T--AA-AT-A-G-C-CCGT---A-T--TG--C------------T-TT-G--------------G--C---A---G---T---A--C--GCT-----------------G--G---C--T-TC--T-T-A-G-A-GG-G--AC-T----A-TC---G--G-C----T---CA-A-G-C-C-G-A-T-GG-A--AG-T-T-T-GA-G-G-CA-AT-A-AC-AGGT---C-TGTG--AT-G-CCC-TTA-G-A-TG--TT-C-T-GG-GC-CG-C--AC--GCG--…
Otu075	0	747	710	573	27	75	HTCUHHO01ADASL	CC-G--TT-C---TT-A--GT-TG-G-T--G-G-A-G-T---GA-TT-TGT-C-TGC-TT-AA--TT-GCG--A-T-A-A-C-GA--A-C-GAG--ACC-T-T-AA-CC--TGC-T--AA-AT-A-G-C-CAGG---C-T--AG--C------------T-TT-T--------------G--C---T---G---G---T--C--GCC-----------------G--G---C--T-TC--T-T-A-G-A-GG-G--AC-T----A-TC---G--G-C----T---CA-A-G-C-C-G-A-T-GG-A--AG-T-T-T-GA-G-G-CA-AT-A-AC-AGGT---C-TGTG--AT-G-CCC-TTA-G-A-TA--TC-C-T-GG-GC-TG-C--AC--GCG--…
Otu073	0	1292	300	190	1	0	HTCUHHO01BN5R3	CC-G--TT-C---TT-A--GT-TG-G-T--G-G-A-G-T---GA-TT-TGT-C-TGG-TT-AA--TT-CCG--A-T-A-A-C-GA--A-C-GAG--ACC-T-T-AA-CC--TGC-T--AA-AT-A-G-C-CAGG---C-C--GG--C------------T-TT-T--------------G--C---T---G---G---T--C--GCC-----------------G--G---C--T-TC--T-T-A-G-A-GG-G--AC-T----G-TC---A--G-C--G-T---CT-A-G-C-T-G-A-C-GG-A--AG-T-T-T-GA-G-G-CA-AT-A-AC-AGGT---C-TGTG--AT-G-CCC-TTA-G-A-TG--TT-C-T-GG-GC-CG-C--AC--GCG--…
Otu007	136	462	613	449	0	0	HTCUHHO01DOOS2	CC-G--TT-C---TT-A--GT-TC-G-T--G-G-G-G-T---GA-CT-TGT-C-TGC-TT-AA--TT-GCG--A-T-A-A-C-GA--A-C-GAG--ACC-T-T-CA-CC--TGC-T--AA-AT-A-G-C-CAGG---C-T--AG--C------------T-TT-G--------------G--C---T---G---G---T--C--GCC-----------------G--G---C--T-TC--T-T-A-G-A-GG-G--AC-T----A-TC---G--G-C----T---CA-A-G-C-C-G-A-T-GG-A--AG-T-T-G-GA-G-G-CA-AT-A-AC-AGGT---C-TGTG--AT-G-CCC-TTA-G-A-TG--TT-C-T-GG-GC-CG-C--AC--GCG--…
Otu087	0	216	586	260	0	0	HTCUHHO01BVYDF	CC-G--TT-C---TT-A--GT-TG-G-T--G-G-A-G-T---GA-TT-TGT-C-TGG-TT-AA--TT-CCG--A-T-A-A-C-GA--A-C-GAG--ACC-T-T-AA-CC--TGC-T--AA-AT-A-G-C-CAGG---C-C--GG--C------------T-TT-G--------------G--C---T---G---G---T--C--GTC-----------------G--G---C--T-TC--T-T-A-G-A-GG-G--AC-T----G-TC---G--G-C--G-T---TT-A-G-C-C-G-A-C-GG-A--AG-T-T-T-GA-G-G-CA-AT-A-AC-AGGT---C-TGTG--AT-G-CCC-TTA-G-A-TG--TT-C-T-GG-GC-CG-C--AC--GCG--…
Otu010	44	208	299	526	0	0	HTCUHHO01DL42P	CC-G--TT-C---TT-A--GT-TG-G-T--G-G-A-G-T---GA-TT-TGT-C-TGC-TT-AA--TT-GCG--A-T-A-A-C-GA--A-C-GAG--ACC-T-T-AA-CC--TGC-T--AA-AT-A-G-C-CCGT---T-C--CG--C------------T-TA-G--------------G--C---G---G---A---A--C--GCT-----------------G--G---C--T-TC--T-T-A-G-A-GG-G--AC-T----A-TC---G--G-C----T---CA-A-G-C-C-G-A-T-GG-A--AG-T-T-T-GA-G-G-CA-AT-A-AC-AGGT---C-TGTG--AT-G-CCC-TTA-G-A-TG--TT-C-T-GG-GC-CG-C--AC--GCG--…
Otu008	72	63	731	117	0	0	HTCUHHO01AFTK1	CC-G--TT-C---TT-A--GT-TG-G-T--G-G-A-G-T---GA-TT-TGT-C-TGC-TT-AA--TT-GCG--A-T-A-A-C-GA--A-C-GAG--ACC-T-T-AA-CC--TGC-T--AA-CT-A-G-T-CCGT---A-T--TA--C------------C-CC-G--------------G--T---A---G---T---A--C--GCC-----------------G--A---C--T-TC--T-T-A-G-A-GG-G--AC-T----A-TC---G--G-C----T---CA-A-G-C-C-G-A-T-GG-A--AG-T-T-T-GA-G-G-CA-AT-A-AC-AGGT---C-TGTG--AT-G-CCC-TTA-G-A-TG--TT-C-T-GG-GC-CG-C--AC--GCG--…
Otu080	0	446	199	173	0	0	HTCUHHO01C942W	CC-G--TT-C---TT-A--GT-TG-G-T--G-G-A-G-T---GA-TT-TGT-C-TGG-TT-AA--TT-CCG--A-T-A-A-C-GA--A-C-GAG--ACC-T-T-AA-CC--TGC-T--AA-AT-A-G-T-CAGG---C-C--GG--C------------T-TT-T--------------G--C---T---G---G---T--C--GCC-----------------G--A---C--T-TC--T-T-A-G-A-GG-G--AC-T----G-TC---A--G-C--G-T---CT-A-G-C-T-G-A-C-GG-A--AG-T-T-T-GA-G-G-CA-AT-A-AC-AGGT---C-TGTG--AT-G-CCC-TTA-G-A-TG--TT-C-T-GG-GC-CG-C--AC--GCG--…
Otu076	0	642	55	14	0	0	HTCUHHO01DCBDQ	CC-G--TT-C---TT-A--GT-TG-G-T--G-G-A-G-T---GA-TT-TGT-C-TGC-CT-AA--TC-GCG--A-T-A-A-C-GA--A-C-GAG--ACC-T-T-AA-CC--TGC-T--AA-AT-A-G-C-CCGT---A-T--TGC-C------------T-C--G--------------G--C---A---G---T---A--C--GCT-----------------G--G---C--T-TC--T-T-A-G-A-GG-G--AC-T----A-TC---G--G-C----T---CA-A-G-C-C-G-A-T-GG-A--AG-T-T-T-GA-G-G-CA-AT-A-AC-AGGT---C-TGTG--AT-G-CCC-TTA-G-A-TG--TT-C-T-GG-GC-CG-C--AC--GCG--…
Otu083	0	203	141	249	0	0	HTCUHHO01ATZAR	CC-G--TT-C---TT-A--GT-TG-G-T--G-G-A-G-T---GA-TT-TGT-C-TGC-TT-AA--TT-GCG--A-T-A-A-C-GA--A-C-GAG--ACC-T-T-AA-CC--TGC-T--AA-AT-A-G-C-CCGA---C-T--AG--C------------T-TT-T--------------G--C---T---G---G---C--C--GCT-----------------G--G---C--T-TC--T-T-A-G-A-GG-G--AC-T----A-TT---G--G-C--A-T---AA-A-G-C-C-A-A-T-GG-A--AG-T-T-T-GA-G-G-CA-AT-A-AC-AGGT---C-TGTG--AT-G-CCC-TTA-G-A-TG--TT-C-T-GG-GC-CG-C--AC--GCG--…
Otu004	1062	195	146	225	25	8	HTCUHHO01DF6NT	CC-G--TT-C---TT-A--GT-TG-G-T--G-G-A-G-T---GA-TT-TGT-C-TGC-TT-AA--TT-GCG--A-T-A-A-C-GA--A-C-GAG--ACC-T-T-AA-CC--TGC-T--AA-AT-A-G-C-CCCT---A-T--TG--C------------T-TT-G--------------G--C---A---G---T---A--G--GCT-----------------G--G---C--T-TC--T-T-A-G-A-GG-G--AC-T----A-TC---C--G-C----T---CA-A-G-C-G-G-A-T-GG-A--AG-T-T-T-GA-G-G-CA-AT-A-AC-AGGT---C-TGTG--AT-G-CCC-TTA-G-A-TG--TT-C-T-GG-GC-CG-C--AC--GCG--…
Otu077	0	428	15	4	0	0	HTCUHHO01CAWX9	CC-G--TT-C---TT-A--GT-TG-G-T--G-G-A-G-T---GA-TT-TGT-C-TGC-TT-AA--TT-GCG--A-T-A-A-C-GA--A-C-GAG--ACC-T-T-AA-CC--TGC-T--AA-AT-A-G-C-CAGG---C-T--AG--C------------T-TT-G--------------G--C---T---G---G---T--C--GCC-----------------G--G---C--T-TC--T-T-A-G-A-GG-G--AC-T----A-TC---G--G-C----T---CA-A-G-C-C-G-A-T-GG-A--AG-T-T-T-GA-G-G-CA-AT-A-AC-AGGT---C-TGTG--AT-G-CCC-TTA-G-A-TG--TC-C-T-GG-GT-TG-C--AC--GCG--…
Otu074	0	428	9	6	0	0	HTCUHHO01AWDLN	CC-G--TT-C---TT-A--GT-TG-G-T--G-G-A-G-T---GA-TT-TGT-C-TGC-TT-AA--TT-GCG--A-T-A-A-C-GA--A-C-GAG--ACC-T-T-AA-CC--TAC-T--AA-AT-A-G-T-GCTG---C-T--AG--C------------T-TT-T--------------G--C---T---G---G---T--ATAGT------------------C--A---C--T-TC--T-T-A-G-A-GG-G--AC-T----A-TC---G--A-T--T-T---CA-A-G-T-C-G-A-T-GG-A--AG-T-T-T-GA-G-G-CA-AT-A-AC-AGGT---C-TGTG--AT-G-CCC-TTA-G-A-CG--TT-C-T-GG-GC-CG-C--AC--GCG--…
Otu035	2	88	126	197	0	2	HTCUHHO01BXLHF	CC-G--TT-C---TT-A--GT-TG-G-T--G-G-A-G-T---GA-TT-TGT-C-TGG-TT-AA--TT-CCG--A-T-A-A-C-GA--A-C-GAG--ACC-T-T-AA-CC--TGC-T--AA-AT-A-G-T-CCGG---C-C--GG--C------------T-TT-T--------------G--C---T---G---G---T--C--GCT-----------------G--A---C--T-TC--T-T-A-G-A-GG-G--AC-T----A-AC---A--G-C--G-T---TT-A-G-C-T-G-T-T-GG-A--AG-T-T-T-GA-G-G-CA-AT-A-AC-AGGT---C-TGTG--AT-G-CCC-TTA-G-A-TG--TT-C-T-GG-GC-CG-C--AC--GCG--…
Otu081	0	129	134	108	0	0	HTCUHHO01CZ2SE	CC-G--TT-C---TT-A--GT-TG-G-T--G-G-A-G-T---GA-TT-TGT-C-TGG-TT-AA--TT-CCG--A-T-A-A-C-GA--A-C-GAG--ACC-T-T-AT-CC--TGC-T--AA-AT-A-G-C-CAGG---C-C--GG--C------------T-TT-T--------------G--C---T---G---G---T--C--GCC-----------------G--G---C--T-TC--T-T-A-G-A-GG-G--AC-T----G-CG---GTTG-C--G-T---CT-A-G-C-C-C-G-C-GG-A--AG-T-T-T-GA-G-G-CA-AT-A-AC-AGGT---C-TGTG--AT-G-CCC-TTA-G-A-TG--TT-C-T-GG-GC-CG-C--AC--GCG--…
Otu092	0	55	172	71	0	0	HTCUHHO01DHNHA	CC-G--TT-C---TT-A--GT-TG-G-T--G-G-A-G-T---GA-TT-TGT-C-TGG-TT-AA--TT-CCG--A-T-A-A-C-GA--A-C-GAG--ACC-T-T-AA-CC--TGC-T--AA-AT-A-G-T-CCGG---C-C--GT--C------------T-TT-T--------------G--A---T---G---G---T--C--GCT-----------------G--A---C--T-TC--T-T-A-G-A-GG-G--AC-T----G-TC---A--G-C--G-T---CT-A-G-C-T-G-A-C-GG-A--AG-T-T-T-GA-G-G-CA-AT-A-AC-AGGT---C-TGTG--AT-G-CCC-TTA-G-A-TG--TT-C-T-GG-GC-CG-C--AC--GCG--…
Otu084	0	84	169	41	0	0	HTCUHHO01AFH93	CC-G--TT-C---TT-A--GT-TG-G-T--G-G-A-G-T---GA-TT-TGT-C-TGG-TT-AA--TT-CCG--A-T-A-A-C-GA--A-C-GAG--ACC-T-T-AA-CC--TGC-T--AA-AT-A-G-T-CGGA---C-T--GG--C------------T-TT-C--------------G--C---T---G---G---T--C--ATA-----------------G--G---C--T-TC--T-T-A-G-A-GG-G--AC-T----G-TC---G--A-C--G-T---CT-A-G-T-C-G-A-C-GG-A--AG-T-T-T-GA-G-G-CA-AT-A-AC-AGGT---C-TGTG--AT-G-CCC-TTA-G-A-TG--TT-C-T-GG-GC-CG-C--AC--GCG--…
Otu124	0	35	226	24	0	0	HTCUHHO01CF6Z8	CC-G--TT-C---TT-A--GT-TG-G-T--G-G-A-G-T---GA-TT-TGT-C-TGG-TT-AA--TT-CCG--A-T-A-A-C-GA--A-C-GAG--ACC-T-T-AA-CC--TGC-T--AA-AT-A-G-C-CAGG---C-C--GG--C------------T-TT-G--------------G--C---T---G---G---T--C--GCG-----------------G--G---C--T-TC--T-T-A-G-A-GG-G--AC-T----G-TC---G--G-C--G-T---CT-A-G-C-C-G-A-C-GG-A--AG-T-T-T-GA-G-G-CA-AT-A-AC-AGGT---C-TGTG--AT-G-CCC-TTA-G-A-TG--TT-C-T-GG-GC-CG-C--AC--GCG--…
Otu013	33	75	125	80	0	0	HTCUHHO01ABXPK	CC-G--TT-C---TT-A--GT-TG-G-T--G-G-A-G-T---GA-TT-TGT-C-TGC-TT-AA--TT-GCG--A-T-A-A-C-GA--A-C-GAG--ACC-T-C-GG-CC--C-T-T--AA-AT-A-G-C-CCGG---C-C--CG--C------------A-TT-T--------------G--C---G---G---G---C--T--GCT-----------------G--G---C--T-TC--T-T-A-A-G-GG-G--AC-T----A-TC---G--G-C----T---CA-A-G-C-C-G-A-T-GG-A--AG-T-G-C-GC-G-G-CA-AT-A-AC-AGGT---C-TGTG--AT-G-CCC-TTA-G-A-TG--TT-C-T-GG-GC-CG-C--AC--GCG--…
Otu095	0	79	78	123	0	1	HTCUHHO01DJIXK	CC-G--TT-C---TT-A--GT-TG-G-T--G-G-A-G-T---GA-TT-TGT-C-TGC-TT-AA--TT-GCG--A-T-A-A-C-GA--A-C-GAG--ACC-T-T-AA-CC--TGC-T--AA-AT-A-G-C-CAGG---C-C--CG--C------------T-TC-G--------------G--C---G---G---G---T--C--GCC-----------------G--G---C--T-TC--T-T-A-G-A-GG-G--AC-T----A-TC---G--G-C----T---CA-A-G-C-C-G-A-T-GG-A--AG-T-T-T-GA-G-G-CA-AT-A-AC-AGGT---C-TGTG--AT-G-CCC-TTA-G-A-TG--TT-C-T-GG-GC-CG-C--AC--GCG--…
Otu079	0	192	31	25	0	0	HTCUHHO01AL21N	CC-G--TT-C---TT-A--GT-TG-G-T--G-G-A-G-T---GA-TT-TGT-C-TGG-TT-AA--TT-CCG--A-T-A-A-C-GA--A-C-GAG--ACC-T-T-AA-CC--TGC-T--AA-AT-A-G-C-CAGG---C-C--GG--C------------T-TT-T--------------G--C---T---G---G---T--C--TCC-----------------G--G---C--T-TC--T-T-A-G-A-GG-G--AC-T----G-TC---G--G-C--G-T---CT-A-G-C-C-G-A-C-GG-A--AG-T-T-T-GA-G-G-CA-AT-A-AC-AGGT---C-TGTG--AT-G-CCC-TTA-G-A-TG--TT-C-T-GG-GC-CG-C--AC--GCG--…
Otu082	0	136	42	37	0	0	HTCUHHO01A1IXL	CC-G--TT-C---TT-A--GT-TG-G-T--G-G-A-G-T---GA-TT-TGT-C-TGC-TT-AA--TT-GCG--A-T-A-A-C-GA--A-C-GAG--ACC-T-T-GA-CC--TGC-T--AA-AT-A-G-C-CAGG---T-T--GA--C------------T-TT-T--------------G--T---C---G---G---C--C--GCC-----------------G--G---C--T-TC--T-T-A-G-A-GG-G--AC-T----T-TT---G--G-C----T---CA-A-G-C-C-A-A-T-GG-A--AG-T-A-C-GA-G-G-CA-AT-A-AC-AGGT---C-TGTG--AT-G-CCC-TTA-G-A-TG--TT-C-T-GG-GC-CG-C--AC--GCG--…
Otu126	0	5	207	1	0	0	HTCUHHO01BD5QM	CC-G--TT-C---TT-A--GT-TG-G-T--G-G-A-G-T---GA-TT-TGT-C-TGC-TT-AA--TT-GCG--A-T-A-A-C-GA--A-C-GAG--ACC-T-T-AA-CC--TGC-T--AA-AT-A-G-C-CCGC---G-C--CG--C------------T-CT-G--------------G--C---G---G---C---A--C--GCT-----------------G--G---C--T-TC--T-T-A-G-A-GG-G--AC-T----A-TC---G--G-C----T---CA-A-G-C-C-G-A-T-GG-A--AG-T-T-T-GA-G-G-CA-AT-A-AC-AGGT---C-TGTG--AT-G-CCC-TTA-G-A-TG--TT-C-T-GG-GC-CG-C--AC--GCG--…
Otu125	0	15	150	41	0	0	HTCUHHO01BZLS7	CC-G--TT-C---TT-A--GT-TG-G-T--G-G-A-G-T---GA-TT-TGT-C-TGG-TT-AA--TT-CCG--A-T-A-A-C-GA--A-C-GAG--ACC-T-T-AA-CC--TGC-T--AA-AT-A-G-C-CAGG---C-C--GG--C------------T-TT-C--------------G--C---T---G---G---C--C--TCC-----------------G--G---C--T-TC--T-T-A-G-A-GG-G--AC-T----G-TT---G--G-C--A-T---CT-A-G-C-C-G-A-C-GG-A--AG-T-T-T-GA-G-G-CA-AT-A-AC-AGGT---C-TGTG--AT-G-CCC-TTA-G-A-TG--TT-C-T-GG-GC-CG-C--AC--GCG--…
Otu091	0	58	118	25	0	0	HTCUHHO01C2LLC	CC-G--TT-C---TT-A--GT-TG-G-T--G-G-A-G-T---GA-TT-TGT-C-TGG-TT-AA--TT-CCG--A-T-A-A-C-GA--A-C-GAG--ACC-T-T-AA-CC--TGC-T--AA-AT-A-G-T-TA-----C-T--GG--AA-----------C-GC-------------G--A--G---T---T---C---T--A--GGG-----------------A--A---C--T-TC--T-T-A-G-A-GG-G--AC-T----A-TC---T--G-T--G-A---CT-A-A-C-A-G-A-T-GG-A--AG-T-T-T-GA-G-G-CA-AT-A-AC-AGGT---C-TGTG--AT-G-CCC-TTA-G-A-TG--TT-C-T-GG-GC-CG-C--AC--GCG--…
Otu078	0	185	9	5	0	0	HTCUHHO01CJHKJ	CC-G--TT-C---TT-A--GT-TG-G-T--G-G-A-G-T---GA-TT-TGT-C-TGC-TT-AA--TT-GCG--A-T-A-A-C-GA--A-C-GAG--ACC-T-T-AA-CC--TGC-T--AA-AT-A-G-C-CAGG---C-T--GG--C------------T-TC-G--------------G--C---T---G---G---T--C--GCA-----------------G--G---C--T-TC--T-T-A-G-A-GG-G--AC-T----A-TC---G--G-C----T---CA-A-G-C-C-G-A-T-GG-A--AG-T-T-T-GA-G-G-CA-AT-A-AC-AGGT---C-TGTG--AT-G-CCC-TTA-G-A-TA--TC-C-T-GG-GC-TG-C--AC--GCG--…
Otu012	19	137	28	29	0	0	HTCUHHO01CXCHM	CC-G--TT-C---TT-A--GT-TG-G-T--G-G-A-G-T---GA-TT-TGT-C-AGC-TT-AA--TT-GCG--A-T-A-A-C-GA--A-C-GAG--ACC-T-T-AA-CC--TGC-T--AA-CT-A-G-C-CCGT---G-T--CG--C------------T-CC-G--------------G--C---G---G---C---A--C--GCT-----------------G--G---C--T-TC--T-T-A-G-A-GG-G--AC-T----A-TC---G--G-C----T---CA-A-G-C-C-G-A-T-GG-A--AG-T-T-T-GA-G-G-CA-AT-A-AC-AGGT---C-TGTG--AT-G-CCC-TTA-G-A-TG--TT-C-T-GG-GC-CG-C--AC--GCG--…
Otu090	0	42	41	103	0	0	HTCUHHO01DFAWL	CC-G--TT-C---TT-A--GT-TG-G-T--G-G-A-G-T---GA-TT-TGT-C-TGC-TT-AA--TT-GCG--A-T-A-A-C-GA--A-C-GAG--ACC-T-T-AA-CC--TGC-T--AA-AT-A-G-C-CCGG---C-T--AG--C------------T-TT-G--------------G--C---T---G---G---T--C--GCC-----------------G--G---C--T-TC--T-T-A-G-A-GG-G--AC-T----A-TC---G--A-C----T---CA-A-G-T-C-G-A-T-GG-A--AG-T-T-T-GA-G-G-CA-AT-A-AC-AGGT---C-TGTG--AT-G-CCC-TTA-G-A-TG--TT-C-T-GG-GC-CG-C--AC--GCG--…
Otu086	0	75	71	38	0	0	HTCUHHO01CLN7G	CC-G--TT-C---TT-A--GT-TG-G-T--G-G-A-G-T---GA-TT-TGT-C-TGC-TT-AA--TT-GCG--A-T-A-A-C-GA--A-C-GAG--ACC-T-T-AT-AC--TAC-T--AA-AT-A-G-C-CAGG---C-T--CG--C------------T-TT-G--------------G--C---G---G---G---T--C--GCC-----------------G--G---C--T-TC--T-T-A-G-A-GT-G--AC-T----T-TC---G--G-C----T---CA-A-G-C-C-G-A-A-GG-A--AG-T-T-T-GA-G-G-CA-AT-A-AC-AGGT---C-TGTG--AT-G-CCC-TTA-G-A-TG--TT-C-T-GG-GC-CG-C--AC--GCG--…
Otu166	0	6	41	118	0	0	HTCUHHO01AD5DV	CC-G--TT-C---TT-A--GT-TG-G-T--G-G-A-G-T---GA-TT-TGT-C-TGC-TT-AA--TT-GCG--A-T-A-A-C-GA--A-C-GAG--ACC-T-T-AT-CC--TGC-T--AA-AT-A-G-C-CCGG---C-T--AG--C------------T-TT-G--------------G--C---T---G---G---T--T--GTT-----------------G--G---C--T-TC--T-T-A-G-A-GG-G--AC-T----A-TC---G--G-C----T---CA-A-G-C-C-G-A-T-GG-A--AG-T-T-T-GA-G-G-CA-AT-A-AC-AGGT---C-TGTG--AT-G-CCC-TTA-G-A-TG--TT-C-T-GG-GC-CG-C--AC--GCG--…
Otu120	0	15	60	79	0	0	HTCUHHO01AFTOK	CC-G--TT-C---TT-A--GT-TG-G-T--G-G-A-G-T---GA-TT-TGT-C-TGC-TT-AA--TT-GCG--A-T-A-A-C-GA--A-C-GAG--ACC-T-T-AA-CC--TGC-T--AA-AT-A-G-C-CCAC---G-T--CG--C------------T-TT-G--------------G--C---G---G---C---G--T--GCC-----------------G--G---C--T-TC--T-T-A-G-A-GG-G--AC-T----A-TC---G--G-C----T---CA-A-G-C-C-G-A-T-GG-A--AG-T-T-T-GA-G-G-CA-AT-A-AC-AGGT---C-TGTG--AT-G-CCC-TTA-G-A-TG--TT-C-T-GG-GC-CG-C--AC--GCG--…
Otu096	0	33	15	104	5	4	HTCUHHO01AHVG0	CC-G--TT-C---TT-A--GT-TG-G-T--G-G-A-G-T---GA-TT-TGT-C-TGC-TT-AA--TT-GCG--A-T-A-A-C-GA--A-C-GAG--ACC-C-T-CT-CT--TGC-T--AA-AT-A-G-C-CCAA---T-T--TA--C------------T-TT-G--------------G--T---A---G---A---T--T--GTT-----------------G--G---C--T-TC--T-T-A-G-A-AG-G--AC-T----C-CC---G--G-C----T---CA-A-G-T-C-G-G-G-GG-A--AG-T-TGT-G--G-G-CA-AT-A-AC-AGGT---C-TGTG--AT-G-CCC-TTA-G-A-TG--TT-C-T-GG-GC-CG-C--AC--GCG--…
Otu005	398	114	19	18	0	0	HTCUHHO01AQ9D8	CC-G--TT-C---TT-A--GT-TG-G-T--G-G-A-G-T---GA-TT-TGT-C-TGC-TT-AA--TT-GCG--A-T-A-A-C-GA--A-C-GAG--ACC-C-T-CT-CC--TGC-T--AA-AT-A-G-C-CCAA---T-T--TA--C------------T-TT-G--------------G--T---A---G---A---T--T--GTT-----------------G--G---C--T-TC--T-T-A-G-A-GG-G--AC-T----A-GT---G--A-C----T---CA-A-G-T-C-A-T-T-GG-A--AG-T-TGT-G--G-G-CA-AT-A-AC-AGGT---C-TGTG--AT-G-CCC-TTA-G-A-TG--TT-C-T-GG-GC-CG-C--AC--GCG--…
Otu119	0	21	78	43	0	0	HTCUHHO01DNP6Y	CC-G--TT-C---TT-A--GT-TG-G-T--G-G-A-G-T---GA-TT-TGT-C-TGG-TT-AA--TT-CCG--A-T-A-A-C-GA--A-C-GAG--ACC-T-T-AA-CC--TGC-T--AA-AT-A-G-C-CCGG---C-C--GG--C------------T-TT-G--------------G--C---T---G---G---C--C--GTT-----------------G--G---C--T-TC--T-T-A-G-A-GG-G--AC-T----A-AC---G--G-C--G-T---TT-A-G-C-C-G-T-T-GG-A--AG-T-T-T-GA-G-G-CA-AT-A-AC-AGGT---C-TGTG--AT-G-CCC-TTA-G-A-TG--TT-C-T-GG-GC-CG-C--AC--GCG--…
Otu112	0	34	41	67	0	0	HTCUHHO01BJW5S	CC-G--TT-C---TT-A--GT-TG-G-T--G-G-A-G-T---GA-TT-TGT-C-TGG-TT-AA--TT-CCG--A-T-A-A-C-GA--A-C-GAG--ACC-T-T-AA-CC--TGC-T--AA-AT-A-G-T-CAGG---C-C--GG--C------------T-TC-G--------------G--C---T---G---G---T--C--GTA-----------------GA-----C--T-TC--T-T-A-G-A-GG-G--AC-T----A-AC---A--G-C--G-T---TT-A-G-C-TG--T-T-GG-A--AG-T-T-T-GA-G-G-CA-AT-A-AC-AGGT---C-TGTG--AT-G-CCC-TTA-G-A-TG--TT-C-T-GG-GC-CG-C--AC--GCG--…
Otu072	1	76	44	21	0	0	HTCUHHO01ABH3G	CC-G--TT-C---TT-A--GT-TG-G-T--G-G-A-G-T---GA-TT-TGT-C-TGC-TT-AA--TT-GCG--A-T-A-A-C-GA--A-C-GAG--ACC-T-T-AA-CC--TGC-T--AA-AT-A-G-C-CCGG---C-T--AG--C------------T-TT-T--------------G--C---T---G---G---T--C--GCT-----------------G--G---C--T-TC--T-T-A-G-A-GG-G--AC-T----A-TC---G--G-C----T---CA-A-G-C-C-G-A-T-GG-A--AG-T-T-T-GA-G-G-CA-AT-A-AC-AGGT---C-TGTG--AT-G-CCC-TTA-G-A-TG--TC-C-C-GG-GC-CG-C--AC--GCG--…
Otu088	0	59	48	16	0	0	HTCUHHO01BCKEH	CC-G--TT-C---TT-A--GT-TG-G-T--G-G-A-G-T---GA-TT-TGT-C-TGC-TT-AA--TT-GCG--A-T-A-A-C-GA--A-C-GAG--ACC-T-T-AA--C--TTT-T--AA-AT-A-G-T-CAGG---C-T--AG--C------------T-TT-G--------------G--C---T---G---G---T--C--GCA-----------------G--G---C--T-TC--T-T-A-G-A-GG-G--AC-T----A-TC---G--G-CT---T---CA-A-G-C-C-G-A-T-GG-A--AG-T-T-T-GA-G-G-CA-AT-A-AC-AGGT---C-TGTG--AT-G-CCC-TTA-G-A-TG--TT-C-T-GG-GC-CG-C--AC--GCG--…
Otu113	0	32	44	41	0	0	HTCUHHO01BAR29	CC-G--TT-C---TT-A--GT-TG-G-T--G-G-A-G-T---GA-TT-TGT-C-TGG-TT-AA--TT-CCG--A-T-A-A-C-GA--A-C-GAG--ACC-T-T-AA-CC--TGC-T--AA-AT-A-G-T-CAGG---C-C--GT--C------------T-TT-T--------------G--A---T---G---G---T--C--GCC-----------------G--A---C--T-TC--T-T-A-G-A-GG-G--AC-T----G-TC---A--G-C--G-T---CT-A-G-C-T-G-A-C-GG-A--AG-T-T-T-GA-G-G-CA-AT-A-AC-AGGT---C-TGTG--AT-G-CCC-TTA-G-A-TG--TT-C-T-GG-GC-CG-C--AC--GCG--…
Otu094	0	46	15	52	0	2	HTCUHHO01CPNOC	CC-G--TT-C---TT-A--GT-TG-G-T--G-G-A-G-T---GA-TT-TGT-C-TGC-TT-AA--TT-GCG--A-T-A-A-C-GA--A-C-GAG--ACC-T-T-AA-CC--TGC-T--AA-CT-A-G-C-CCGT---A-T--TG--C------------T-TT-G--------------G--C---A---G---T---A--C--GCC-----------------G--G---C--T-TC--T-T-A-G-A-GG-G--AC-T----A-TC---G--G-C----T---CA-A-G-C-C-G-A-T-GG-A--AG-T-T-T-GA-G-G-CA-AT-A-AC-AGGT---C-TGTG--AT-G-CCC-TTA-G-A-TG--TT-C-T-GG-GC-CG-C--AC--GCG--…
Otu085	0	81	9	23	0	0	HTCUHHO01AXU46	CC-G--TT-C---TT-A--GT-TG-G-T--G-G-A-G-T---GA-TT-TGT-C-TGC-TT-AA--TT-GCG--A-T-A-A-C-GA--A-C-GAG--ACC-T-T-AA-CC--TGC-T--AA-AT-A-G-C-CAGG---T-C--AG--C------------T-TT-G--------------G--C---T---G---G---C--C--GCC-----------------G--G---C--T-TC--T-T-A-G-A-GG-G--AC-T----A-TC---G--G-C----T---CA-A-G-C-C-G-A-T-GG-A--AG-T-T-T-GA-G-G-CA-AT-A-AC-AGGT---C-TGTG--AT-G-CCC-TTA-G-A-TG--TT-C-T-GG-GC-CG-C--AC--GCG--…
Otu089	0	42	33	18	0	0	HTCUHHO01BOIYM	CC-G--TT-C---TT-A--GT-TG-G-T--G-G-G-G-T---GA-CT-TGT-C-TGC-TT-AA--TT-GCG--A-T-A-A-C-GA--A-C-GAG--ACC-T-T-AA-CC--TGC-T--AA-AT-A-G-C-CAGG---C-T--AG--C------------T-TT-G--------------G--C---T---G---G---T--C--GCC-----------------G--G---C--T-TC--T-T-A-G-A-GG-G--AC-T----A-TC---G--G-C----T---CA-A-G-C-C-G-A-T-GG-A--AG-T-T-T-GA-G-G-CA-AT-A-AC-AGGT---C-TGTG--AT-G-CCC-TTA-G-A-TG--TT-C-T-GG-GC-CG-C--AC--GCG--…
Otu403	0	0	19	71	0	0	HTCUHHO01AR437	CC-G--TT-C---TT-A--GT-TG-G-T--G-G-A-G-T---GA-TT-TGT-C-TGG-TT-AA--TT-CCG--A-T-A-A-C-GA--A-C-GAG--ACC-T-T-AA-CC--TGC-T--AA-AT-A-G-T-CAGG---C-C--GG--C------------T-TT-T--------------G--C---T---G---G---T--C--TCT-----------------G--G---C--T-TC--T-T-A-G-A-GG-G--AC-T----G-TC---A--G-C--G-T---CT-A-G-C-T-G-A-C-GG-A--AG-T-T-T-GA-G-G-CA-AT-A-AC-AGGT---C-TGTG--AT-G-CCC-TTA-G-A-TG--TT-C-T-GG-GC-CG-C--AC--GCG--…
Otu137	0	16	38	35	0	0	HTCUHHO01CZPUD	CC-G--TT-C---TT-A--GT-TG-G-T--G-G-A-G-T---GA-TT-TGT-C-TGC-TT-AA--TT-GCG--A-T-A-A-C-GA--A-C-GAG--ACC-T-T-AA-CC--TGC-T--AA-AT-A-G-T-CAGG---C-C--AG--C------------T-TC-G--------------G--C---T---G---G---T--C--GCA-----------------G--G---C--T-TC--T-T-A-G-A-GG-G--AC-T----A-TC---G--G-CT---T---CA-A-G-C-C-G-A-T-GG-A--AG-T-T-T-GA-G-G-CA-AT-A-AC-AGGT---C-TGTG--AT-G-CCC-TTA-G-A-TG--TT-C-T-GG-GC-CG-C--AC--GCG--…
Otu222	0	1	4	77	0	0	HTCUHHO01B68OE	CC-G--TT-C---TT-A--GT-TC-G-T--G-G-A-G-T---GA-TT-TGT-C-TGC-TT-AA--TT-GCG--A-T-A-A-C-GA--A-C-GAG--ACC-T-T-AA-CC--TGC-T--AA-AT-A-G-C-CAGG---C-C--CG--C------------T-TT-G--------------G--C---G---G---G---T--C--GCA-----------------G--G---C--T-TC--T-T-A-G-A-GG-G--AC-T----A-TC---G--G-C----T---CA-A-G-C-C-G-A-C-GG-A--AG-T-T-T-GA-G-G-CA-AT-A-AC-AGGT---C-TGTG--AT-G-CCC-TTA-G-A-TG--TT-C-T-GG-GC-CG-C--AC--GCG--…
Otu147	0	12	45	25	0	0	HTCUHHO01B26WI	CC-G--TT-C---TT-A--GT-TG-G-T--G-G-A-G-T---GA-TT-TGT-C-TGG-TT-AA--TT-CCG--A-T-A-A-C-GA--A-C-GAG--ACC-T-T-CT-CC--TGC-T--AA-AT-A-G-T-CTAG---C-T--GG--C------------T-TT-G--------------G--C---T---G---G---C--T--ATT-----------------G--G---C--T-TC--T-T-A-G-A-GG-G--AC-T----A-TC---A--A-C--G-T---TT-A-G-T-T-G-A-T-GG-A--AG-T-T-G-GA-G-G-CA-AT-A-AC-AGGT---C-TGTG--AT-G-CCC-TTA-G-A-TG--TT-C-T-GG-GC-CG-C--AC--GCG--…
Otu093	0	35	28	10	0	0	HTCUHHO01CK5FH	CC-G--TT-C---TT-A--GT-TG-G-T--G-G-A-G-T---GA-TT-TGT-C-TGC-TT-AA--TT-GCG--A-T-A-A-C-GA--A-C-GAG--ACC-T-T-AA-CC--TGC-T--AA-AT-A-G-C-CCAA---C-T--GG--C------------T-TT-G--------------G--C---T---G---G---C--T--GCT-----------------G--G---C--T-TC--T-T-A-G-A-GG-G--AC-A----T-TC---G--G-C----T---CA-A-G-C-C-G-A-C-GG-A--AG-T-T-T-GA-G-G-CA-AT-A-AC-AGGT---C-TGTT--AT-G-CCC-TTA-G-A-TG--TT-C-T-GG-GC-CG-C--AC--GCG--…
Otu129	0	19	29	24	13	43	HTCUHHO01BK9RH	CC-G--TT-C---TT-A--GT-TG-G-T--G-G-A-G-T---GA-TT-TGT-C-TGC-TT-AA--TT-GCG--A-T-A-A-C-GA--A-C-GAG--ACC-T-T-AA-CC--TGC-T--AA-AT-A-G-C-CAGG---C-T--AG--C------------T-TT-G--------------G--C---T---G---G---T--C--GCC-----------------G--G---C--T-TC--T-T-A-G-A-GG-G--AC-T----A-TC---G--G-C----T---CA-A-G-C-C-G-A-T-GG-A--AG-T-T-T-GA-G-G-CA-AT-A-AC-AGGT---C-TGTG--AT-G-CCC-TTA-G-A-TA--TC-C-T-GG-GC-TG-C--AC--GCG--…
Otu066	1	23	28	20	0	0	HTCUHHO01AYWI8	CC-G--TT-C---TT-A--GT-TG-G-T--G-G-G-G-T---GA-CT-TGT-C-TGC-TT-AA--TT-GCG--A-T-A-A-C-GA--A-C-GAG--ACC-T-T-AA-CC--TGC-T--AA-AT-A-G-C-CCGC---A-T--TG--C------------T-CC-G--------------G--C---A---G---T---G--C--GCT-----------------G--G---C--T-TC--T-T-A-G-A-GG-G--AC-T----T-TC---G--G-C----T---CA-A-G-C-C-G-A-A-GG-A--AG-T-T-T-GA-G-G-CA-AT-A-AC-AGGT---C-TGTG--AT-G-CCC-TTA-G-A-TG--TT-C-T-GG-GC-CG-C--AC--GCG--…
Otu097	0	32	28	10	0	0	HTCUHHO01DIDTT	CC-G--TT-C---TT-A--GT-TG-G-T--G-G-A-G-T---GA-TT-TGT-C-TGG-TT-AA--TT-CCG--A-T-A-A-C-GA--A-C-GAG--ACC-T-T-AA-CC--TGC-T--AA-AT-A-G-C-CAGG---C-T--GG--C------------T-TT-G--------------G--C---T---G---G---T--T--TCG-----------------G--G---C--T-TC--T-T-A-G-A-GG-G--AC-T----G-TC---G--G-C--G-T---CT-A-G-C-C-G-A-C-GG-A--AG-T-T-T-GA-G-G-CA-AT-A-AC-AGGT---C-TGTG--AT-G-CCC-TTA-G-A-TG--TT-C-T-GG-GC-CG-C--AC--GCG--…
Otu006	182	0	13	52	3	2	HTCUHHO01ADWWQ	CC-G--TT-C---TT-A--GT-TG-G-T--G-G-A-T-T---GA-TT-TGT-C-TGC-TT-AA--TT-GCG--A-T-A-A-C-GA--A-C-GAG--ACC-----AA-CG-TCTT-T--AA-AT-A-G-C-CAGG---C-T--AG--C------------T-TT-G--------------G--C---T---G---G---T--C--GCC-----------------G--G---C--T-TC--T-T-A-A-A-GA-G--AC-T----T-TC---T--G-C----T---CA-A-G-C-A-G-A-A-GG-A--AG-T-A-G-TT-G-G-CA-AT-A-AC-AGGT---C-TGTG--AT-G-CCC-TTA-G-A-TG--TT-C-T-GG-GC-CG-C--AC--GCG--…
Otu023	4	41	9	15	7	0	HTCUHHO01CVXUR	CC-G--TT-C---TT-A--GT-TG-G-T--G-G-A-G-T---GA-TT-TGT-C-TGC-TT-AA--TT-GCG--A-T-A-A-C-GA--A-C-GAG--ACC-T-T-AA-CC--TGC-T--AA-AT-A-G-C-CCGG---C-T--AG--C------------T-TT-G--------------G--C---T---G---G---T--C--GCC-----------------G--G---C--T-TC--T-T-A-G-A-GG-G--AC-T----A-TC---G--G-C----T---CA-A-G-C-C-G-A-T-GG-A--AG-T-T-T-GA-G-G-CA-AT-A-AC-AGGT---C-TGTG--AT-G-CCC-TTA-G-A-TG--TT-C-T-GG-GC-CG-C--AC--GCG--…
Otu105	0	22	13	29	0	0	HTCUHHO01AL2LV	CC-G--TT-T---TT-A--GT-TG-G-T--G-G-A-G-T---GA-TT-TGT-C-TGC-TT-AA--TT-GCG--A-T-A-A-C-GA--A-C-GAG--ACC-T-T-GA-CC--TGC-T--AA-AT-A-G-C-CCAA---T-T--CA--C------------T-TT-G--------------G--T---G---G---A---T--T--GCT-----------------G--G---C--T-TC--T-T-A-G-A-GG-G--AC-T----T-TT---G--G-C----T---CA-A-G-C-C-A-A-T-GG-A--AG-T-A-C-GA-G-G-CA-AA-A-AC-AGGT---C-TGTG--AT-G-CCC-TTA-G-A-TG--TT-C-T-GG-GC-CG-C--AC--GCG--…
Otu167	0	12	37	13	0	0	HTCUHHO01ASRPQ	CC-G--TT-C---TT-A--GT-TG-G-T--G-G-A-G-T---GA-TT-TGT-C-TGG-TT-AA--TT-CCG--A-T-A-A-C-GA--A-C-GAG--ACC-T-T-AA-CC--TGC-T--TA-AT-A-G-C-CAGG---C-C--GG--C------------T-TT-T--------------G--C---T---G---G---T--C--GCC-----------------G--G---C--T-TC--T-T-A-G-A-GG-G--AC-T----G-TC---T--G-C--G-T---CT-A-G-C-A-G-A-C-GG-A--AG-T-T-T-GA-G-G-CA-AT-A-AC-AGGT---C-TGTG--AT-G-CCC-TTA-G-A-TG--TT-C-T-GG-GC-CG-C--AC--GCG--…
Otu162	0	10	22	27	0	0	HTCUHHO01DLVTK	CC-G--TT-C---TT-A--GT-TG-G-T--G-G-A-G-T---GA-TT-TGT-C-TGC-TT-AA--TT-GCG--A-T-A-A-C-GA--A-C-GAG--ACC-T-T-AA-CC--TAC-T--AA-AT-A-G-C-CCGG---C-C--AG--C------------T-TT-G--------------G--C---T---G---G---T--C--GCC-----------------G--G---C--T-TC--T-T-A-G-A-GG-G--AC-T----A-TC---G--G-C----T---CA-A-G-C-C-G-A-T-GG-A--AG-T-T-T-GA-G-G-CA-AT-A-AC-AGGT---C-TGTG--AT-G-CCC-TTA-G-A-TG--TT-C-T-GG-GC-CG-C--AC--GCG--…
Otu348	0	2	28	24	0	0	HTCUHHO01ATAOK	CC-G--TT-C---TT-A--GT-TG-G-T--G-G-A-G-T---GA-TT-TGT-C-TGC-TT-AA--TT-GCG--A-T-A-A-C-GA--A-C-GAG--ACC-T-T-AA-CC--TGC-T--AA-AT-A-G-C-CAGG---C-T--AG--C------------C-TA-G--------------G--C---T---G---G---T--C--GCC-----------------G--G---C--T-TC--T-T-A-G-A-GG-G--AC-T----A-TC---G--G-C----G---CA-A-G-T-C-G-A-T-GG-A--AG-T-T-T-GA-G-G-CA-AT-A-AC-AGGT---C-TGTG--AT-G-CCC-TTA-G-A-TG--TT-C-T-GG-GC-CG-C--AC--GCG--…
Otu122	0	11	22	21	0	0	HTCUHHO01C1HSR	CC-G--TT-C---TT-A--GT-TG-G-T--G-G-A-G-T---GA-TT-TGT-C-TGG-TT-AA--TT-CCG--A-T-A-A-C-GA--A-C-GAG--ACC-T-T-AA-CC--TGC-T--AA-AT-A-G-C-CGGG---T-C--GA--C------------T-TT-G--------------G--T---T---G---A---CTTT-TTTA-----------------G--G---C--T-TC--T-T-A-G-A-GG-G--AC-T----A-TC---T--G-C--G-T---TT-A-G-C-A-G-A-T-GG-A--AG-T-T-T-GA-G-G-CA-AT-A-AC-AGGT---C-TGTG--AT-G-CCC-TTA-G-A-TG--TT-C-T-GG-GC-CG-C--AC--GCG--…
Otu148	0	20	22	11	0	0	HTCUHHO01DCMVY	CC-G--TT-C---TT-A--GT-TG-G-T--G-G-A-G-T---GA-TT-TGT-C-TGG-TT-AA--TT-CCG--A-T-A-A-C-GA--A-C-GAG--ACC-T-T-AA-CC--TGC-T--AA-CT-A-G-T--TTA---C-T--GA--AC-------------GC-------------G--A--G---T---T---C---T--G--GCA-----------------A--A---C--T-TC--T-T-A-G-A-GG-G--AC-T----A-TC---T--G-T--G-A---CT-A-A-C-A-G-A-T-GG-A--AG-T-T-T-GA-G-G-CA-AT-A-AC-AGGT---C-TGTG--AT-G-CCC-TTA-G-A-TG--TT-C-T-GG-GC-CG-C--AC--GCG--…
Otu108	0	14	14	24	0	0	HTCUHHO01BIUOS	CC-G--TT-C---TT-A--GT-TG-G-T--G-G-A-G-T---GA-TT-TGT-C-TGG-TT-AA--TT-CCG--A-T-A-A-C-GA--A-C-GAG--ACC-T-T-AA-CC--TGC-T--AA-AT-A-G-T-CAGG---C-C--GG--C------------T-TC-G--------------G--C---T---G---G---T--C-GTTT-----------------G--A---C--T-TC--T-T-A-G-A-GG-G--AC-T----G-TC---G--G-C--G-T---TT-A-G-C-C-G-A-C-GG-A--AG-T-T-T-GA-G-G-CA-AT-A-AC-AGGT---C-TGTG--AT-G-CCC-TTA-G-A-TG--TT-C-T-GG-GC-CG-C--AC--GCG--…
Otu365	0	1	45	1	0	0	HTCUHHO01CSLXR	CC-G--TT-C---TT-A--GT-TG-G-T--G-G-A-G-T---GA-TT-TGT-C-TGC-TT-AA--TT-GCG--A-T-A-A-C-GA--A-C-GAG--ACC-T-T-AA-CC--TGC-T--AA-AT-A-G-C-CCGT---G-T--TG--C------------T-CC-T--------------G--C---A---G---C---A--C--GCC-----------------G--G---C--T-TC--T-T-A-G-A-GG-G--AC-T----A-TC---G--G-C----T---CA-A-G-C-C-G-A-T-GG-A--AG-T-T-T-GA-G-G-CA-AT-A-AC-AGGT---C-TGTG--AT-G-CCC-TTA-G-A-TG--TT-C-T-GG-GC-CG-C--AC--GCG--…
Otu194	0	6	8	28	0	0	HTCUHHO01AEKSG	CC-G--TT-C---TT-A--GT-TG-G-T--G-G-A-G-T---GA-TT-TGT-C-TGC-TT-AA--TT-GCG--A-T-A-A-C-GA--A-C-GAG--ACC-T-T-CT-CC--TGC-T--AA-AT-A-G-C-CCGG---C-C--CG--C------------T-TT-G--------------G--C---G---G---G---T--C--GCT-----------------G--G---C--T-TC--T-T-A-G-A-GG-G--AC-T----A-TC---G--G-C----T---CA-A-G-C-C-G-A-T-GG-A--AG-T-T-G-GA-G-G-CA-AT-A-AC-AGGT---C-TGTG--AT-G-CCC-TTA-G-A-TG--TT-C-T-GG-GC-CG-C--AC--GCG--…
Otu127	0	8	25	9	0	0	HTCUHHO01CR35H	CC-G--TT-C---TT-A--GT-TG-G-T--G-G-A-G-T---GA-TT-TGT-C-TGG-TT-AA--TT-CCG--A-T-A-A-C-GA--A-C-GAG--ACC-T-T-AA-CC--TGC-T--AA-AT-A-G-T-CCAG---C-C--GT--C------------T-TT-T--------------G--A---T---G---G---C--T--GCT-----------------G--A---C--T-TC--T-T-A-G-A-GG-G--AC-T----G-TC---A--G-C--G-T---CT-A-G-C-T-G-A-C-GG-A--AG-T-T-T-GA-G-G-CA-AT-A-AC-AGGT---C-TGTG--AT-G-CCC-TTA-G-A-TG--TT-C-T-GG-GC-CG-C--AC--GCG--…
Otu121	0	22	9	11	0	0	HTCUHHO01BXB2Y	CC-G--TT-C---TT-A--GT-TG-G-T--G-G-A-G-T---GA-TT-TGT-C-TGG-TT-AA--TT-CCG--A-T-A-A-C-GA--A-C-GAG--ACC-T-T-AA-CC--TGC-T--AA-AT-A-G-C-CAGG---C-C--GG--C------------T-CC-G--------------G--C---C---G---G---T--C--GTC-----------------G--G---C--T-TC--T-T-A-G-A-GG-G--AC-T----G-TC---G--G-C--G-T---CT-A-G-C-C-G-A-C-GG-A--AG-T-T-T-GA-G-G-CA-AT-A-AC-AGGT---C-TGTG--AT-G-CCC-TTA-G-A-TG--TT-C-T-GG-GC-CG-C--AC--GCG--…
Otu024	5	8	22	8	0	0	HTCUHHO01BP96D	CC-G--TT-C---TT-A--GT-TG-G-T--G-G-A-G-T---GA-TT-TGT-C-TGG-TT-AA--TT-CCG--A-T-A-A-C-GA--A-C-GAG--ACC-T-T-AA-CC--TGC-T--AA-AT-A-G-C-CTGG---C-C--GG--C------------T-TT-T--------------G--C---T---G---G---T--C--ACG-----------------G--G---C--T-TC--T-T-A-G-A-GG-G--AC-T----G-TC---G--G-C--G-T---CT-A-G-C-C-G-A-C-GG-A--AG-T-T-T-GA-G-G-CA-AT-A-AC-AGGT---C-TGTG--AT-G-CCC-TTA-G-A-TG--TT-C-T-GG-GC-CG-C--AC--GCG--…
Otu307	0	3	32	3	0	0	HTCUHHO01AITZW	CC-G--TT-C---TT-A--GT-TG-G-T--G-G-A-G-T---GA-TT-TGT-C-TGG-TT-AA--TT-CCG--T-T-A-A-C-GA--A-C-GAG--ACC-T-T-AA-CC--TGC-T--AA-AT-A-G-T-TATG---C-T---A--AC-----------T--T-T-----------G--G--T---T---G---G---C--A--GTT-----------------A--A---C--T-TC--T-T-A-G-A-GG-G--AC-T----A-TG---G--A-T--G-T---TT-A-A-T-C-C-A-T-GG-A--AG-T-T-T-GA-G-G-CA-AT-A-AC-AGGT---C-TGTG--AT-G-CCC-TTA-G-A-TG--TT-C-T-GG-GC-CG-C--AC--GCG--…
Otu116	0	14	13	8	0	0	HTCUHHO01B7HQV	CC-G--TT-C---TT-A--GT-TG-G-T--G-G-A-G-T---GA-TT-TGT-C-TGG-TT-AA--TT-CCG--A-T-A-A-C-GA--A-C-GAG--ACC-T-T-AA-CC--TGC-T--AA-AT-A-G-T-CAGG---C-C--GG--C------------T-TT-T--------------G--C---T---G---G---T--C--GCC-----------------G--A---C--T-TC--T-T-A-G-A-GG-G--AC-T----A-TC---A--G-C--T-T---TT-A-G-C-T-G-A-T-GG-A--AG-T-T-T-GA-G-G-CA-AT-A-AC-AGGT---C-TGTG--AT-G-CCC-TTA-G-A-TG--TT-C-T-GG-GC-CG-C--AC--GCG--…
Otu103	0	18	11	6	0	0	HTCUHHO01C8I3B	CC-G--TT-C---TT-A--GT-TG-G-T--G-G-A-G-T---GA-TT-TGT-C-TGG-TT-AA--TT-CCG--A-T-A-A-C-GA--A-C-GAG--ACC-T-T-AA-CC--TGC-T--AA-AT-A-G-C-CAGG---C-C--GG--C------------T-TC-G--------------G--C---T---G---G---T--C--GTG-----------------G--G---C--T-TC--T-T-A-G-A-GG-G--AC-T----G-TC---G--GC---G-T---CT-A-G-T-C-G-A-C-GG-A--AG-T-T-T-GA-G-G-CA-AT-A-AC-AGGT---C-TGTG--AT-G-CCC-TTA-G-A-TG--TT-C-T-GG-GC-CG-C--AC--GCG--…
Otu208	0	6	20	8	0	0	HTCUHHO01CMON2	CC-G--TT-C---TT-A--GT-TG-G-T--G-G-A-G-T---GA-TT-TGT-C-TGG-TT-AA--TT-CCG--A-T-A-A-C-GA--A-C-GAG--ACC-T-T-AA-CC--TGC-T--AA-AT-A-G-C-CAGG---C-C--GG--C------------T-TT-T--------------G--C---T---G---G---T--C--GCC-----------------G--G---C--T-TC--T-T-A-G-A-GG-G--AC-T----G-TC---A--G-T--G-T---CT-A-A-C-T-G-A-C-GG-A--AG-T-T-T-GA-G-G-CA-AT-A-AC-AGGT---C-TGTG--AT-G-CCC-TTA-G-A-TG--TT-C-T-GG-GC-CG-C--AC--GCG--…
Otu140	0	7	18	9	0	0	HTCUHHO01BEM1P	CC-G--TT-C---TT-A--GT-TG-G-T--G-G-A-G-T---GA-TT-TGT-C-TGG-TT-AA--TT-CCG--A-T-A-A-C-GA--A-C-GAG--ACC-T-T-AA-CC--TGC-T--AA-AT-A-G-C-CAGG---C-C--GG--C------------T-TT-T--------------G--C---T---G---G---T--C--TCC-----------------G--G---C--T-TC--T-T-A-G-A-GG-G--AC-T----G-TC---G--G-C--G-T---CT-A-G-C-C-G-A-C-GG-A--AG-T-T-T-GA-G-G-CA-AT-A-AC-AGGT---C-TGTG--AT-G-CCC-TTA-G-A-TG--TT-C-T-GG-GC-CG-C--AC--GCG--…
Otu101	0	26	6	2	0	0	HTCUHHO01B23V8	CC-G--TT-C---TT-A--GT-TG-G-T--G-G-A-G-T---GA-TT-TGT-C-TGG-TT-AA--TT-CCG--T-T-A-A-C-GA--A-C-GAG--ACC-T-T-AA-CC--TGC-T--AA-AT-A-G-T-TACG---T-TA-AC--TT-----------T-GG-T-----------T--G--A---C---G---G------C---T------------------A--A---C--T-TC--T-T-A-G-A-GG-G--AC-T----A-TT---G--A-T--G-T---TT-A-A-T-C-A-A-T-GG-A--AG-T-T-T-GA-G-G-CA-AT-A-AC-AGGT---C-TGTG--AT-G-CCC-TTA-G-A-TG--TT-C-T-GG-GC-CG-C--AC--GCG--…
Otu015	33	30	1	2	1	0	HTCUHHO01B7DN7	CC-G--TT-C---TT-A--GT-TG-G-T--G-G-A-G-T---GA-TT-TGT-C-TGC-TT-AA--TT-GCG--A-T-A-A-C-GA--A-C-GAG--ACC-T-T-AA-CC--TGC-T--AA-AT-A-G-C-CCGT---A-T--TG--C------------T-TT-G--------------G--C---A---G---T---A--C--GCT-----------------G--G---C--T-TC--T-T-A-G-A-GG-G--AC-T----A-TC---G--G-C----T---CA-A-G-C-C-G-A-T-GG-A--AG-T-T-T-GA-G-G-CA-AT-A-AC-AGGT---C-TGTG--AT-G-CCC-TTA-G-A-TG--TT-C-T-GG-GC-CG-C--AC--GCG--…
Otu182	0	8	14	11	0	0	HTCUHHO01ALB6I	CC-G--TT-C---TT-A--GT-TG-G-T--G-G-A-G-T---GA-TT-TGT-C-TGG-TT-AA--TT-CCG--A-T-A-A-C-GA--A-C-GAG--ACC-T-T-AA-CC--TGC-T--AA-AT-A-G-T-CAGG---C-C--GG--C------------T-TT-G--------------G--C---T---G---G---T--C--GTC-----------------G--A---C--T-TC--T-T-A-G-A-GG-G--AC-T----A-AC---G--G-C--A-T---CT-A-G-C-C-G-T-T-GG-A--AG-T-T-T-GA-G-G-CA-AT-A-AC-AGGT---C-TGTG--AT-G-CCC-TTA-G-A-TG--TT-C-T-GG-GC-CG-C--AC--GCG--…
Otu159	0	7	21	5	0	0	HTCUHHO01BN281	CC-G--TT-C---TT-A--GT-TG-G-T--G-G-A-G-T---GA-TT-TGT-C-TGC-TT-AA--TT-GCG--A-T-A-A-C-GA--A-C-GAG--ACC-T-T-AA-CC--TGC-T--AA-AT-A-G-C-CCGG---C-C--CG--C------------C-CA-G--------------G--C---G---G---G---T--C--GCC-----------------G--G---C--T-TC--T-T-A-G-A-GG-G--AC-T----A-TC---G--G-C----T---CA-A-G-C-C-G-A-T-GG-A--AG-T-T-T-GA-G-G-CA-AT-A-AC-AGGT---C-TGTG--AT-G-CCC-TTA-G-A-TG--TT-C-T-GG-GC-CG-C--AC--GCG--…
Otu205	0	6	22	4	0	0	HTCUHHO01A64SU	CC-G--TT-C---TT-A--GT-TG-G-T--G-G-A-G-T---GA-TT-TGT-C-TGG-TT-AA--TT-CCG--A-T-A-A-C-GA--A-C-GAG--ACC-T-T-AA-CC--TGC-T--AA-AT-A-G-C-CAGG---C-C--GG--C------------T-TT-T--------------G--C---T---G---G---T--C--GCT-----------------G--G---C--T-TC--T-T-A-G-A-GG-G--AC-T----G-TC---A--G-C--G-T---CT-A-G-C-T-G-A-C-GG-A--AG-T-T-T-GA-G-G-CA-AT-A-AC-AGGT---C-TGTG--AT-G-CCC-TTA-G-A-TG--TT-C-T-GG-GC-CG-C--AC--GCG--…
Otu145	0	6	19	6	0	0	HTCUHHO01BC05J	CC-G--TT-C---TT-A--GT-TG-G-T--G-G-A-G-T---GA-TT-TGT-C-TGG-TT-AA--TT-CCG--A-T-A-A-C-GA--A-C-GAG--ACC-T-T-AA-CC--TGC-T--AA-AT-A-G-T-CAGG---C-C--GG--C------------T-TT-G--------------G--C---T---G---G---T--C--GTC-----------------G--A---C--T-TC--T-T-A-G-A-GG-G--AC-T----A-TT---G--G-C--G-T---TT-A-G-C-C-A-A-T-GG-A--AG-T-T-T-GA-G-G-CA-AT-A-AC-AGGT---C-TGTG--AT-G-CCC-TTA-G-A-TG--TT-C-T-GG-GC-CG-C--AC--GCG--…
Otu118	0	25	3	3	0	0	HTCUHHO01DBKPN	CC-G--TT-C---TT-A--GT-TG-G-T--G-G-A-G-T---GA-TT-TGT-C-TGG-TT-AA--TT-CCG--A-T-A-A-C-GA--A-C-GAG--ACC-T-T-AA-CC--TGC-T--AA-AT-A-G-C-CAGG---C-C--GG--C------------T-CC-G--------------G--C---T---G---G---C--C--GTCA----------------G--G---C--T-TC--T-T-A-G-A-GG-G--AC-T----G-TC---G--G-C--T-T---TT-A-G-C-C-G-A-C-GG-A--AG-T-T-T-GA-G-G-CA-AT-A-AC-AGGT---C-TGTG--AT-G-CCC-TTA-G-A-TG--TT-C-T-GG-GC-CG-C--AC--GCG--…
Otu009	52	0	20	10	0	0	HTCUHHO01CCY0R	CC-G--TT-C---TT-A--GT-TG-G-T--G-G-A-G-T---GA-TT-TGT-C-TGC-TT-AA--TT-GCG--A-T-A-A-C-GA--A-C-GAG--ACC-T-T-AA-CC--TGC-T--AA-AT-A-G-C-CCGG---T-T--TG--C------------T-TT-G--------------G--C---A---G---A---T--C--GCT-----------------G--G---C--T-TC--T-T-A-G-A-GG-G--AC-T----A-TC---G--G-C----T---CA-A-G-C-C-G-A-T-GG-A--AG-T-T-T-GA-G-G-CA-AT-A-AC-AGGT---C-TGTG--AT-G-CCC-TTA-G-A-TG--TT-C-T-GG-GC-CG-C--AC--GCG--…
Otu014	10	4	9	17	0	1	HTCUHHO01A16OM	CC-G--TT-C---TT-A--GT-TG-G-T--G-G-A-G-T---GA-TT-TGT-C-TGC-TT-AA--TT-GCG--A-T-A-A-C-GA--A-C-GAG--ACC-T-T-AA-CC--TAC-T--AA-AT-A-G-C-CCGG---C-T--AG--C------------T-TT-G--------------G--C---T---G---G---T--C--GCT-----------------G--G---C--T-TC--T-T-A-G-A-GG-G--AC-T----T-TT---G--G-C----T---CA-A-G-C-C-A-A-A-GG-A--AG-T-T-T-GA-G-G-CA-AT-A-AC-AGGT---C-TGTG--AT-G-CCC-TTA-G-A-TG--TT-C-T-GG-GC-CG-C--AC--GCG--…
Otu109	0	14	4	12	0	0	HTCUHHO01BGJ6V	CC-G--TT-C---TT-A--GT-TG-G-T--G-G-A-G-T---GA-TT-TGT-C-TGC-TT-AA--TT-GCG--A-T-A-A-C-GA--A-C-GAG--ACC-T-T-AA-CC--TGC-T--AA-AT-A-G-C-GCAG---C-C--GA--CA-----------TTCT-T--------------G--T---C---G---A---C--C--G-G-----------------C--G---C--T-TC--T-T-A-G-A-GG-G--AC-A----T-TC---G--G-C----G---CA-A-G-C-C-G-A-C-GG-A--AG-T-T-T-GA-G-G-CA-AT-A-AC-AGGT---C-TGTT--AT-G-CCC-TTA-G-A-TG--TT-C-T-GG-GC-CG-C--AC--GCG--…
Otu204	0	6	0	23	0	0	HTCUHHO01C0ZWG	CC-G--TT-C---TT-A--GT-TG-G-T--G-G-A-G-T---GA-TT-TGT-C-TGC-TT-AA--TT-GCG--A-T-A-A-C-GA--A-C-GAG--ACC-T-T-AA-CC--TGC-T--AA-AT-A-G-C-CCGG---C-C--GG--C------------C-TT-G--------------G--C---C---G---G---T--C--GCC-----------------G--G---C--T-TC--T-T-A-G-A-GG-G--AC-T----A-TC---G--G-C----T---CA-A-G-C-C-G-A-T-GG-A--AG-T-T-T-GA-G-G-CA-AT-A-AC-AGGT---C-TGTG--AT-G-CCC-TTA-G-A-TG--TT-C-T-GG-GC-CG-C--AC--GCG--…
Otu123	0	16	7	6	0	0	HTCUHHO01CSDJ1	CC-G--TT-C---TT-A--GT-TG-G-T--G-G-A-G-T---GA-TT-TGT-C-TGG-TT-AA--TT-CCG--A-T-A-A-C-GA--A-C-GAG--ACC-T-T-AA-CC--TGC-T--AA-AT-A-G-C-CAGG---C-C--GG--C------------T-TT-G--------------G--C---T---G---G---T--C--GTC-----------------G--G---C--T-TC--T-T-A-G-A-GG-G--AC-T----A-AC---G--G-C--G-T---CT-A-G-C-C-G-T-T-GG-A--AG-T-T-T-GA-G-G-CA-AT-A-AC-AGGT---C-TGTG--AT-G-CCC-TTA-G-A-TG--TT-C-T-GG-GC-CG-C--AC--GCG--…
Otu104	0	15	2	12	0	0	HTCUHHO01BI0N0	CC-G--TT-C---TT-A--GT-TG-G-T--G-G-A-G-T---GA-TT-TGT-C-TGC-TT-AA--TT-GCG--A-T-A-A-C-GA--A-C-GAG--ACC-T-T-AA-CC--TGC-T--AA-AT-A-G-C-CCGG---C-T--CT--C------------T-TT-T--------------G--A---G---G---G---T--C--GCC-----------------G--G---C--T-TC--T-T-A-G-A-GG-G--AC-T----A-TC---G--G-C----T---CA-A-G-C-C-G-A-T-GG-A--AG-T-T-T-GA-G-G-CA-AT-A-AC-AGGT---C-TGTG--AT-G-CCC-TTA-G-A-TG--TT-C-T-GG-GC-CG-C--AC--GCG--…
Otu144	0	7	14	7	0	0	HTCUHHO01A82Y9	CC-G--TT-C---TT-A--GT-TG-G-T--G-G-A-G-T---GA-TT-TGT-C-TGG-TT-AA--TT-CCG--A-T-A-A-C-GA--A-C-GAG--ACC-T-T-AA-CC--TGC-T--AA-AT-A-G-C-CTGG---C-C--GG--C------------T-TT-C--------------G--C---T---G---G---T--C--ACC-----------------G--G---C--T-TC--T-T-A-G-A-GG-G--AC-T----G-TC---A--G-C--G-T---CT-A-G-C-T-G-A-C-GG-A--AG-T-T-T-GA-G-G-CA-AT-A-AC-AGGT---C-TGTG--AT-G-CCC-TTA-G-A-TG--TT-C-T-GG-GC-CG-C--AC--GCG--…
Otu102	0	24	4	0	0	0	HTCUHHO01APNIB	CC-G--TT-C---TT-A--GT-TG-G-T--G-G-A-G-T---GA-TT-TGT-C-TGG-TT-AA--TT-CCG--A-T-A-A-C-GA--A-C-GAG--ACC-T-T-AA-CC--TGC-T--AA-AT-A-G-T-CATG---C-C--AA--GG-----------T-TT-C-----------------T---T---G---G---T--A--CT------------------G--A---C--T-TC--T-T-A-G-A-GG-G--AC-T----A-TA---G--A-T--G-T---TT-A-A-T-C-T-A-T-GG-A--AG-T-T-T-GA-G-G-CA-AT-A-AC-AGGT---C-TGTG--AT-G-CCC-TTA-G-A-TG--TT-C-T-GG-GC-CG-C--AC--GCG--…
Otu316	0	2	14	11	0	0	HTCUHHO01AXYL9	CC-G--TT-C---TT-A--GT-TG-G-T--G-G-A-G-T---GA-TT-TGT-C-TGG-TT-AA--TT-CCG--A-T-A-A-C-GA--A-C-GAG--ACC-T-T-AA-CC--TGC-T--AA-AT-A-G-C-CCGG---C-C--GA--C------------T-TT-G--------------G--T---T---A---G---C--C--GCT-----------------G--G---C--T-TC--T-T-A-G-A-GG-G--AC-T----A-TT---A--G-C--G-T---TT-A-G-C-T-A-A-T-GG-A--AG-T-T-T-GA-G-G-CA-AT-A-AC-AGGT---C-TGTG--AT-G-CCC-TTA-G-A-TG--TT-C-T-GG-GC-CG-C--AC--GCG--…
Otu132	0	12	7	7	0	0	HTCUHHO01C3WHT	CC-G--TT-C---TT-A--GT-TG-G-T--G-G-A-G-T---GA-TT-TGT-C-TGG-TT-AA--TT-CCG--A-T-A-A-C-GA--A-C-GAG--ACC-T-T-AA-CC--TGC-T--AA-AT-A-G-A-CAGG---C-C--GG--C------------T-CT-G--------------G--C---T---G---G---T--C--GCC-----------------G--T---C--T-TC--T-T-A-G-A-GG-G--AC-T----G-TC---A--G-T--G-T---CT-A-A-C-T-G-A-C-GG-A--AG-T-T-T-GA-G-G-CA-AT-A-AC-AGGT---C-TGTG--AT-G-CCC-TTA-G-A-TG--TT-C-T-GG-GC-CG-C--AC--GCG--…
Otu111	0	13	5	8	0	0	HTCUHHO01AD31X	CC-G--GT-T---TT-A--GT-TG-G-T--G-G-A-G-T---GA-TT-TGT-C-TGG-TT-AA--TT-CCG--A-T-A-A-C-GA--A-C-GAG--ACC-G---AAGCC--TGC-T--AA-AT-A-G-C-CCGG---C-C--GG--C------------T-TT-G--------------G--C---T---G---G---C--C--GAT-----------------G--G---C--T-TC--T-T-A-G-A-GG-G--AC-T----G-CT---G--G-C--G-T---TT-A-G-T-C-G-G-C-GG-A--AG-T-G-T-TC-G-G-CA-AC-A-CC-AGGT---C-AGGA--AT-G-CCC-TTA-G-A-TG--TT-C-T-GG-GC-TG-C--TC--GCG--…
Otu110	0	17	7	2	0	0	HTCUHHO01DKWPQ	CC-G--TT-T---TT-A--GT-TG-G-T--G-G-A-G-T---GA-TT-TGT-C-TGC-TT-AA--TT-GCG--A-T-A-A-C-GA--A-C-GAG--ACC-T-T-GC-CC--TAC-T--AA-CT-A-G-C-CCGG---C-T--GG--C------------G-TT-T--------------G--C---T---G---G---T--C--GCT-----------------G--G---C--T-TC--T-T-A-G-A-GG-G--AC-T----A-TC---G--G-C----T---CA-A-G-C-C-G-A-T-GG-A--AG-T-T-C-GA-G-G-CA-AA-A-AC-AGGT---C-TGTG--AT-G-CCC-TTA-G-A-TG--TT-C-C-GG-GC-TG-C--AC--GCG--…
Otu360	0	2	9	14	0	0	HTCUHHO01AM0QG	CC-G--TT-C---TT-A--GT-TG-G-T--G-G-A-G-T---GA-TT-TGT-C-TGG-TT-AA--TT-CCG--A-T-A-A-C-GA--A-C-GAG--ACC-T-T-AA-CC--TGC-T--AA-AT-A-G-T-CAGG---C-C--GG--C------------T-TT-T--------------G--C---T---G---G---T--C--GCC-----------------G--G---C--T-TC--T-T-A-G-A-GG-G--AC-T----A-TC---G--G-C----T---CA-A-G-C-C-G-A-T-GG-A--AG-T-T-T-GA-G-G-CA-AT-A-AC-AGGT---C-TGTG--AT-G-CCC-TTA-G-A-TG--TT-C-T-GG-GC-CG-C--AC--GCG--…
Otu237	0	2	9	14	0	0	HTCUHHO01DMSMW	CC-G--TT-C---TT-A--GT-TG-G-T--G-G-A-G-T---GA-TT-TGT-C-TGC-TT-AA--TT-GCG--A-T-A-A-C-GA--A-C-GAG--ACC-T-T-AA-CC--TGC-T--AA-AT-A-G-C-CCGG---C-C--AG--C------------T-TT-G--------------G--C---T---G---G---C--C--GCC-----------------G--G---C--T-TC--T-T-A-G-A-GG-G--AC-T----A-TC---G--G-C----T---CA-A-G-C-C-G-A-T-GG-A--AG-T-T-T-GA-G-G-CA-AT-A-AC-AGGT---C-TGTG--AT-G-CCC-TTA-G-A-TG--TT-C-T-GG-GC-CG-C--AC--GCG--…
Otu154	0	4	11	10	0	0	HTCUHHO01C6GP5	CC-G--TT-C---TT-A--GT-TG-G-T--G-G-A-G-T---GA-TT-TGT-C-TGG-TT-AA--TT-CCG--A-T-A-A-C-GA--A-C-GAG--ACC-T-T-AA-CC--TGC-T--AA-AT-A-G-C-CAGG---C-C--GG--C------------T-TT-G--------------G--C---T---G---G---T--C--GTC-----------------G--G---C--T-TC--T-T-A-G-A-GG-G--AC-T----G-TC---G--G-C--A-T---CT-A-G-T-C-G-A-C-GG-A--AG-T-T-T-GA-G-G-CA-AT-A-AC-AGGT---C-TGTG--AT-G-CCC-TTA-G-A-TG--TT-C-T-GG-GC-CG-C--AC--GCG--…
Otu136	0	8	7	10	0	0	HTCUHHO01CJG5A	CC-G--TT-C---TT-A--GT-TG-G-T--G-G-A-G-T---GA-TT-TGT-C-TGG-TT-AA--TT-CCG--A-T-A-A-C-GA--A-C-GAG--ACC-T-T-AA-CC--TGC-T--AA-AT-A-G-T-CAGG---C-C--GG--C------------T-CC-G--------------G--C---T---G---G---T--C--GTG-----------------G--A---C--T-TC--T-T-A-G-A-GG-G--AC-T----G-TC---G--GC---G-T---TT-A-G-C-C-G-A-C-GG-A--AG-T-T-T-GA-G-G-CA-AT-A-AC-AGGT---C-TGTG--AT-G-CCC-TTA-G-A-TG--TT-C-T-GG-GC-CG-C--AC--GCG--…
Otu401	0	0	22	2	0	0	HTCUHHO01DHW3U	CC-G--TT-C---TT-A--GT-TG-G-T--G-G-A-G-T---GA-TT-TGT-C-TGG-TT-AA--TT-CCG--A-T-A-A-C-GA--A-C-GAG--ACC-T-T-AA-CC--TGC-T--AA-AT-A-G-C-CCCA---T-C--GA--C------------T-AT-G--------------G--T---T---G---G---T--G--GCT-----------------G--G---C--T-TC--T-T-A-G-A-GG-G--AC-T----A-TT---G--G-C--T-T---CC-A-G-C-C-A-A-T-GG-A--AG-T-T-T-GA-G-G-CA-AT-A-AC-AGGT---C-TGTG--AT-G-CCC-TTA-G-A-TG--TT-C-T-GG-GC-CG-C--AC--GCG--…
Otu130	0	9	5	10	0	0	HTCUHHO01CJSQN	CC-G--TT-C---TT-A--GT-TG-G-T--G-G-A-G-T---GA-TT-TGT-C-TGC-TT-AA--TT-GCG--T-T-A-A-C-GA--A-C-GAG--ACC-T-T-GA-CC--TGC-T--AA-AT-A-G-C-CAGG---T-T--GA--C------------T-TT-G--------------G--T---C---G---A---C--C--GCA-----------------G--G---C--T-TC--T-T-A-G-A-GG-G--AC-T----T-TT---G--G-C----T---CA-A-G-C-C-A-A-T-GG-A--AG-T-A-C-GA-G-G-CA-AT-A-AC-AGGT---C-TGTG--AT-G-CCC-TTA-G-A-TG--CT-C-T-GG-GC-CG-C--AC--GCG--…
Otu099	0	23	1	0	0	0	HTCUHHO01CM6MU	CC-G--TT-C---TT-A--GT-TG-G-T--G-G-A-G-T---GA-TT-TGT-C-TGC-TT-AA--TT-GCG--A-T-A-A-C-GA--A-C-GAG--ACC-T-T-AA--C--TTT-T--AA-AT-A-G-T-CAGG---C-T--AG--C------------T-TT-G--------------G--C---T---G---G---T--T--GCA-----------------G--G---C--T-TC--T-T-A-G-A-GG-G--AC-T----A-TC---G--G-CT---T---CA-A-G-C-C-G-A-T-GG-A--AG-T-T-T-GA-G-G-CA-AT-A-AC-AGGT---C-TGTG--AT-G-CCC-TTA-G-A-TG--TT-C-T-GG-GC-CG-C--AC--GCG--…
Otu022	4	5	7	11	0	0	HTCUHHO01AN35V	CC-G--TT-C---TT-A--GT-TG-G-T--G-G-A-G-T---GA-TT-TGT-C-TGC-TT-AA--TT-GCG--A-T-A-A-C-GA--A-C-GAG--ACC-T-T-AA-CC--TGC-T--AA-AT-A-G-C-CCGCG--C-C---G--C------------T-CA-G--------------G--C---G---G---C---A--C--GCC-----------------G--G---C--T-TC--T-T-A-G-A-GG-G--AC-T----A-TC---G--G-C----T---CA-A-G-C-C-G-A-T-GG-A--AG-T-T-T-GA-G-G-CA-AT-A-AC-AGGT---C-TGTG--AT-G-CCC-TTA-G-A-TG--TT-C-T-GG-GC-CG-C--AC--GCG--…
Otu163	0	3	5	15	0	0	HTCUHHO01BPRYP	CC-G--TT-C---TT-A--GT-TG-G-T--G-G-A-G-T---GA-TT-TGT-C-TGG-TT-AA--TT-CCG--A-T-A-A-C-GA--A-C-GAG--ACC-T-T-AA-CC--TGC-T--AA-AT-A-G-C-CAGG---C-C--GG--C------------T-TT-T--------------G--C---T---G---G---T--C--TCC-----------------G--G---C--T-TC--T-T-A-G-A-GG-G--AC-T----G-TC---A--G-C--A-T---CT-A-G-C-T-G-A-C-GG-A--AG-T-T-T-GA-G-G-CA-AT-A-AC-AGGT---C-TGTG--AT-G-CCC-TTA-G-A-TG--TT-C-T-GG-GC-CG-C--AC--GCG--…
Otu160	0	7	7	8	0	0	HTCUHHO01DPKZ9	CC-G--TT-C---TT-A--GT-TG-G-T--G-G-A-G-T---GA-TT-TGT-C-TGC-TT-AA--TT-GCG--A-T-A-A-C-GA--A-C-GAG--ACC-T-T-AA-CC--TGC-T--AA-AT-A-G-C-CCGT---T-C--CG--C------------T-TA-G--------------G--C---G---G---A---A--C--GCT-----------------G--G---C--T-TC--T-T-A-G-A-GG-G--AC-T----A-TC---G--G-C----T---CA-A-G-C-C-G-A-T-GG-A--AG-T-T-T-GA-G-G-CA-AT-A-AC-AGGT---C-TGTG--AT-G-CCC-TTA-G-A-TG--TT-C-T-GG-GC-CG-C--AC--GCG--…
Otu115	0	10	7	5	0	0	HTCUHHO01B01OS	CC-G--TT-C---TT-A--GT-TG-G-T--G-G-G-G-T---GA-CC-TGT-C-TGC-TT-AA--TT-GCG--A-T-A-A-C-GA--A-C-GAG--ACC-T-T-AA-CC--TGC-T--AA-AT-A-G-C-CAGG---C-C--GG--C------------T-TT-G--------------G--C---C---G---G---T--C--GTC-----------------G--G---C--T-TC--T-T-A-G-A-GG-G--AC-T----T-TC---G--G-C----T---CA-A-G-C-C-G-A-A-GG-A--AG-T-T-T-GA-G-G-CA-AT-A-AC-AGGT---C-TGTG--AT-G-CCC-TTA-G-A-TG--TC-C-T-GG-GC-GG-C--AC--GCG--…
Otu100	0	21	1	0	0	0	HTCUHHO01AGPBS	CC-G--TT-C---TT-A--GT-TG-G-T--G-G-A-G-T---GA-TT-TGT-C-TGC-TT-AA--TT-GCG--A-T-A-A-C-GA--A-C-GAG--ACC-T-T-AA-CC--TGC-T--AA-AT-A-G-C-CAGG---C-C--CG--C------------T-TT-C--------------G--C---G---G---G---T--C--GCC-----------------G--G---C--T-TC--T-T-A-G-A-GG-G--AC-T----A-TC------GAA--T-C---AA-A-G-T-C-G-A-T-GG-A--AG-T-T-T-GA-G-G-CA-AT-A-AC-AGGT---C-TGTG--AT-G-CCC-TTA-G-A-TG--TT-C-T-GG-GC-CG-C--AC--GCG--…
Otu117	0	6	13	2	0	0	HTCUHHO01AJU1F	CC-G--TT-C---TT-A--GT-TG-G-T--G-G-A-G-T---GA-TT-TGT-C-TGG-TT-AA--TT-CCG--A-T-A-A-C-GA--A-C-GAG--ACC-T-T-AA-CC--TGC-T--AA-AT-A-G-T-CAGG---C-C--GG--C------------T-TT-T--------------G--C---T---G---G---T--C--GCC-----------------G--G---C--T-TC--T-T-A-G-A-GG-G--AC-T----G-TC---A--G-C--G-T---TT-A-G-C-T-G-A-C-GG-A--AG-T-T-T-GA-G-G-CA-AT-A-AC-AGGT---C-TGTG--AT-G-CCC-TTA-G-A-TG--TT-C-T-GG-GC-CG-C--AC--GCG--…
Otu098	0	18	3	0	0	0	HTCUHHO01A8DZC	CC-G--TT-C---TT-A--GT-TG-G-T--G-G-A-G-T---GA-TT-TGT-C-TGC-TT-AA--TT-GCG--A-T-A-A-C-GA--A-C-GAG--ACC-T-T-AA-CC--TGC-T--AA-AT-A-G-C-TGGG---C-T--CG--C------------A-CT-T--------------G--C---G---G---G---T--T--CTT-----------------G--G---C--T-TC--T-T-A-G-A-GG-G--AC-T----A-TC------GAA--T-C---AA-A-G-T-C-G-A-T-GG-A--AG-T-T-T-GA-G-G-CA-AT-A-AC-AGGT---C-TGTG--AT-G-CCC-TTA-G-A-TG--TT-C-T-GG-GC-CG-C--AC--GCG--…
Otu405	0	0	11	9	0	0	HTCUHHO01DIMAI	CC-G--TT-C---TT-A--GT-TG-G-T--G-G-A-G-T---GA-TT-TGT-C-TGC-TT-AA--TT-GCG--A-T-A-A-C-GA--A-C-GAG--ACC-T-T-AA-CC--TGC-T--AA-AT-A-G-C-CCGG---C-G--GGC-CG-----------A-GA-G--------------GC-C---C---G---T------C--GCC-----------------G--G---C--T-TC--T-T-A-G-A-GG-G--AC-A----T-TC---G--G-C----G---TG-A-G-C-C-G-A-A-GG-A--AG-T-T-T-GA-G-G-CA-AT-A-AC-AGGT---C-TGTT--AT-G-CCC-TTA-G-A-TG--TT-C-T-GG-GC-CG-C--AC--GCG--…
Otu135	0	5	9	6	0	0	HTCUHHO01AOSNO	CC-G--TT-C---TT-A--GT-TG-G-T--G-G-A-G-C---GA-TT-TGT-C-TGG-TT-AA--TT-CCG--A-T-A-A-C-GA--A-C-GAG--ACC-T-T-AA-CC--TGC-T--AA-AT-A-G-C-CGGGC--C-G-GCG--C------------T-TC-T--------------G--C---G---G---G---C--C--GCT-----------------G--G---C--T-TC--T-T-A-G-A-GG-G--AC-T----A-TC---G--G-C--T-T---TC-A-G-C-C-G-A-T-GG-A--AG-T-T-T-GA-G-G-CA-AT-A-AC-AGGT---C-TGTG--AT-G-CCC-TTA-G-A-TG--TT-C-T-GG-GC-CG-C--AC--GCG--…
Otu164	0	11	0	8	0	0	HTCUHHO01C935T	CC-G--TT-C---TT-A--GT-TG-G-T--G-G-A-G-T---GA-TT-TGT-C-TGC-TT-AA--TT-GCG--A-T-A-A-C-GA--A-C-GAG--ACC-T-T-AA-CC--TGC-T--AA-AT-A-G-C-CAGG---C-G--AG--C------------T-TT-T--------------G--C---T---C---G---T--C--GCC-----------------G--G---C--T-TC--T-T-A-G-A-GG-G--AC-T----A-TC---G--G-C----T---CA-A-G-C-C-G-A-T-GG-A--AG-T-T-T-GA-G-G-CA-AT-A-AC-AGGT---C-TGTG--AT-G-CCC-TTA-G-A-TG--TT-C-T-GG-GC-CG-C--AC--GCG--…
Otu142	0	6	6	7	0	0	HTCUHHO01AW9NB	CC-G--TT-C---TT-A--GT-TG-G-T--G-G-A-G-T---GA-TT-TGT-C-TGC-TT-AA--TT-GCG--A-T-A-A-C-GA--A-C-GAG--ACC-T-T-AA-TC--TGC-T--AA-AT-A-G-C-CCAA---C-T--AA--C------------T-TT-G--------------G--C---T---G---G---C--T--GCT-----------------G--G---C--T-TC--T-T-A-G-A-GA-G--AC-A----T-TC---G--G-C----T---CA-A-G-C-C-G-A-C-GG-A--AG-T-T-T-TA-G-G-CA-AT-A-AC-AGGT---C-TGTT--AT-G-CCT-TTA-G-A-TG--TT-C-T-GG-GC-CG-C--AC--GCG--…
Otu016	8	8	9	1	0	0	HTCUHHO01ASHL6	CC-G--TT-C---TT-A--GT-TG-G-T--G-G-A-G-T---GA-TT-TGT-C-TGC-TT-AA--TT-GCG--A-T-A-A-C-GA--A-C-GAG--ACT-T-T-GA--C--TTT-T--AA-AT-A-G-C-TAGG---C-T--AG--C------------T-TT-G--------------G--C---T---G---G---T--C--GCT-----------------G--G---C--T-TC--T-T-A-G-A-AG-G--AC-T----A-TC---T--G-C----T---CA-A-G-C-A-G-A-T-GG-A--AG-T-G-C-GA-A-G-CA-AT-A-AC-AGGT---C-TGTG--AT-G-CCC-TTA-G-A-TG--TT-C-T-GG-GC-CG-C--AC--GCG--…
Otu049	1	2	15	1	0	0	HTCUHHO01A94K9	CC-G--TT-C---TT-A--GT-TC-G-T--G-G-G-G-T---GA-CT-TGT-C-TGC-TT-AA--TT-GCG--A-T-A-A-C-GA--A-C-GAG--ACC-T-T-AA-CC--TGC-T--AA-AT-A-G-C-CAGG---C-T--AG--C------------T-TT-G--------------G--C---T---G---G---T--C--GCC-----------------G--G---C--T-TC--T-T-A-G-A-GG-G--AC-C----A-TC---G--G-C----T---CA-A-G-C-C-G-A-C-GG-A--AG-T-T-T-GA-G-G-CA-AT-A-AC-AGGT---C-TGTG--AT-G-CCC-TTA-G-A-TG--TT-C-T-GG-GC-CG-C--AC--GCG--…
Otu151	0	6	8	4	0	0	HTCUHHO01B4ZYK	CC-G--TT-C---TT-A--GT-TG-G-T--G-G-A-G-T---GA-TT-TGT-C-TGC-TT-AA--TT-GCG--A-T-A-A-C-GA--A-C-GAG--ACC-T-T-AA-CC--T-T-T--AA-AT-A-G--GCTCA---T-C--AGC-C------------T-TT-G--------------G--C---T---G---G------A-GG-------------------A--GT--C--T-TC--T-T-A-A-G-GG-G--AC-T----A-TT---G--A-C--T-T---GA-A-G-T-C-A-A-T-GG-A--AG-T-T-T-GA-G-G-CA-AT-A-AC-AGGT---C-TGTG--AT-G-CCC-TTA-G-A-CG--TT-C-T-GG-GC-CG-C--AC--GCG--…
Otu106	0	11	6	1	0	0	HTCUHHO01AKHOS	CC-G--TT-C---TT-A--GT-TG-G-T--G-G-A-G-T---GA-TT-TGT-C-TGG-TT-AA--TT-CCG--A-T-A-A-C-GA--A-C-GAG--ACC-T-T-AA-CC--TGC-T--AA-AT-A-G-T-CCAA---T-C--GG--C------------T-TT-T--------------G--C---T---G---G---T--T--GCC-----------------G--A---C--T-TC--T-T-A-G-A-GG-G--AC-T----G-TC---A--G-C--G-T---CT-A-G-C-T-G-A-C-GG-A--AG-T-T-T-GA-G-G-CA-AT-A-AC-AGGT---C-TGTG--AT-G-CCC-TTA-G-A-TG--TT-C-T-GG-GC-CG-C--AC--GCG--…
Otu402	0	0	17	0	0	0	HTCUHHO01BFCYF	CC-G--TT-C---TT-A--GT-TG-G-T--G-G-A-G-T---GA-TT-TGT-C-TGC-TT-AA--TT-GCG--A-T-A-A-C-GA--A-C-GAG--ACC-T-T-AA-CC--TGC-T--AA-AT-A-G-C-CAGG---C-C--AG--C------------T-TT-T--------------G--C---C---G---G---T--C--GCG-----------------G--G---C--T-TC--T-T-A-G-A-GG-G--AC-T----A-TCG--G--G-T----T--CTA-A-A-C-C-G-A-T-GG-A--AG-T-T-T-GA-G-G-CA-AT-A-AC-AGGT---C-TGTG--AT-G-CCC-TTA-G-A-TG--TT-C-T-GG-GC-CG-C--AC--GCG--…
Otu183	0	2	11	4	0	0	HTCUHHO01BND35	CC-G--TT-C---TT-A--GT-TG-G-T--G-G-A-G-T---GA-TT-TGT-C-TGG-TT-AA--TT-CCG--A-T-A-A-C-GA--A-C-GAG--ACC-T-T-AA-CC--TGC-T--AA-AT-A-G-C-CCGG---C-T--GG--C------------T-TT-G--------------G--C---T---G---G---T--C--GCT-----------------G--G---C--T-TC--T-T-A-G-A-GG-G--AC-T----A-TC---T--G-T--G-T---TT-A-G-C-A-G-A-T-GG-A--AG-T-T-T-GA-G-G-CA-AT-A-AC-AGGT---C-TGTG--AT-G-CCC-TTA-G-A-TG--TT-C-T-GG-GC-CG-C--AC--GCG--…
Otu168	0	10	4	3	0	0	HTCUHHO01DJBOX	CC-G--TT-C---TT-A--GT-TG-G-T--G-G-A-G-T---GA-TT-TGT-C-TGG-TT-AA--TT-CCG--T-T-A-A-C-GA--A-C-GAG--ACC-T-T-AA-CC--TGC-T--AA-AT-A-G-T-CACA---C----GA--AC-----------A-CC-CT----------G--T--T---C-------G---T--G--GCA-----------------GT-A---C--T-TC--T-T-A-G-A-GG-G--AC-T----A-TG---G--A-T--G-T---TT-A-A-T-C-C-A-T-GG-A--AG-T-T-T-GA-G-G-CA-AT-A-AC-AGGT---C-TGTG--AT-G-CCC-TTA-G-A-TG--TT-C-T-GG-GC-CG-C--AC--GCG--…
Otu146	0	6	2	9	0	0	HTCUHHO01A7OKX	CC-G--TT-C---TT-A--GT-TG-G-T--G-G-A-G-T---GA-TT-TGT-C-TGG-TT-AA--TT-CCG--A-T-A-A-C-GA--A-C-GAG--ACC-T-T-AA-CC--TGC-T--AA-AT-A-G-A-CACT---G-A--TG--C------------T-TT-G--------------G--C---T---T---C---A--G--GCT-----------------G--T---C--T-TC--T-T-A-G-A-GG-G--AC-T----A-TC---G--G-C--G-T---TT-A-G-T-C-G-A-T-GG-A--AG-T-T-T-GA-G-G-CA-AT-A-AC-AGGT---C-TGTG--AT-G-CCC-TTA-G-A-TG--TT-C-T-GG-GC-CG-C--AC--GCG--…
Otu320	0	1	4	11	0	0	HTCUHHO01A0SEO	CC-G--TT-C---TT-A--GT-TG-G-T--G-G-A-G-T---GA-TT-TGT-C-TGG-TT-AA--TT-CCG--A-T-A-A-C-GA--A-C-GAG--ACC-T-T-AA-CC--TGC-T--AA-AT-A-G-C-CAGG---C-C--GG--C------------T-TC-G--------------G--C---T---G---G---T--C--GTG-----------------G--GT--C--T-TC--T-T-A-G-A-GG-G--AC-T----G-TC---G--G-C--G-A---TT-A-G-T-C-G-A-C-GG-A--AG-T-T-T-GA-G-G-CA-AT-A-AC-AGGT---C-TGTG--AT-G-CCC-TTA-G-A-TG--TT-C-T-GG-GC-CG-C--AC--GCG--…
Otu404	0	0	15	0	0	0	HTCUHHO01B213X	CC-G--TT-C---TT-A--GT-TC-G-T--G-G-G-G-T---GA-CT-TGT-C-TGC-TT-GA--TT-GCG--A-T-A-A-C-GA--A-C-GAG--ACC-T-T-GA-CC--TGC-T--AA-AT-A-G-C-CCGG---T-T--GA--C------------T-TT-T--------------G--T---C---G---G---C--C--GCT-----------------G--G---C--T-TC--T-T-A-G-A-GG-G--AC-T----T-TT---G--G-C----T---CA-A-G-C-C-A-A-T-GG-A--AG-T-A-C-GA-G-G-CA-AT-A-AC-AGGT---C-TGTG--AT-G-CCC-TTA-G-A-TG--TT-C-C-GG-GC-CG-C--AC--GCG--…
Otu288	0	3	9	3	0	0	HTCUHHO01DC5BI	CC-G--TT-C---TT-A--GT-TG-G-T--G-G-A-G-T---GA-TT-TGT-C-TGG-TT-AA--TT-CCG--A-T-A-A-C-GA--A-C-GAG--ACC-T-T-AA-CC--TGC-T--AA-AT-A-G-A-CAGG---C-C--GG--C------------T-TT-G--------------G--C---T---G---G---T--C--GCC-----------------G--T---C--T-TC--T-T-A-G-A-GG-G--AC-T----G-TC---A--G-C--G-T---CT-A-G-C-T-G-A-C-GG-A--AG-T-T-T-GA-G-G-CA-AT-A-AC-AGGT---C-TGTG--AT-G-CCC-TTA-G-A-TG--TT-C-T-GG-GC-CG-C--AC--GCG--…
Otu176	0	3	7	5	0	0	HTCUHHO01B9ORG	CC-G--TT-C---TT-A--GT-TC-G-T--G-G-A-G-T---GA-TT-TGT-C-TGC-TT-AA--TT-GCG--A-T-A-A-C-GA--A-C-GAG--ACC-T-T-AA-CC--TGC-T--AA-AT-A-G-T-CAGG---C-T--AG--C------------T-TT-G--------------G--C---T---G---G---T--C--GCC-----------------G--G---C--T-TC--T-T-A-G-A-GG-G--AC-T----A-TC---G--G-C----T---CA-A-G-C-C-G-A-A-GG-A--AG-T-T-T-GA-G-G-CA-AT-A-AC-AGGT---C-TGTG--AT-G-CCC-TTA-G-A-TG--TT-C-T-GG-GC-CG-C--AC--GCG--…
Otu114	0	13	0	2	0	0	HTCUHHO01BS488	CC-G--TT-C---TT-A--GT-TG-G-T--G-G-A-G-T---GA-TT-TGT-C-TGC-CT-AA--TC-GCG--A-T-A-A-C-GA--A-C-GAG--ACC-T-T-AA-CC--TGC-T--AA-AT-A-G-C-CCGC---A-T--TA--C------------T-TC-G--------------G--T---A---G---T---G--T--GCC-----------------G--G---C--T-TC--T-T-A-G-A-GG-G--AC-T----A-TC---G--G-C----T---CA-A-G-C-C-G-A-T-GG-A--AG-T-T-T-GA-G-G-CA-AT-A-AC-AGGT---C-TGTG--AT-G-CCC-TTA-G-A-TG--TT-C-T-GG-GC-CG-C--AC--GCG--…
Otu202	0	3	5	6	2	1	HTCUHHO01CM4E2	CC-G--TT-C---TT-A--GT-TG-G-T--G-G-A-G-T---GA-TT-TGT-C-TGG-TT-AA--TT-CCG--T-T-A-A-C-GA--A-C-GAG--ACC-T-T-AA-CC--TGC-T--AA-AT-A-G-T-TACG---T-TA-AC--TT-----------T-GG-T-----------T--G--A---C---G---G---T------T------------------G--A---C--T-TC--T-T-A-G-A-GG-G--AC-T----A-TT---G--A-T--G-T---TT-A-A-T-C-A-A-T-GG-A--AG-T-T-T-GA-G-G-CA-AT-A-AC-AGGT---C-TGTG--AT-G-CCC-TTA-G-A-TG--TT-C-T-GG-GC-CG-C--AC--GCG--…
Otu261	0	3	2	9	0	0	HTCUHHO01DLW8U	CC-G--TT-C---TT-A--GT-TG-G-T--G-G-A-G-T---GA-TT-TGT-C-TGG-TT-AA--TT-CCG--A-T-A-A-C-GA--A-C-GAG--ACC-T-T-AA-CC--TGC-T--AA-AT-A-G-T-CGGG---C-C--GG--C------------T-TC-G--------------G--C---T---G---G---T--C--GTA-----------------G--A---C--T-TC--T-T-A-G-A-GG-G--AC-T----A-AC---A--G-C--G-T---TT-A-G-C-T-G-T-T-GG-A--AG-T-T-T-GA-G-G-CA-AT-A-AC-AGGT---C-TGTG--AT-G-CCC-TTA-G-A-TG--TT-C-T-GG-GC-CG-C--AC--GCG--…
Otu254	0	3	2	9	0	0	HTCUHHO01CQ75Q	CC-G--TT-C---TT-A--GT-TC-G-T--G-G-C-G-T---GA-GT-TGT-C-TAC-TT-AA--CT-GTG--A-T-A-A-C-GA--A-C-GAG--ACC-T-T-AA-CC--TGC-T--AA-AT-A-G-C-CGGG---C-T--AG--C------------T-TT-G--------------G--C---T---G---G---T--C--CCC-----------------G--G---C--T-TC--T-T-A-G-A-GG-G--AC-T----T-TC---G--G-C----T---CA-A-G-C-C-G-A-A-GG-A--AG-T-T-T-GA-G-G-CA-AT-A-AC-AGGT---C-TGTG--AT-G-CCC-TTA-G-A-TG--TT-C-T-GG-GC-CG-C--AC--GCG--…
Otu225	0	5	7	2	0	0	HTCUHHO01BQARH	CC-G--TT-C---TT-A--GT-TG-G-T--G-G-A-G-T---GA-TT-TGT-C-TGC-TT-AA--TT-GCG--A-T-A-A-C-GA--A-C-GAG--ACC-T-T-AA-CC--TGC-T--AA-AT-A-G-C-CCGG---C-T--GG--C------------T-TT-T--------------G--C---A---A---G---T--C--GTT-----------------G--G---C--T-TC--T-T-A-G-A-GG-G--AC-T----A-TC---T--A-C----T---CA-A-G-T-G-G-A-T-GG-A--AG-T-T-T-GA-G-G-CA-AT-A-AC-AGGT---C-TGTG--AT-G-CCC-TTA-G-A-TG--TC-C-T-GG-GC-TG-C--AC--GCG--…
Otu187	0	4	10	0	0	0	HTCUHHO01B56CO	CC-G--TT-C---TT-A--GT-TG-G-T--G-G-A-G-T---GA-TT-TGT-C-TGG-TT-AA--TT-CCG--A-T-A-A-C-GA--A-C-GAG--ACC-T-T-AA-CC--TGC-T--AA-AT-A-G-C-CAGG---C-C--GG--C------------T-TT-G--------------G--C---T---G---G---T--C--GCG-----------------G--G---C--T-TC--T-T-A-G-A-GG-G--AC-T----G-TC---G--G-C--G-T---CT-A-G-C-C-G-A-C-GG-A--AG-T-T-T-GA-G-G-CA-AT-A-AC-AGGT---C-TGTG--AT-G-CCC-TTA-G-A-TG--TT-C-T-GG-GC-CG-C--AC--GCG--…
Otu051	1	0	5	8	0	0	HTCUHHO01DRUAC	CC-G--TT-C---TT-A--GT-TG-G-T--G-A-A-G-T---GA-TT-TGT-C-TGC-TT-AA--TT-GCG--A-T-A-A-C-GA--A-C-GAG--ACC-T-T-AA-CC--TGC-T--AA-AT-A-G-C-CCGT---A-T--TG--C------------T-TT-G--------------G--C---A---G---T---A--C--GCT-----------------G--G---C--T-TC--T-T-A-G-A-GG-G--AC-T----T-TC---G--G-C----T---CA-A-G-C-C-G-A-A-GG-A--AG-T-T-T-GA-G-G-CA-AT-A-AC-AGGT---C-TGTG--AT-G-CCC-TTA-G-A-TG--TC-C-T-GG-GC-TG-C--AC--GCG--…
Otu410	0	0	6	7	0	0	HTCUHHO01AGLBI	CC-G--TT-C---TT-A--GT-TG-G-T--G-G-A-G-T---GA-TT-TGT-C-TGG-TT-AA--TT-CCG--A-T-A-A-C-GA--A-C-GAG--ACC-T-T-AA-CC--TGC-T--AA-AT-A-G-T-CCAA---T-C--GT--C------------T-TT-T--------------G--A---T---G---G---T--T--GCC-----------------G--A---C--T-TC--T-T-A-G-A-GG-G--AC-T----G-TC---A--G-C--G-T---CT-A-G-C-T-G-A-C-GG-A--AG-T-T-T-GA-G-G-CA-AT-A-AC-AGGT---C-TGTG--AT-G-CCC-TTA-G-A-TG--TT-C-T-GG-GC-CG-C--AC--GCG--…
Otu304	0	2	4	7	0	0	HTCUHHO01CTEP9	CC-G--TT-C---TT-A--GT-TG-G-T--G-G-A-G-T---GA-TT-TGT-C-TGC-TT-AA--TT-GCG--A-T-A-A-C-GA--A-C-GAG--ACC-T-T-AA-CC--TGC-T--AA-AT-A-G-C-CAGG---C-C--CG--C------------T-TT-G--------------G--C---G---G---G---T--C--GCC-----------------G--G---C--T-TC--T-T-A-G-A-GG-G--AC-T----A-TC---G--G-C----T---CA-A-G-C-C-G-A-T-GG-A--AG-T-T-T-GA-G-G-CA-AT-A-AC-AGGT---C-TGTG--AT-G-CCC-TTA-G-A-TG--TT-C-T-GG-GC-CG-C--AC--GCG--…
Otu235	0	2	1	10	0	0	HTCUHHO01B82M4	CC-G--TT-C---TT-A--GT-TG-G-T--G-G-A-G-T---GA-TT-TGT-C-TGG-TT-AA--TT-CCG--A-T-A-A-C-GA--A-C-GAG--ACC-T-T-AA-CC--TGC-T--AA-AT-A-G-C-CAGG---C-C--GG--C------------T-CC-G--------------G--C---C---G---G---C--C--GTG-----------------G--G---C--T-TC--T-T-A-G-A-GG-G--AC-T----G-TC---G--G-C--G-T---CT-A-G-C-C-G-A-C-GG-A--AG-T-T-T-GA-G-G-CA-AT-A-AC-AGGT---C-TGTG--AT-G-CCC-TTA-G-A-TG--TT-C-T-GG-GC-CG-C--AC--GCG--…
Otu226	0	2	9	2	0	0	HTCUHHO01B01EZ	CC-G--TT-C---TT-A--GT-TG-G-T--G-G-A-G-T---GA-TT-TGT-C-TGC-TT-AA--TT-GCG--A-T-A-A-C-GA--A-C-GAG--ACC-T-T-AA-CC--TGC-T--AA-AT-A-G-C-CCGG---C-C--CG--C------------T-TT-T--------------G--C---G---G---G---T--C--GCT-----------------G--G---C--T-TC--T-T-A-G-A-GG-G--AC-T----A-TC---G--GAT--T-T---CA-A-G-A-C-G-A-T-GG-A--AG-T-T-T-GA-G-G-CA-AT-A-AC-AGGT---C-TGTG--AT-G-CCC-TTA-G-A-TG--TT-C-T-GG-GC-CG-C--AC--GCG--…
Otu212	0	1	6	6	0	0	HTCUHHO01C050Q	CC-G--TT-C---TT-A--GT-TG-G-T--G-G-A-G-T---GA-TT-TGT-C-TGG-TT-AA--TT-CCG--A-T-A-A-C-GA--A-C-GAG--ACC-T-T-AA-CC--TGC-T--AA-AT-A-G-A-CGGG---C-G--GG--C------------T-TC-G--------------G--C---C---T---G---C--C--TCG-----------------G--T---C--T-TC--T-T-A-G-A-GG-G--AC-T----G-TC---A--G-C--G-T---CT-A-G-C-T-G-A-C-GG-A--AG-T-T-T-GA-G-G-CA-AT-A-AC-AGGT---C-TGTG--AT-G-CCC-TTA-G-A-TG--TT-C-T-GG-GC-CG-C--AC--GCG--…
Otu170	0	6	2	5	0	0	HTCUHHO01BQQGL	CC-G--TT-C---TT-A--GT-TG-G-T--G-G-A-G-T---GA-TT-TGT-C-TGG-TT-AA--TT-CCG--A-T-A-A-C-GA--A-C-GAG--ACC-T-T-AA-CC--TGC-T--AA-AT-A-G-C-CAGG---C-C--GG--C------------T-TT-T--------------G--C---T---G---GC--T--C---TC-----------------G--G---C--T-TC--T-T-A-G-A-GG-G--AC-T----G-TC---G--G-C--G-T---CT-A-G-C-C-G-A-C-GG-A--AG-T-T-T-GA-G-G-CA-AT-A-AC-AGGT---C-TGTG--AT-G-CCC-TTA-G-A-TG--TT-C-T-GG-GC-CG-C--AC--GCG--…
Otu158	0	6	3	4	0	0	HTCUHHO01BVNM8	CC-G--TT-C---TT-A--GT-TG-G-T--G-G-A-G-T---GA-TT-TGT-C-TGC-TT-AA--TT-GCG--A-T-A-A-C-AA--A-C-GAG--ACC-T-T-GA-CC--TGC-T--AA-AT-A-G-C-CCGG---C-T--AG--C------------T-TT-G--------------G--C---T---G---G---T--C--GCT-----------------G--G---C--T-TC--T-T-A-G-A-GG-G--AC-T----A-TT---G--A-T----TA--AA-A-A-T-C-A-A-T-GG-A--AG-T-T-T-GA-G-G-CA-AT-A-AC-AGGT---C-TGTG--AT-G-CCC-TTA-G-A-TG--TT-C-T-GG-GC-CG-C--AC--GCG--…
Otu155	0	3	5	5	0	0	HTCUHHO01A7FY9	CC-G--TT-C---TT-A--GT-TG-G-T--G-G-A-G-T---GA-TT-TGT-C-TGG-TT-AA--TT-CCG--T-T-A-A-C-GA--A-C-GAG--ACC-T-T-AA-CC--TGC-T--AA-AT-A-G-T-AATG---C----CA--AC-----------T--T-T-----------G--G--T---T---G---G------C--AGC-----------------G--A---C--T-TC--T-T-A-G-A-GG-G--AC-T----A-TG---G--A-T--G-T---TT-A-A-T-C-C-A-T-GG-A--AG-T-T-T-GA-G-G-CA-AT-A-AC-AGGT---C-TGTG--AT-G-CCC-TTA-G-A-TG--TT-C-T-GG-GC-CG-C--AC--GCG--…
Otu391	0	2	7	3	0	0	HTCUHHO01A7EKM	CC-G--TT-C---TT-A--GT-TG-G-T--G-G-A-G-T---GA-TT-TGT-C-TGG-TT-AA--TT-CCG--A-T-A-A-C-GA--A-C-GAG--ACC-T-T-AA-CC--TGC-T--AA-AT-A-G-C-CAGG---C-C--GG--C------------T-TT-T--------------G--C---T---G---G---T--C--TTC-----------------G--G---C--T-TC--T-T-A-G-A-GG-G--AC-T----G-TCT--A--G-C--G-T---CT-A-G-C-A-G-A-C-GG-A--AG-T-T-T-GA-G-G-CA-AT-A-AC-AGGT---C-TGTG--AT-G-CCC-TTA-G-A-TG--TT-C-T-GG-GC-CG-C--AC--GCG--…
Otu385	0	1	3	8	0	0	HTCUHHO01BL155	CC-G--TT-C---TT-A--GT-TG-G-T--G-G-A-G-T---GA-TT-TGT-C-TGG-TT-AA--TT-CCG--A-T-A-A-C-GA--A-C-GAG--ACC-T-T-AA-CC--TGC-T--AA-AT-A-G-C-CCGG---C-C--GA--C------------T-TT-G--------------G--T---T---G---G---T--C--GCT-----------------G--G---C--T-TC--T-T-A-G-A-GG-G--AC-T----A-TC---A--G-C--G-T---TT-A-G-C-T-G-A-T-GG-A--AG-T-T-T-GA-G-G-CA-AT-A-AC-AGGT---C-TGTG--AT-G-CCC-TTA-G-A-TG--TT-C-T-GG-GC-CG-C--AC--GCG--…
Otu324	0	1	4	7	0	0	HTCUHHO01COO3Z	CC-G--TT-C---TT-A--GT-TG-G-T--G-G-A-G-T---GA-TT-TGT-C-TGC-TT-AA--TT-GCG--A-T-A-A-C-GA--A-C-GAG--ACC-T-T-AA-CC--TGC-T--AA-AT-A-G-C-CAGG---CTC--A---C------------T-TA-G--------------G--T---G---G---G---C--C--GCC-----------------G--G---C--T-TC--T-T-A-G-A-GG-G--AC-T----A-TC---G--G-C----T---CA-A-G-C-C-G-A-T-GG-A--AG-T-T-T-GA-G-G-CA-AT-A-AC-AGGT---C-TGTG--AT-G-CCC-TTA-G-A-TG--TT-C-T-GG-GC-CG-C--AC--GCG--…
Otu278	0	1	3	8	0	0	HTCUHHO01ADJUB	CC-G--TT-C---TT-A--GT-TG-G-T--G-G-A-G-T---GA-TT-TGT-C-TGC-TT-AA--TT-GCG--A-T-A-A-C-GA--A-C-GAG--ACC-T-T-AA-CC--TGC-T--AA-AT-A-G-C-CCGT---T-C--CG--C-----------------------------------TTAGGCG-G---A---A--C--GCT-----------------G--G---C--T-TC--T-T-A-G-A-GG-G--AC-T----A-TC---G--G-C----T---CA-A-G-C-C-G-A-T-GG-A--AG-T-T-T-GA-G-G-CA-AT-A-AC-AGGT---C-TGTG--AT-G-CCC-TTA-G-A-TG--TT-C-T-GG-GC-CG-C--AC--GCG--…
Otu193	0	6	1	5	0	0	HTCUHHO01CZ914	CC-G--TT-C---TT-A--GT-TG-G-T--G-G-A-G-T---GA-TT-TGT-C-TGG-TT-AA--TT-CCG--A-T-A-A-C-GA--A-C-GAG--ACC-T-T-AA-CC--TGC-T--AA-AT-A-G-C-CAGG---C-C--GG--C------------T-CC-G--------------G--C---C---G---G---T--C--GTG-----------------G--G---C--T-TC--T-T-A-G-A-GG-G--AC-T----G-AC---G--G-C--G-T---TT-A-G-C-C-G-T-C-GG-A--AG-T-T-T-GA-G-G-CA-AT-A-AC-AGGT---C-TGTG--AT-G-CCC-TTA-G-A-TG--TT-C-T-GG-GC-CG-C--AC--GCG--…
Otu025	5	0	2	9	0	0	HTCUHHO01BO4NK	CC-G--TT-C---TT-A--GT-TG-G-T--G-G-A-G-T---GA-TT-TGT-C-TGC-TT-AA--TT-GCG--A-T-A-A-C-GA--A-C-GAG--ACC-T-T-AA-CC--TGC-T--AA-AT-A-G-C-CAGG---C-T--AG--C------------T-TT-G--------------G--C---T---G---G---T--C--GCC-----------------G--G---C--T-TC--T-T-A-G-A-GG-G--AC-T----A-TC---G--G-C----T---CA-A-G-C-C-G-A-T-GG-A--AG-T-T-T-GA-G-G-CA-AT-A-AC-AGGT---C-TGTG--AT-G-CCC-TTA-G-A-TG--TT-C-T-GG-GC-CG-C--AC--GCG--…
Otu489	0	0	2	9	0	0	HTCUHHO01AXF4C	CC-G--TT-C---TT-A--GT-TG-G-T--G-G-A-G-T---GA-TT-TGT-C-TGC-TT-AA--TT-GCG--A-T-A-A-C-GA--A-C-GAG--ACC-T-T-AA-CC--TGC-T--AA-AT-A-G-C-CAGG---C-C--CG--C------------T-TT-G--------------G--C---G---G---G---T--C--GCC-----------------G--G---C--T-TC--T-T-A-G-A-GG-G--AC-T----A-TC---G--G-C----T---CA-A-G-C-C-G-A-T-GG-A--AG-T-T-T-GA-G-G-CA-AT-A-AC-AGGT---C-TGTG--AT-G-CCC-TTA-G-A-TG--TT-C-T-GG-GC-CG-C--AC--GCG--…
Otu457	0	0	5	6	0	0	HTCUHHO01C18YN	CC-G--TT-C---TT-A--GT-TG-G-T--G-G-A-G-T---GA-TT-TGT-C-TGG-TT-AA--TT-CCG--A-T-A-A-C-GA--A-C-GAG--ACC-T-T-AA-CC--TGC-T--AA-AT-A-G-C-CAGG---C-C--GG--C------------T-CC-G--------------G--C---C---G---G---T--C--GCG-----------------G--G---C--T-TC--T-T-A-G-A-GG-G--AC-T----G-TC---G--G-C--G-T---CT-A-G-C-C-G-A-C-GG-A--AG-T-T-T-GA-G-G-CA-AT-A-AC-AGGT---C-TGTG--AT-G-CCC-TTA-G-A-TG--TT-C-T-GG-GC-CG-C--AC--GCG--…
Otu455	0	0	4	7	0	0	HTCUHHO01CHT68	CC-G--TT-C---TT-A--GT-TG-G-T--G-G-A-G-T---GA-TT-TGT-C-TGC-TT-AA--TT-GCG--A-T-A-A-C-GA--A-C-GAG--ACC-T-T-AA-CC--TGC-T--AA-AT-A-G-C-CCGG---C-C--CG--C------------C-TA-G--------------G--C---G---G---G---T--C--GCC-----------------G--G---C--T-TC--T-T-A-G-A-GG-G--AC-T----A-TC---G--G-C----T---CA-A-G-C-C-G-A-T-GG-A--AG-T-T-T-GA-G-G-CA-AT-A-AC-AGGT---C-TGTG--AT-G-CCC-TTA-G-A-TG--TT-C-T-GG-GC-CG-C--AC--GCG--…
Otu416	0	0	10	1	0	0	HTCUHHO01ALJP1	CC-G--TT-C---TT-A--GT-TG-G-T--G-G-A-G-T---GA-TT-TGT-C-TGG-TT-AA--TT-CCG--A-T-A-A-C-GA--A-C-GAG--ACC-T-T-AA-CC--TGC-T--AA-AT-A-G-C-CAGG---C-C--GG--C------------T-TT-T--------------G--C---T---G---G---T--C--GCC-----------------G--G---C--T-TC--T-T-A-G-A-GG-G--AC-T----A-TC---A--G-C--G-T---CT-A-G-C-T-G-A-T-GG-A--AG-T-T-T-GA-G-G-CA-AT-A-AC-AGGT---C-TGTG--AT-G-CCC-TTA-G-A-TG--TT-C-T-GG-GC-CG-C--AC--GCG--…
Otu409	0	0	7	4	0	0	HTCUHHO01ACFRB	CC-G--TT-C---TT-A--GT-TG-G-T--G-G-A-G-T---GA-TT-TGT-C-AGC-TT-AA--TT-GCG--A-T-A-A-C-GA--A-C-GAG--ACC-T-T-AA-CC--TGC-T--AA-AT-A-G-C-CCGCG--T-C---G--C------------T-CC-G--------------G--C-------G---G---CG-T--GCC-----------------G--G---C--T-TC--T-T-A-G-A-GG-G--AC-T----A-TC---G--G-C----T---CA-A-G-C-C-G-A-T-GG-A--AG-T-T-T-GA-G-G-CA-AT-A-AC-AGGT---C-TGTG--AT-G-CCC-TTA-G-A-TG--TT-C-T-GG-GC-CG-C--AC--GCG--…
Otu341	0	1	6	4	0	0	HTCUHHO01BGRDY	CC-G--TT-C---TT-A--GT-TG-G-T--G-G-A-G-T---GA-TT-TGT-C-TGC-TT-AA--TT-GCG--A-T-A-A-C-GA--A-C-GAG--ACC-T-T-AA-CC--TGC-T--AA-AT-A-G-C-CCGG---C-T--AG--C------------T-TT-G--------------G--C---T---G---G---T--C--GCT-----------------G--G---C--T-TC--T-T-A-G-A-GG-G--AC-T----A-TC---G--G-T----T---CA-A-A-C-C-G-A-T-GG-A--AG-T-T-T-GA-G-G-CA-AT-A-AC-AGGT---C-TGTG--AT-G-CCC-TTA-G-A-TG--TT-C-T-GG-GC-CG-C--AC--GCG--…
Otu245	0	2	5	4	0	0	HTCUHHO01BN3IK	CC-G--TT-C---TT-A--GT-TG-G-T--G-G-A-G-T---GA-TT-TGT-C-TGC-TT-AA--TT-GCG--A-T-A-A-C-GA--A-C-GAG--ACC-T-T-AA-CC--TGC-T--AA-AT-A-G-C-CAGG---C-G--AG--C------------T-TT-T--------------G--C---T---C---G---T--C--GCC-----------------G--G---C--T-TC--T-T-A-G-A-GG-G--AC-T----A-TC---G--G-C----T---CA-A-G-C-C-G-A-T-GG-A--AG-T-T-T-GA-G-G-CA-AT-A-AC-AGGT---C-TGTG--AT-G-CCC-TTA-G-A-TG--TT-C-T-GG-GC-CG-C--AC--GCG--…
Otu243	0	1	4	6	0	0	HTCUHHO01B47HS	CC-G--TT-C---TT-A--GT-TG-G-T--G-G-A-G-T---GA-TT-TGT-C-TGC-TT-AA--TT-GCG--A-T-A-A-C-GA--A-C-GAG--ACC-T-T-AA-CC--TGC-T--AA-AT-A-C-C-CCCT---G-T--TG--C------------T-TC-G--------------G--C---A---G---C---A--G--GCT-----------------G--G---G--T-TC--T-T-A-G-A-GG-G--AC-T----A-TC---G--G-C----T---CA-A-G-C-C-G-A-T-GG-A--AG-T-T-T-GA-G-G-CA-AT-A-AC-AGGT---C-TGTG--AT-G-CCC-TTA-G-A-TG--TT-C-T-GG-GC-CG-C--AC--GCG--…
Otu185	0	4	1	6	0	0	HTCUHHO01COBY0	CC-G--TT-C---TT-A--GT-TG-G-T--G-G-A-G-T---GA-TT-TGT-C-TGC-TT-AA--TT-GCG--A-T-A-A-C-GA--A-C-GAG--ACC-T-T-AA-CC--TGC-T--AA-AT-A-G-C-CAGG---C-T--AG--C------------T-TT-T--------------G--C---T---G---G---T--C--GCC-----------------G--G---C--T-TC--T-T-A-G-A-GG-G--AC-T----A-TC---G--G-C----T---CA-A-G-C-C-G-A-T-GG-A--AG-T-T-T-GA-G-G-CA-AT-A-AC-AGGT---C-TGTG--AT-G-CCC-TTA-G-A-TG--TT-C-T-GG-GC-CG-C--AC--GCG--…
Otu128	0	11	0	0	0	0	HTCUHHO01AQ6KZ	CC-G--TT-C---TT-A--GT-TG-G-T--G-G-A-G-T---GA-TT-TGT-C-TGG-TT-AA--TT-CCG--A-T-A-A-C-GA--A-C-GAG--ACC-T-T-AA-CC--TGC-T--AA-AT-A-G-C-CCGA---C-C--GG--C------------T-TT-G--------------G--C---T---G---G---T--T--GCA-----------------G--G---C--T-TC--T-T-A-G-A-GG-G--AC-T----G-TC---A--G-C--G-T---TT-A-G-C-T-G-A-C-GG-A--AG-T-T-T-GA-G-G-CA-AT-A-AC-AGGT---C-TGTG--AT-G-CCC-TTA-G-A-TG--TT-C-T-GG-GC-CG-C--AC--GCG--…
Otu002	751	3	5	2	0	0	HTCUHHO01CSWUB	CC-G--TT-C---TT-A--GT-TG-G-T--G-G-A-G-T---GA-TT-TGT-C-TGG-TT-AA--TT-CCG--A-T-A-A-C-GA--A-C-GAG--ACC-T-T-AA-CC--TGC-T--AA-AT-A-G-C-CCCT---G-T--TG--C------------T-TC-G--------------G--C---T---A---C---A--G--GCT-----------------G--G---C--T-TC--T-T-A-G-A-GG-G--AC-T----A-TC---G--G-C--G-T---TT-A-G-T-C-G-A-T-GG-A--AG-T-T-T-GA-G-G-CA-AT-A-AC-AGGT---C-TGTG--AT-G-CCC-TTA-G-A-TG--TT-C-T-GG-GC-CG-C--AC--GCG--…
Otu424	0	0	3	7	0	0	HTCUHHO01DLG2K	CC-G--TT-C---TT-A--GT-TG-G-T--G-G-A-G-T---GA-TT-TGT-C-TGG-TT-AA--TT-CCG--A-T-A-A-C-GA--A-C-GAG--ACC-T-T-AA-CC--TGC-T--AA-AT-A-G-C-CCGT---C-C--GG--C------------T-TT-T--------------G--C---T---A---G---A--C--GCT-----------------G--G---C--T-TC--T-T-A-G-A-GG-G--AC-T----A-TT---G--G-C--G-T---TT-A-G-C-C-A-A-T-GG-A--AG-T-T-T-GA-G-G-CA-AT-A-AC-AGGT---C-TGTG--AT-G-CCC-TTA-G-A-TG--TT-C-T-GG-GC-CG-C--AC--GCG--…
Otu414	0	0	4	6	0	0	HTCUHHO01AIYVD	CC-G--TT-C---TT-A--GT-TG-G-T--G-G-A-G-T---GA-TT-TGT-C-TGC-TT-AA--TT-GCG--A-T-A-A-C-GA--A-C-GAG--ACC-T-T-AA-CC--TGC-T--AA-AT-A-G-CTCA-A---C-T--GG--C------------T-TT-G--------------G--C---T---G---G---C--T--GCT-----------------A--G---C--T-TC--T-T-A-G-A-GG-G--AC-A----T-TC---G--G-C----T---TA-A-G-C-C-G-A-C-GG-A--AG-T-T-T-GA-G-G-CA-AT-A-AC-AGGT---C-TGTT--AT-G-CCC-TTA-G-A-TG--TT-C-T-GG-GC-CG-C--AC--GCG--…
Otu303	0	1	4	5	0	0	HTCUHHO01A5ZGD	CC-G--TT-C---TT-A--GT-TG-G-T--G-G-A-G-T---GA-TT-TGT-C-TGC-TT-AA--TT-GCG--A-T-A-A-C-GA--A-C-GAG--ACC-T-T-AA-CC--TGC-T--AA-AT-A-G-C-CCGG---C-C--GG--C------------T-TT-G--------------G--C---T---G---G---T--C--GCT-----------------G--G---C--T-TC--T-T-A-G-A-GG-G--AC-T----T-TC---A--G-C--T-T---TT-A-G-C-T-G-A-A-GG-A--AG-T-T-T-GA-G-G-CA-AT-A-AC-AGGT---C-TGTG--AT-G-CCC-TTA-G-A-TG--TT-C-T-GG-GC-CG-C--AC--GCG--…
Otu241	0	1	1	8	0	0	HTCUHHO01DE0YR	CC-G--TT-C---TT-A--GT-TG-G-T--G-G-A-G-T---GA-TT-TGT-C-TGC-TT-AA--TT-GCG--A-T-A-A-C-GA--A-C-GAG--ACC-T-T-AA-CC--TGC-T--AA-AT-A-G-C-CCGG---C-T--AG--C------------T-TT-G--------------G--C---T---G---G---T--C--GCT-----------------G--G---C--T-TC--T-T-A-G-A-GG-G--AC-T----A-TC---G--A-C----T---CA-A-G-T-C-G-A-T-GG-A--AG-T-T-T-GA-G-G-CA-AT-A-AC-AGGT---C-TGTG--AT-G-CCC-TTA-G-A-TG--TT-C-T-GG-GC-CG-C--AC--GCG--…
Otu232	0	6	2	2	0	0	HTCUHHO01C9TAX	CC-G--TT-C---TT-A--GT-TC-G-T--G-G-A-G-T---GA-TT-TGT-C-TGC-TT-AA--TT-GCG--A-T-A-A-C-GA--A-C-GAG--ACC-T-T-AA-CC--TGC-T--AA-AT-A-G-C-CAGG---C-T--AG--C------------T-TT-G--------------G--C---T---G---G---T--C--GCC-----------------G--G---C--T-TC--T-T-A-G-A-GG-G--AC-T----A-TC---G--G-C----T---CA-A-G-C-C-G-A-G-GG-A--AG-T-T-T-GA-G-G-CA-AT-A-AC-AGGT---C-TGTG--AT-G-CCC-TTA-G-A-TG--TT-C-T-GG-GC-CG-C--AC--GCG--…
Otu196	0	4	6	0	0	0	HTCUHHO01A6OZM	CC-G--TT-C---TT-A--GT-TG-G-T--G-G-A-G-T---GA-TT-TGT-C-TGG-TT-AA--TT-CCG--A-T-A-A-C-GA--A-C-GAG--ACC-T-T-AA-CC--TGC-T--AA-AT-A-G-C-CCGG---C-C--GG--C------------T-TT-T--------------G--C---T---G---G---T--C--GCT-----------------G--G---C--T-TC--T-T-A-G-A-GG-G--AC-T----G-TC---T--G-T--G-T---CT-A-A-C-A-G-A-C-GG-A--AG-T-T-T-GA-G-G-CA-AT-A-AC-AGGT---C-TGTG--AT-G-CCC-TTA-G-A-TG--TT-C-T-GG-GC-CG-C--AC--GCG--…
Otu165	0	5	0	5	0	0	HTCUHHO01C21KC	CC-G--TT-C---TT-A--GT-TG-G-T--G-G-A-G-T---GA-TT-TGT-C-TGC-TT-AA--TT-GCG--A-T-A-A-C-GA--A-C-GAG--ACC-T-T-AA-CC--TGC-T--AA-AT-A-G-C-CAGG---C-T--AG--C------------T-TT-G--------------G--C---T---G---G---T--C--GCC-----------------G--G---C--T-TC--T-T-A-G-A-GG-G--AC-T----A-TC---G--G-C----T---CA-A-G-C-C-G-A-T-GG-A--AG-T-T-T-GA-G-G-CA-AT-A-AC-AGGT---C-TGTG--AT-G-CCC-TTA-G-A-TG--TT-C-T-GG-GC-CG-C--AC--GCG--…
Otu157	0	4	4	2	0	0	HTCUHHO01AMC3Q	CC-G--TT-C---TT-A--GT-TG-G-T--G-G-A-G-T---GA-TT-TGT-C-TGG-TT-AA--TT-CCG--A-T-A-A-C-GA--A-C-GAG--ACC-T-T-GA-CC--TGC-T--AA-AT-A-G-C-CGCG---C-C--GG--C------------T-TT-C--------------G--C---T---G---G------C--GTCA----------------G--G---C--T-TC--T-T-A-G-A-GG-G--AC-T----G-TC---G--G-C--G-T---CT-A-G-C-C-G-A-C-GG-A--AG-T-T-T-GA-G-G-CA-AT-A-AC-AGGT---C-TGTG--AT-G-CCC-TTA-G-A-TG--TT-C-T-GG-GC-CG-C--AC--GCG--…
Otu153	0	8	0	2	0	0	HTCUHHO01AMQHW	CC-G--TT-C---TT-A--GT-TG-G-T--G-G-A-G-T---GA-TT-TGT-C-TGC-TT-AA--TT-GCG--A-T-A-A-C-GA--A-C-GAG--ACC-T-T-AA-CC--TGC-T--AA-AT-A-G-C-CCGT---T-C--TG--C------------C-TT-G--------------G--C---A---G---T---C--C--GCT-----------------G--G---C--T-TC--T-T-A-G-A-GG-G--AC-T----A-TC---G--G-C----T---CA-A-G-C-C-G-A-T-GG-A--AG-T-T-T-GA-G-G-CA-AT-A-AC-AGGT---C-TGTG--AT-G-CCC-TTA-G-A-TG--TT-C-T-GG-GC-CG-C--AC--GCG--…
Otu107	0	10	0	0	0	0	HTCUHHO01BAR4Q	CC-G--TT-C---TT-A--GT-TG-G-T--G-G-A-G-T---GA-TT-TGT-C-TGG-TT-AA--TT-CCG--A-T-A-A-C-GA--A-C-GAG--ACC-T-T-AA-CC--TGC-T--AA-AT-A-G-A-GA-C---C-T-GAA--TC-----------T-TT-------------G--A--T---TC--T---G---G--C--G-C--------------------T---C--T-TC--T-T-A-G-A-GG-G--AC-T----G-TT---G--G-C--G-T---TT-A-G-C-T-G-A-C-GG-A--AG-T-T-T-GA-G-G-CA-AT-A-AC-AGGT---C-TGTG--AT-G-CCC-TTA-G-A-TG--TT-C-T-GG-GC-CG-C--AC--GCG--…
Otu633	0	0	0	9	0	0	HTCUHHO01AJT61	CC-G--TT-C---TT-A--GT-TG-G-T--G-G-A-G-T---GA-TT-TGT-C-TGC-TT-AA--TT-GCG--A-T-A-A-C-GA--A-C-GAG--ACC-C-T-CT-CC--TGC-T--AA-AT-A-G-C-CAGG---C-T--AG--C------------C-TT-G--------------G--C---T---G---G---T--C--GCC-----------------G--G---C--T-TC--T-T-A-G-A-GG-G--AC-T----T-TC---G--G-C----T---CA-A-G-C-C-G-A-A-GG-A--AG-T-T-G-GG-G-G-CA-AT-A-AC-AGGT---C-TGTG--AT-G-CCC-TTA-G-A-TG--TT-C-T-GG-GC-CG-C--AC--GCG--…
Otu411	0	0	6	3	0	0	HTCUHHO01CZSGO	CC-G--TT-C---TT-A--GT-TG-G-T--G-G-A-G-T---GA-TT-TGT-C-TGC-TT-AA--TT-GCG--A-T-A-A-C-GA--A-C-GAG--ACC-T-T-GA-CC--TGC-T--AA-CT-A-G-C-CCGG---C-T--GG--C------------G-TT-T--------------G--C---T---G---G---T--C--GCT-----------------G--G---C--T-TC--T-T-A-G-A-GG-G--AC-T----A-TC---G--G-C----T---CA-A-G-C-C-G-A-T-GG-A--AG-T-T-C-GA-G-G-CA-AT-A-AC-AGGT---C-TGTG--AT-G-CCC-TTA-G-A-TG--TT-C-C-GG-GC-TG-C--AC--GCG--…
Otu363	0	1	5	3	0	0	HTCUHHO01CRE30	CC-G--TT-C---TT-A--GT-TG-G-T--G-G-A-G-T---GA-TT-TGT-C-TGG-TT-AA--TT-CCG--A-T-A-A-C-GA--A-C-GAG--ACC-T-T-AA-CC--TGC-T--AA-AT-A-G-T-CCGG---C-T--GG--C------------T-TT-G--------------G--C---T---G---G---T--C--GCC-----------------G--A---C--T-TC--T-T-A-G-A-GG-G--AC-T----G-TC---A--G-C--G-T---CT-A-G-C-T-G-A-C-GG-A--AG-T-T-T-GA-G-G-CA-AT-A-AC-AGGT---C-TGTG--AT-G-CCC-TTA-G-A-TG--TT-C-T-GG-GC-CG-C--AC--GCG--…
Otu309	0	1	0	8	0	0	HTCUHHO01CN5JO	CC-G--TT-CT--TT-A--GT-TG-G-T--G-G-A-G-T---GA-TT-TGT-C-TGC-TT-AA--TT-GCG--A-T-A-A-CGAA--A-C-GAG-ACCC-T-T-AA-CC--TGC-T--AA-AT-A-G-C-CCGA---C-C--CG--C------------T-TT-G--------------G--C---G---G---G---C--C--GCC-----------------G--G---C--T-TC--T-T-A-G-A-GG-G--AC-T----A-TC---G--G-C----T---CA-A-G-C-C-G-A-T-GG-A--AG-T-T-T-GA-G-G-CA-AT-A-AC-AGGT---C-TGTT--AT-G-CCC-TTA-G-A-TG--TT-C-T-GG-GC-CG-C--AC--GCG--…
Otu244	0	1	3	5	0	0	HTCUHHO01CEGRT	CC-G--TT-C---TT-A--GT-TG-G-T--G-G-A-G-T---GA-TT-TGT-C-TGC-CT-AA--TC-GCG--A-T-A-A-C-GA--A-C-GAG--ACC-T-T-GA-CC--TGC-T--AA-AT-A-G-C-CCGG---C-C--AG--C------------T-TT-T--------------G--C---T---G---G---T--T--GCC-----------------G--G---C--T-TC--T-T-A-G-A-GG-G--AC-T----A-TC---G--G-CT---T---AA-A-G-C-C-G-A-T-GG-A--AG-T-T-C-GA-G-G-CA-AT-A-AC-AGGT---C-TGTG--AT-G-CCC-TTA-G-A-TG--TT-C-T-GG-GC-CG-C--AC--GCG--…
Otu139	0	9	0	0	0	0	HTCUHHO01B3UBL	CC-G--TT-C---TT-A--GT-TG-G-T--G-G-A-G-T---GA-TT-TGT-C-TGG-TT-AA--TT-CCG--A-T-A-A-C-GA--A-C-GAG--ACC-T-T-AA-CC--TGC-T--AA-AT-A-G-C-CAGG---C-C--GG--C------------T-TT-T--------------G--C---T---G---G---T--C--GCC-----------------G--G---C--T-TC--T-T-A-G-A-GG-G--AC-T----G-TT---G--G-CA-T-T---TT-A-G-C-T-A-A-C-GG-A--AG-T-T-T-GA-G-G-CA-AT-A-AC-AGGT---C-TGTG--AT-G-CCC-TTA-G-A-TG--TT-C-T-GG-GC-CG-C--AC--GCG--…
Otu138	0	5	2	2	0	0	HTCUHHO01BTBZO	CC-G--TT-C---TT-A--GT-TG-G-T--G-G-A-G-T---GA-TT-TGT-C-TGG-TT-AA--TT-CCG--A-T-A-A-C-GA--A-C-GAG--ACC-T-T-AA-CC--TGC-T--AA-AT-A-G-A-CCCT---C-C--GG--C------------T-TT-G--------------G--C---T---G---G---A--G--GCT-----------------G--T---C--T-TC--T-T-A-G-A-GG-G--AC-T----G-TC---A--G-C--G-T---TT-A-G-C-T-G-A-C-GG-A--AG-T-T-T-GA-G-G-CA-AT-A-AC-AGGT---C-TGTG--AT-G-CCC-TTA-G-A-TG--TT-C-T-GG-GC-CG-C--AC--GCG--…
Otu043	2	4	1	3	0	0	HTCUHHO01CC2A1	CC-G--TT-C---TT-A--GT-TG-G-T--G-G-A-G-T---GA-TT-TGT-C-TGC-TT-AA--TT-GCG--A-T-A-A-C-GA--A-C-GAG--ACC-T-T-AA-CC--CGC-T--AA-AT-A-G-C-CAGG---C-T--AG--C------------T-TT-G--------------G--C---T---G---G---T--C--GCC-----------------G--G---C--T-TC--T-T-A-G-A-GG-G--AC-T----A-TC---G--G-C----T---CA-A-G-C-C-G-A-T-GG-A--AG-T-T-T-GA-G-G-CA-AT-A-AC-AGGT---C-TGTG--AT-G-CCC-TTA-G-A-TG--TT-C-T-GG-GC-CG-C--AC--GCG--…
Otu529	0	0	3	5	0	0	HTCUHHO01BMOAV	CC-G--TT-C---TT-A--GT-TG-G-T--G-G-A-G-T---GA-TT-TGT-C-TGC-TT-AA--TT-GCG--A-T-A-A-C-GA--A-C-GAG--ACC-T-T-AA-CC--TGC-T--AA-AT-A-G-C-CCGA---C-T--AG--C------------T-TT-T--------------G--C---T---G---G---C--C--GCT-----------------G--G---C--T-TC--T-T-A-G-A-GG-G--AC-T----A-TC---G--G-C----T---CA-A-G-C-C-G-A-T-GG-A--AG-T-T-T-GA-G-G-CA-AT-A-AC-AGGT---C-TGTG--AT-G-CCC-TTA-G-A-TG--TT-C-T-GG-GC-CG-C--AC--GCG--…
Otu454	0	0	4	4	0	0	HTCUHHO01BEH9T	CC-G--TT-C---TT-A--GT-TG-G-T--G-G-A-G-T---GA-TT-TGT-C-TGC-TT-AA--TT-GCG--A-T-A-A-C-GA--A-C-GAG--ACC-T-T-AA-CC--TGC-T--AA-AT-A-G-C-CCGC---G-T--CG--C------------T-CC-G--------------G--C---G---G---C---G--C--GCC-----------------G--G---C--T-TC--T-T-A-G-A-GG-G--AC-T----A-TC---G--G-C----T---CA-A-G-C-C-G-A-T-GG-A--AG-T-T-T-GA-G-G-CA-AT-A-AC-AGGT---C-TGTG--AT-G-CCC-TTA-G-A-TG--TT-C-T-GG-GC-CG-C--AC--GCG--…
Otu319	0	1	5	2	0	0	HTCUHHO01AC3PM	CC-G--TT-C---TT-A--GT-TG-G-T--G-G-A-G-T---GA-TT-TGT-C-TGC-TT-AA--TT-GCG--A-T-A-A-C-GA--A-C-GAG--ACC-T-T-AA-CC--TAC-T--AA-AT-A-G-T-GGTG---C-T--AG--C------------A-TT-T--------------G--C---T---G---G---T--T-GT-C-----------------C--A---C--T-TC--T-T-A-G-A-GG-G--AC-T----A-TC---G--G-T--T-T---CA-A-G-C-C-G-A-T-GG-A--AG-T-T-T-GA-G-G-CA-AT-A-AC-AGGT---C-TGTG--AT-G-CCC-TTA-G-A-CG--TT-C-T-GG-GC-CG-C--AC--GCG--…
Otu272	0	1	4	3	0	0	HTCUHHO01CXKZM	CC-G--TT-C---TT-A--GT-TG-G-T--G-G-A-G-T---GA-TT-TGT-C-TGG-TT-AA--TT-CCG--A-T-A-A-C-GA--A-C-GAG--ACC-T-T-AA-CC--TGC-T--AA-AT-A-G-C-CAGG---C-C--GT--C------------T-TC-G--------------G--A---T---G---G---T--C--GCC-----------------G--G---C--T-TC--T-T-A-G-A-GG-G--AC-T----A-TC---A--G-C--G-T---TT-A-G-C-T-G-A-T-GG-A--AG-T-T-T-GA-G-G-CA-AT-A-AC-AGGT---C-TGTG--AT-G-CCC-TTA-G-A-TG--TT-C-T-GG-GC-CG-C--AC--GCG--…
Otu246	0	3	3	2	0	0	HTCUHHO01A3KCZ	CC-G--TT-C---TT-A--GT-TG-G-T--G-G-A-G-T---GA-TT-TGT-C-TGC-TT-AA--TT-GCG--A-T-A-A-C-GA--A-C-GAG--ACC-T-T-AA-CC--TGC-T--AA-AT-A-G-T-GCGA---C-T--AG--C------------G-TT-T--------------G--C---T---G---G------CTTGA------------------C--A---C--T-TC--T-T-A-G-A-GG-G--AC-T----A-TC---G--A-T--T-T---CA-A-G-T-C-G-A-T-GG-A--AG-T-T-T-GA-G-G-CA-AT-A-AC-AGGT---C-TGTG--AT-G-CCC-TTA-G-A-CG--TT-C-T-GG-GC-CG-C--AC--GCG--…
Otu184	0	3	1	4	0	0	HTCUHHO01DBEK8	CC-G--TT-C---TT-A--GT-TG-G-T--G-G-A-G-T---GA-TT-TGT-C-TGG-TT-AA--TT-CCG--A-T-A-A-C-GA--A-C-GAG--ACC-T-T-AA-CC--TGC-T--AA-AT-A-G-C-CTGG---C-C--GG--C------------T-TT-T--------------G--C---T---G---G---T--C--ACT-----------------G--G---C--T-TC--T-T-A-G-A-GG-G--AC-T----G-TC---G--G-C--G-T---CT-A-G-C-C-G-A-C-GG-A--AG-T-T-T-GA-G-G-CA-AT-A-AC-AGGT---C-TGTG--AT-G-CCC-TTA-G-A-TG--TT-C-T-GG-GC-CG-C--AC--GCG--…
Otu181	0	4	4	0	0	0	HTCUHHO01APJLP	CC-G--TT-C---TT-A--GT-TG-G-T--G-G-A-G-T---GA-TT-TGT-C-TGG-TT-AA--TT-CCG--A-T-A-A-C-GA--A-C-GAG--ACC-T-T-AA-CC--TGC-T--AA-AT-A-G-C-CAGG---C-C--GG--C------------T-TT-T--------------G--C---T---G---GT--T--C--TCC-----------------G--G---C--T-TC--T-T-A-G-A-GG-G--AC-T----G-TC---G--G-C--G-T---CT-A-G-C-C-G-A-C-GG-A--AG-T-T-T-GA-G-G-CA-AT-A-AC-AGGT---C-TGTG--AT-G-CCC-TTA-G-A-TG--TT-C-T-GG-GC-CG-C--AC--GCG--…
Otu161	0	5	0	3	0	0	HTCUHHO01CRWVR	CC-G--TT-C---TT-A--GT-TG-G-T--G-G-A-G-T---GA-TT-TGT-C-TGC-TT-AA--TT-GCG--A-T-A-A-C-GA--A-C-GAG--ACC-T-T-AA-CC--TGC-T--AA-AT-A-G-C-CAGG---C-G--AG--C------------T-TT-T--------------G--CT--C---G---T---C-----GCC-----------------G--G---C--T-TC--T-T-A-G-A-GG-G--AC-T----A-TC---G--G-C----T---CA-A-G-C-C-G-A-T-GG-A--AG-T-T-T-GA-G-G-CA-AT-A-AC-AGGT---C-TGTG--AT-G-CCC-TTA-G-A-TG--TT-C-T-GG-GC-CG-C--AC--GCG--…
Otu156	0	4	2	2	0	0	HTCUHHO01CEZUG	CC-G--TT-C---TT-A--GT-TG-G-T--G-G-A-G-T---GA-TT-TGT-C-TGG-TT-AA--TT-CCG--A-T-A-A-C-GA--A-C-GAG--ACC-T-T-AA-CC--TGC-T--AA-AT-A-G-A-CAAG---C-T--GG--C------------T-TT-T--------------G--C---T---G---G---T--T--GCT-----------------G--T---C--T-TC--T-T-A-G-A-GG-G--AC-T----G-TC---A--G-T--G-T---CT-A-A-C-T-G-A-C-GG-A--AG-T-T-T-GA-G-G-CA-AT-A-AC-AGGT---C-TGTG--AT-G-CCC-TTA-G-A-TG--TT-C-T-GG-GC-CG-C--AC--GCG--…
Otu149	0	4	2	2	0	0	HTCUHHO01DITAW	CC-G--TT-C---TT-A--GT-TG-G-T--G-G-G-T-T---GA-CT-TGT-C-TGC-CT-AA--TC-GCG--A-T-A-A-C-GA--A-C-GAG--ACC-T-T-AA-CC--TGC-T--AA-AT-A-G-C-CCTC---G-C--CG--C------------C-CC-G--------------G--C---G---G---C---G--A--GCC-----------------G--G---C--T-TC--T-T-A-G-A-GG-G--AC-T----A-TC---G--G-C----G---CA-A-G-C-C-G-A-T-GG-A--AG-T-T-T-GA-G-G-CA-AT-A-AC-AGGT---C-TGTG--AT-G-CCC-TTA-G-A-TG--TT-C-T-GG-GC-CG-C--AC--GCG--…
Otu570	0	0	1	6	0	0	HTCUHHO01CAVUC	CC-G--TT-C---TT-A--GT-TC-G-T--G-G-A-G-T---GA-TT-TGT-C-TGG-TT-AA--TT-CCG--A-T-A-A-C-GA--A-C-GAG--ACC-T-T-AC-TC--TGC-T--AA-AT-A-G-C-CAGC---A-T--G---AC-----------T--T-T-----------G--G--T---C---GT--G---TC-CT-TTT-----------------G--G---C--T-TC--T-T-A-G-A-GA-G--AC-T----A-TC---A--A-T--G-T---TT-A-A-T-T-G-A-T-GG-A--AG-T-T-T-GA-G-G-CA-AT-A-AC-AGGT---C-TGTG--AT-G-CCC-TTA-G-A-TG--TT-C-T-GG-GC-CG-C--AC--GCG--…
Otu488	0	0	4	3	0	0	HTCUHHO01CL7UI	CC-G--TT-C---TT-A--GT-TG-G-T--G-G-A-G-T---GA-TT-TGT-C-TGC-TT-AA--TT-GCG--A-T-A-A-C-GA--A-C-GAG--ACC-T-T-AA-CC--TGC-T--AA-AT-A-G-C-CAGG---C-T--AG--C------------T-TT-G--------------G--C---T---G---G---T--C--GCC-----------------G--G---C--T-TC--T-T-A-G-A-GG-G--AC-T----A-TC---G--G-C----T---CA-A-G-C-C-G-A-T-GG-A--AG-T-T-T-GA-G-G-CA-AT-A-AC-AGGT---C-TGTG--AT-G-CCC-TTA-G-A-TG--TT-C-T-GG-GC-CG-C--AC--GCG--…
Otu450	0	0	3	4	0	0	HTCUHHO01CF83V	CC-G--TT-C---TT-A--GT-TG-G-T--G-G-A-G-T---GA-TT-TGT-C-TGC-TT-AA--TT-GCG--A-T-A-A-C-GA--A-C-GAG--ACC-T-T-AA-CC--TGC-T--AA-AT-A-G-C-CCGG---C-T--CG--C------------C-TT-G--------------G--C---G---G---G---T--C--GCC-----------------G--G---C--T-TC--T-T-A-G-A-GG-G--AC-T----A-TC---G--G-C----T---CA-A-G-C-C-G-A-T-GG-A--AG-T-T-T-GA-G-G-CA-AT-A-AC-AGGT---C-TGTG--AT-G-CCC-TTA-G-A-TG--TT-C-C-GG-GC-TG-C--AC--GCG--…
Otu386	0	1	6	0	0	0	HTCUHHO01C32KY	CC-G--TT-C---TT-A--GT-TG-G-T--G-G-A-G-T---GA-TT-TGT-C-TGG-TT-AA--TT-CCG--T-T-A-A-C-GA--A-C-GAG--ACC-T-T-AT-CC--TGC-T--AA-AT-A-G-T-TTTG---C-T--AA--C------------T-TT-G--------------G--T---T---G---G---C--A--GTT-----------------A--A---C--T-TC--T-T-A-G-A-GG-G--AC-T----A-TG---G-A--T--G-T---TT-A-A-T-C-C-A-T-GG-A--AG-T-T-T-GA-G-G-CA-AT-A-AC-AGGT---C-TGTG--AT-G-CCC-TTA-G-A-TG--TT-C-T-GG-GC-CG-C--AC--GCG--…
Otu255	0	1	0	6	0	0	HTCUHHO01CZV55	CC-G--TT-C---TT-A--GT-TG-G-T--G-G-A-G-T---GA-TT-TGT-C-TGG-TT-AA--TT-CCG--A-T-A-A-C-GA--A-C-GAG--ACC-T-T-AA-CC--TGC-T--AA-AT-A-G-C-CCGG---C-C--GA--C------------T-TT-G--------------G--T---T---G---G---T--C--GCT-----------------G--G---C--T-TC--T-T-A-G-A-GG-G--AC-T----A-TC---A--G-C--G-T---TT-A-G-C-T-G-A-T-GG-A--AG-T-T-T-GA-G-G-CA-AT-A-AC-AGGT---C-TGTG--AT-G-CCC-TTA-G-A-TG--TT-C-T-GG-GC-CG-C--AC--GCG--…
Otu047	2	1	0	5	0	0	HTCUHHO01CJT1Q	CC-G--TT-C---TT-A--GT-TG-G-T--G-G-A-G-T---GA-TT-TGT-C-TGC-TT-AA--TT-GCG--A-T-A-A-C-GA--A-C-GAG--ACC-T-T-AA-CC--TGC-T--AA-AT-A-G-C-CAGG---C-T--AG--C------------T-TT-G--------------G--C---T---G---G---T--C--GCC-----------------G--G---C--T-TC--T-T-A-G-A-GG-G--AC-T----A-TC---G--G-C----T---CA-A-G-C-C-G-A-T-GG-A--AG-T-T-T-GA-G-G-CA-AT-A-AC-AGGT---C-TGTG--AT-G-CCC-TTA-G-A-TG--TT-C-T-GG-GC-CG-C--AC--GCG--…
Otu627	0	0	0	6	0	0	HTCUHHO01DGYR3	CC-G--TT-T---TT-A--GT-TG-G-T--G-G-A-G-T---GA-TT-TGT-C-TGC-TT-AA--TT-GCG--A-T-A-A-C-GA--A-C-GAG--ACC-A-T-CT-CC--TGC-T--AA-AT-A-G-C-CCGG---C-C--CG--C------------T-TT-G--------------G--C---G---G---G---T--C--GCT-----------------G--G---C--T-TC--T-T-A-G-A-GG-G--AC-T----A-TC---G--G----T-G---CA-A-G-C-C-G-A-A-GG-A--AG-T-T-G-GT-G-G-CA-AA-A-AC-AGGT---C-TGTG--AT-G-CCC-TTA-G-A-TG--TT-C-T-GG-GC-CG-C--AC--GCG--…
Otu626	0	0	0	6	0	0	HTCUHHO01AEVV6	CC-G--TT-T---TT-A--GT-TG-G-T--G-G-A-G-T---GA-TT-TGT-C-TGC-TT-AA--TT-GCG--A-T-A-A-C-GA--A-C-GAG--ACC-T-T-AA-CC--TGC-T--AA-AT-A-G-C-CAGG---C-C--GG--C------------T-TT-G--------------G--C---C---G---G---T--C--GTC-----------------G--G---C--T-TC--T-T-A-G-A-GG-G--AC-T----A-TC---G--G-C----T---CA-A-G-C-C-G-A-T-GG-A--AG-T-T-T-GA-G-G-CA-AA-A-AC-AGGT---C-TGTG--AT-G-CCC-TTA-G-A-TG--TT-C-T-GG-GC-CG-C--AC--GCG--…
Otu543	0	0	2	4	0	0	HTCUHHO01B8CTM	CC-G--TT-C---TT-A--GT-TG-G-T--G-G-A-G-T---GA-TT-TGT-C-CGC-TT-AA--TT-GCG--A-T-A-A-C-GA--A-C-GAG--ACC-T-T-AA-CC--TGC-T--AA-AT-A-G-C-CAGG---C-T--AG--C------------T-TT-G--------------G--C---T---G---G---T--C--GCC-----------------G--G---C--T-TC--T-T-A-G-A-GG-G--AC-T----A-TC---G--G-C----T---CA-A-G-C-C-G-A-T-GG-A--AG-T-T-T-GA-G-G-CA-AT-A-AC-AGGT---C-TGTG--AT-G-CCC-TTA-G-A-TG--TT-C-T-GG-GC-CG-C--AC--GCG--…
Otu507	0	0	4	2	0	0	HTCUHHO01BEMIY	CC-G--TT-C---TT-A--GT-TG-G-T--G-G-A-G-T---GA-TT-TGT-C-TGG-TT-AA--TT-CCG--A-T-A-A-C-GA--A-C-GAG--ACC-T-T-AA-CC--TGC-T--AA-AT-A-G-C-CTGG---C-C--GG--C------------T-TT-T--------------G--C---T---G---G---T--C--ACT-----------------G--G---C--T-TC--T-T-A-G-A-GG-G--AC-T----G-TT---A--G-C--G-T---CT-A-G-C-T-A-A-C-GG-A--AG-T-T-T-GA-G-G-CA-AT-A-AC-AGGT---C-TGTG--AT-G-CCC-TTA-G-A-TG--TT-C-T-GG-GC-CG-C--AC--GCG--…
Otu496	0	0	1	5	0	0	HTCUHHO01AUQM1	CC-G--TT-C---TT-A--GT-TG-G-T--G-G-A-G-T---GA-TT-TGT-C-TGG-TT-AA--TT-CCG--A-T-A-A-C-GA--A-C-GAG--ACC-T-T-AA-CC--TGC-T--AA-AT-A-G-C-CCGG---C-C--GG--C------------T-CT-T--------------G--C---T---G---G---T--C--GAC-----------------G--G---C--T-TC--T-T-A-G-A-GG-G--AC-T----G-TC---G--G-C--G-T---CT-A-G-C-C-G-A-C-GG-A--AG-T-T-T-GA-G-G-CA-AT-A-AC-AGGT---C-TGTG--AT-G-CCC-TTA-G-A-TG--TT-C-T-GG-GC-CG-C--AC--GCG--…
Otu432	0	0	4	2	0	0	HTCUHHO01BQCTG	CC-G--TT-C---TT-A--GT-TG-G-T--G-G-A-G-T---GA-TT-TGT-C-TGG-TT-AA--TT-CCG--A-T-A-A-C-GA--A-C-GAG--ACC-T-T-AA-CC--TGC-T--AA-AT-A-G-C-CAGG---C-C--GG--C------------T-TC-G--------------G--C---T---G---G---T--C--GCC-----------------G--G---C--T-TC--T-T-A-G-A-GG-G--AC-T----G-TC---T--G-C--G-T---CT-A-G-C-A-G-A-C-GG-A--AG-T-T-T-GA-G-G-CA-AT-A-AC-AGGT---C-TGTG--AT-G-CCC-TTA-G-A-TG--TT-C-T-GG-GC-CG-C--AC--GCG--…
Otu421	0	0	6	0	0	0	HTCUHHO01BXHA7	CC-G--TT-C---TT-A--GT-TG-G-T--G-G-A-G-T---GA-TT-TGT-C-TGG-TT-AA--TT-CCG--A-T-A-A-C-GA--A-C-GAG--ACC-T-T-AA-CC--TGC-T--AA-AT-A-G-A-CAGG---C-C--GG--C------------T-TT-G--------------G--C---T---G---G---T--C--GTC-----------------G--T---C--T-TC--T-T-A-G-A-GG-G--AC-T----G-TC---G--G-C--G-T---TT-A-G-C-C-G-A-C-GG-A--AG-T-T-T-GA-G-G-CA-AT-A-AC-AGGT---C-TGTG--AT-G-CCC-TTA-G-A-TG--TT-C-T-GG-GC-CG-C--AC--GCG--…
Otu417	0	0	6	0	0	0	HTCUHHO01BKCJE	CC-G--TT-C---TT-A--GT-TG-G-T--G-G-A-G-T---GA-TT-TGT-C-TGC-TT-AA--TT-GCG--A-T-A-A-C-GA--A-C-GAG--ACC-T-T-AA-CC--TGC-T--AA-AT-A-G-C-CCGG---C-G--GG--C------------C-GA-G--------------GC-C---C---G---T------C--GCC-----------------G--G---C--T-TC--T-T-A-G-A-GG-G--AC-A----T-TC---G--G-C----G---TG-A-G-C-C-G-A-A-GG-A--AG-T-T-T-GA-G-G-CA-AT-A-AT-AGGT---C-TGTT--AT-G-CCC-TTA-G-A-TG--TT-C-T-GG-GC-CG-C--AC--GCG--…
Otu407	0	0	6	0	0	0	HTCUHHO01CIZ34	CC-G--TT-C---TT-A--GT-TG-G-T--G-G-A-G-T---GA-TT-TGT-C-TGG-TT-AA--TT-CCG--T-T-A-A-C-GA--A-C-GAG--ACC-T-T-AA-CC--TGC-T--AA-AT-A-G-C-TAGG---C-T--TA--AC--A--------T-TG------------T---T------A---G---G---T--C--GCC-----------------A--G---C--T-TC--T-T-A-G-A-GG-G--AC-T----A-TC---G--G-T--G-T---TT-A-A-C-C-G-A-T-GG-A--AG-T-T-T-GA-G-G-CA-AT-A-AC-AGGT---C-TGTG--AT-G-CCC-TTA-G-A-TG--TT-C-T-GG-GC-CG-C--AC--GCG--…
Otu396	0	1	0	5	0	0	HTCUHHO01C8GJN	CC-G--TT-T---TT-A--GT-TG-G-T--G-G-A-G-T---GA-TT-TGT-C-TGC-TT-AA--TT-GCG--A-T-A-A-C-GA--A-C-GAG--ACC-T-T-CT-CC--TGC-T--AA-AT-A-G-C-CCGA---C-C--CG--C------------T-TT-G--------------G--C---G---G---G---C--C--GCT-----------------G--G---C--T-GC--T-T-A-G-A-GG-G--AC-T----A-TC---G--G-T----G---CA-A-G-C-C-G-A-A-GG-A--AG-T-T-G-GA-G-G-CA-AA-A-AC-AGGT---C-TGTG--AT-G-CCC-TTA-G-A-TG--TT-C-T-GG-GC-CG-C--AC--GCG--…
Otu377	0	2	3	1	0	0	HTCUHHO01AXWHU	CC-G--TT-C---TT-A--GT-TG-G-T--G-G-A-G-T---GA-TT-TGT-C-TGC-TT-AA--TT-GCG--A-T-A-A-C-GA--A-C-GAG--ACC-T-T-AA-CC--TGC-T--AA-AT-A-G-C-CAGG---C-T--AA--C------------T-TT-G--------------G--T---T---G---G---T--C--GCC-----------------G--G---C--T-TC--T-T-A-G-A-GG-G--AC-T----A-TC---G--G-C----T---CA-A-G-C-C-G-A-T-GG-A--AG-T-T-T-GA-G-G-CA-AT-A-AC-AGGT---C-TGTG--AT-G-CCC-TTA-G-A-TG--TT-C-T-GG-GC-CG-C--AC--GCG--…
Otu335	0	2	3	1	0	0	HTCUHHO01A7NOV	CC-G--TT-C---TT-A--GT-TG-G-T--G-G-A-G-T---GA-TT-TGT-C-TGC-TT-AA--TT-GCG--A-T-A-A-C-GA--A-C-GAG--ACC-T-T-AA-CC--TGC-T--AA-AT-A-G-C-CAGG---C-C--AG--C------------T-TT-G--------------G--C---T---G---G---T--C--GCC-----------------G--G---C--T-TC--T-T-A-G-A-GG-G--AC-T----A-TC---G--G-C----T---CA-A-G-C-C-G-A-T-GG-A--AG-T-T-T-GA-G-G-CA-AT-A-AC-AGGT---C-TGTG--AT-G-CCC-TTA-G-A-TG--TT-C-T-GG-GC-CG-C--AC--GCG--…
Otu293	0	1	0	5	0	0	HTCUHHO01CHCVE	CC-G--TT-C---TT-A--GT-TG-G-T--G-G-A-G-T---GA-TT-TGT-C-TGG-TT-AA--TT-CCG--A-T-A-A-C-GA--A-C-GAG--ACC-T-T-AA-CC--TGC-T--AA-AT-A-G-C-CCGA---C-C--GG--C------------T-TT-T--------------G--C---T---A---G---T--C--GCC-----------------G--G---C--T-TC--T-T-A-G-A-GG-G--AC-T----A-TC---G--G-C--A-T---CT-A-G-C-C-G-A-T-GG-A--AG-T-T-T-GA-G-G-CA-AT-A-AC-AGGT---C-TGTG--AT-G-CCC-TTA-G-A-TG--TT-C-T-GG-GC-CG-C--AC--GCG--…
Otu260	0	1	3	2	0	0	HTCUHHO01BFTWL	CC-G--TT-C---TT-A--GT-TG-G-T--G-G-A-G-T---GA-TT-TGT-C-TGG-TT-AA--TT-CCG--T-T-A-A-C-GA--A-C-GAG--ACC-T-T-AA-CC--TGC-T--AA-AT-A-G-T-CGTG---C-C------AA--C--------T-TT------------GG--T------T---G---G---C--T---TT-----------------G--A---C--T-TC--T-T-A-G-A-GG-G--AC-T----A-TG---G--A-T--G-T---TT-A-A-T-C-C-A-T-GG-A--AG-T-T-T-GA-G-G-CA-AT-A-AC-AGGT---C-TGTG--AT-G-CCC-TTA-G-A-TG--TT-C-T-GG-GC-CG-C--AC--GCG--…
Otu200	0	6	0	0	0	0	HTCUHHO01AD3C7	CC-G--TT-C---TT-A--GT-TG-G-T--G-G-A-G-T---GA-TT-TGT-C-TGC-TT-AA--TT-GCG--A-T-A-A-C-GA--A-C-GAG--ACC-T-T-AA-CC--TGC-T--AA-AT-A-G-C-CCGG---C-T--AG--C------------T-TT-G--------------G--C---T---G---G---T--C--GCT-----------------G--G---C--T-TC--T-T-A-G-A-GG-G--AC-T----A-TC---G--G-C----T---CA-A-G-C-C-G-A-T-GG-A--AG-T-T-T-GA-G-G-CA-AT-A-AC-AGGT---C-TGTG--AT-G-CCC-TTA-G-A-TG--TT-C-T-GG-GC-CG-C--AC--GCG--…
Otu197	0	5	0	1	0	0	HTCUHHO01DMPXX	CC-G--TT-C---TT-A--GT-TG-G-T--G-G-A-G-T---GA-TT-TGT-C-AGC-TT-AA--TT-GCG--A-T-A-A-C-GA--A-C-GAG--ACC-T-T-AA-CC--TGC-T--AA-CT-A-G-C-CCGTG--T-C---G--C------------T-CC-G--------------G--C-------G---G---CA-C--GCT-----------------G--G---C--T-TC--T-T-A-G-A-GG-G--AC-T----A-TC---G--G-C----T---CA-A-G-C-C-G-A-T-GG-A--AG-T-T-T-GA-G-G-CA-AT-A-AC-AGGT---C-TGTG--AT-G-CCC-TTA-G-A-TG--TT-C-T-GG-GC-CG-C--AC--GCG--…
Otu188	0	2	0	4	0	0	HTCUHHO01CTCHO	CC-G--TT-C---TT-A--GT-TG-G-T--G-G-A-G-T---GA-TT-TGT-C-TGG-TT-AA--TT-CCG--A-T-A-A-C-GA--A-C-GAG--ACC-T-T-AA-CC--TGC-T--AA-CT-A-G---TTGA---T-T-GAA--C------------G-CA-A--------------G--T---T---C---A---A--G--GC------------------A--A---C--T-TC--T-T-A-G-A-GG-G--AC-T----A-TC---T--G-T--G-A---CT-A-A-C-A-G-A-T-GG-A--AG-T-T-T-GA-G-G-CA-AT-A-AC-AGGT---C-TGTG--AT-G-CCC-TTA-G-A-TG--TT-C-T-GG-GC-CG-C--AC--GCG--…
Otu180	0	2	1	3	0	0	HTCUHHO01BZZTM	CC-G--TT-C---TT-A--GT-TG-G-T--G-G-A-G-T---GA-TT-TGT-C-TGC-TT-AA--TT-GCG--A-T-A-A-C-GA--A-C-GAG--ACC-T-T-CA-TC---GT-T--AA-AT-A-G-C-CCGG---C-T--CG--C------------T-TT-G--------------G--C---G---T---G---T--C--GCC-----------------G--G---C--T-TC--T-T-A-G-C-GA-G--AC-T----T-TT---G--G-C----T---TA-A-G-C-C-A-A-A-GG-A--AG-T-T-G-GA-G-G-CA-AT-A-AC-AGGT---C-TGTG--AT-G-CCC-TTA-G-A-TG--TT-C-T-GG-GC-TG-C--AC--GCG--…
Otu178	0	3	3	0	0	0	HTCUHHO01C2CQ5	CC-G--TT-C---TT-A--GT-TG-G-T--G-G-A-G-T---GA-TT-TGT-C-TGG-TT-AA--TT-CCG--A-T-A-A-C-GA--A-C-GAG--ACC-T-T-AA-CC--TGC-T--AA-AT-A-G-C-CCGG---C-C--GG--C------------T-TT-T--------------G--C---T---G---G---T--C--GCT-----------------G--G---C--T-TC--T-T-A-G-A-GG-G--AC-T----G-TC---A--G-C--G-T---TT-A-G-C-T-G-A-C-GG-A--AG-T-T-T-GA-G-G-CA-AT-A-AC-AGGT---C-TGTG--AT-G-CCC-TTA-G-A-TG--TT-C-T-GG-GC-CG-C--AC--GCG--…
Otu177	0	4	2	0	0	0	HTCUHHO01C9GLG	CC-G--TT-C---TT-A--GT-TG-G-T--G-G-A-G-T---GA-TT-TGT-C-TGC-TT-AA--TT-GCG--A-T-A-A-C-GA--A-C-GAG--ACC-T-T-AA-CC--TGC-T--AA-AT-A-G-C-CCGTG--C-C---G--C------------C-TA-G--------------G--C-------G---G---TA-C--GCC-----------------G--G---C--T-TC--T-T-A-G-A-GG-G--AC-T----A-TC---G--G-C----T---CA-A-G-C-C-G-A-T-GG-A--AG-T-T-T-GA-G-G-CA-AT-A-AC-AGGT---C-TGTG--AT-G-CCC-TTA-G-A-TG--TT-C-T-GG-GC-CG-C--AC--GCG--…
Otu150	0	3	1	2	0	0	HTCUHHO01BGOHB	CC-G--TT-C---TT-A--GT-TG-G-T--G-G-A-G-T---GA-TT-TGT-C-TGG-TT-AA--TT-CCG--T-T-A-A-C-GA--A-C-GAG--ACC-T-T-AA-CC--TGC-T--AA-AT-A-G-T-TAGG---C----CA--AC-----------T-TT-T-----------G-----T---T---G---G---T--C--GTCA----------------T--A---C--T-TC--T-T-A-G-A-GG-G--AC-T----A-TT---G--A-C--G-T---TT-A-G-T-C-A-A-T-GG-A--AG-T-T-T-GA-G-G-CA-AT-A-AC-AGGT---C-TGTG--AT-G-CCC-TTA-G-A-TG--TT-C-T-GG-GC-CG-C--AC--GCG--…
Otu134	0	6	0	0	0	0	HTCUHHO01DGDGJ	CC-G--TT-C---TT-A--GT-TC-G-T--G-GTT-A-T---GA-AC-TGT-C-AGC-TC-AA--TT-GCG--A-T-A-A-C-GA--A-C-GAG--ACC-G-C-GA--C--TGC-T--AA-AT-A-G-C-CCGC---G-C--CG--C------------T-TT-G--------------G--C---G---G---C---G--T--GCC-----------------G--G---C--T-TC--T-T-A-G-T-GG-G--AC-T----A-TC---G--G-C----T---CA-A-G-C-C-G-A-T-GG-A--GG-T-A-C-GC-G-T-CA-AT-A-AC-AGGT---C-TGTG--AT-G-CCC-TTA-G-A-TG--TC-C-T-GG-GC-CG-C--AC--GCG--…
Otu053	4	2	2	1	0	0	HTCUHHO01BQ69G	CC-G--TT-C---TT-A--GT-TG-G-T--G-G-A-G-T---GA-TT-TGT-C-TGC-TT-AA--TT-GCG--A-T-A-A-C-GA--A-C-GAG--ACC-T-T-AA-CC--TGC-T--AA-AT-A-G-C-CAGG---C-T--AG--C------------T-TT-G--------------G--C---T---G---G---T--C--GCC-----------------G--G---C--T-TC--T-T-A-G-A-GG-G--AC-T----A-TC---G--G-C----T---CA-A-G-C-C-G-A-T-GG-A--AG-T-T-T-GA-G-G-CA-AT-A-AC-AGGT---C-TGTG--AT-G-CCC-TTG-G-A-TG--TT-C-T-GG-GC-CG-C--AC--GCG--…
Otu038	1	0	0	5	0	0	HTCUHHO01BB17H	CC-G--TT-C---TT-A--GT-TG-G-TC-G-G-A-G-T---GA-TT-TGT-C-TGC-TT-AA--TT-GCG--A-T-A-A-C-GA--A-C-GAG--ACC-T-T-AA-CC--TGC-T--AA-AT-A-G-C-CCGT---A-T--TG--C------------T-TT-G--------------G--C---A---G---T---A--C--GCT-----------------G--G---C--T-TC--T-T-A-G-A-GG-G--AC-T----A-TC---C--G-C----T---CA-A-G-C-G-G-A-T-GG-A--AG-T-T-T-GA-G-G-CA-AT-A-AC-AGGT---C-TGTG--AT-G-CCC-TTA-G-A-TG--TT-C-T-GG-GC-CG-C--AC--GCG--…
Otu657	0	0	0	5	0	0	HTCUHHO01ASY4B	CC-G--TT-C---TT-A--GT-TG-G-T--G-G-A-G-T---GA-TT-TGT-C-TGC-TT-AA--TT-GCG--A-T-A-A-C-GA--A-C-GAG--ACC-T-T-AA-CC--TGC-T--AA-AT-A-G-C-CCGG---T-C--AG--C------------T-TT-G--------------G--C---T---G---A---C--C--GCA-----------------G--G---C--T-TC--T-T-A-G-A-GG-G--AC-T----A-TC---G--G-C----T---CA-A-G-C-C-G-A-T-GG-A--AG-T-T-T-GA-G-G-CA-AT-A-AC-AGGT---C-TGTG--AT-G-CCC-TTA-G-A-TG--TT-C-T-GG-GC-CG-C--AC--GCG--…
Otu585	0	0	2	3	0	0	HTCUHHO01AYCQP	CC-G--TT-C---TT-A--GT-TG-G-T--G-G-A-G-T---GA-TT-TGT-C-TGG-TT-AA--TT-CCG--A-T-A-A-C-GA--A-C-GAG--ACC-T-T-AA-CC--TGC-T--AA-AT-A-G-C-CCGG---C-C--GG--C------------T-TT-G--------------G--C---T---G---G---T--C--GCT-----------------G--G---C--T-TC--T-T-A-G-A-GG-G--AC-T----A-TC---G--G-C--G-T---TT-A-G-C-C-G-A-T-GG-A--AG-T-T-T-GA-G-G-CA-AT-A-AC-AGGT---C-TGTG--AT-G-CCC-TTA-G-A-TG--TT-C-T-GG-GC-CG-C--AC--GCG--…
Otu548	0	0	2	3	0	0	HTCUHHO01BXZPU	CC-G--TT-C---TT-A--GT-TG-G-T--G-G-A-G-T---GA-TT-TGT-C-TGC-TT-AA--TT-GCG--A-T-A-A-C-GA--A-C-GAG--ACG-T-C-CG-CC---GT-T--AA-AT-A-G-C-CAGG---C-G--CG--C------------T-TT-G--------------G--C---G---C---G---T--C--GCC-----------------G--G---C--T-TC--T-T-A-A-C-GG-G--AC-T----C-TC---G--G-C----T---CA-A-G-C-C-G-A-G-GG-A--AG-T-G-G-GA-C-G-CC-AT-A-AC-AGGT---C-TGTG--AT-G-CCC-TTA-G-A-TG--TT-C-T-GG-GC-CG-C--AC--GCG--…
Otu479	0	0	2	3	0	0	HTCUHHO01DLY5W	CC-G--TT-C---TT-A--GT-TG-G-T--G-G-A-G-T---GA-TT-TGT-C-TGC-TT-AA--TT-GCG--A-T-A-A-C-GA--A-C-GAG--ACC-T-T-AA-CC--TGC-T--AA-AT-A-G-C-CAGG---C-T--AG--C------------T-TT-G--------------G--C---T---G---G---T--C--GCC-----------------G--G---C--T-TC--T-T-A-G-A-GG-G--AC-T----A-TC---G--G-C----T---CA-A-G-C-C-G-A-T-GG-A--AG-T-T-T-GA-G-G-CA-AT-A-AC-AGGT---C-TGTG--AT-G-CCC-TTA-G-A-TG--TT-C-T-GG-GC-CG-C--AC--GCG--…
Otu449	0	0	3	2	0	0	HTCUHHO01DIF0U	CC-G--TT-C---TT-A--GT-TG-G-T--G-G-A-G-T---GA-TT-TGT-C-TGC-TT-AA--TT-GCG--A-T-A-A-C-GA--A-C-GAG--ACC-T-T-AA-CC--TGC-T--AA-AT-AGCGCAGCCGAC-A-T--T---C--------------TT-G--------------T--C-------G---A---C--C--GGC--------------------G---C--T-TC--T-T-A-G-A-GG-G--AC-A----T-TC---G--G-C----G---CA-A-G-C-C-G-A-C-GG-A--AG-T-T-T-GA-G-G-CA-AT-A-AC-AGGT---C-TGTT--AT-G-CCC-TTA-G-A-TG--TT-C-T-GG-GC-CG-C--AC--GCG--…
Otu423	0	0	5	0	0	0	HTCUHHO01BQJZ1	CC-G--TT-T---TT-A--GT-CC-T-T--G-G-A-G-T---GA-TT-TGT-C-TGC-TT-AA--TT-GCG--A-T-A-A-C-GG--ACC-GAG--ACC-T-T-AA-CC--TGC-T--AA-CT-A-C-A-ACCA---C-C--AA--C------------G-TC-A--------------G--T---T---G---G---T--GCTG-------------------T--T---G--T-TC--T-T-A-G-A-GG-G--AC-T----A-TG---G--G----A-A---CA-A-C-C-C-C-A-T-GG-A--AG-T-T-T-GA-G-G-CA-AC-A-AC-AGGT---C-TGTG--AT-G-CCC-TTA-G-A-CG--TT-C-T-GG-GC-CG-C--AC--GCG--…
Otu420	0	0	5	0	0	0	HTCUHHO01CKP55	CC-G--TT-C---TT-A--GT-TG-G-T--G-G-A-G-T---GA-TT-TGT-C-TGC-TT-AA--TT-GCG--A-T-A-A-C-GA--A-C-GAG--ACC-T-T-AA-CC--T-C-T--AA-AT-A-G-C-GCCG---C-T--AG--C------------C-TTGT--------------G--C---T---G---G---C--G-CG-------------------C--G---C--T-TC--T-T-A-G-G-GG-G--AC-T----A-TT---G--A-C--T-T---GA-A-G-T-C-G-A-T-GG-A--AG-T-T-T-GA-G-G-CA-AT-A-AC-AGGT---C-TGTG--AT-G-CCC-TTA-G-A-CG--TT-C-T-GG-GC-CG-C--AC--GCG--…
Otu408	0	0	4	1	0	0	HTCUHHO01CNQWX	CC-G--TT-C---TT-A--GT-TC-G-T--G-G-G-G-T---GA-CT-TGT-C-TGC-TT-AA--TT-GCG--A-T-A-A-C-GA--A-C-GAG--ACT-T-T-GA--C--TTC-T--AA-AT-A-G-C-TAGG---C-T--AG--C------------T-TT-G--------------G--C---T---G---G---T--C--GCT-----------------G--G---C--T-TC--T-T-A-G-A-AG-G--AC-T----A-TT---T--G-C----T---CA-A-G-C-A-A-A-T-GG-A--AG-T-C-C-GA-A-G-CA-AT-A-AC-AGGT---C-TGTG--AT-G-CCC-TTA-G-A-TG--TT-C-T-GG-GC-CG-C--AC--GCG--…
Otu406	0	0	5	0	0	0	HTCUHHO01BCTCA	CC-G--TT-C---TT-A--GT-TG-G-T--G-G-A-G-T---GA-TT-TGT-C-TGC-TT-AA--TT-GCG--A-T-A-A-C-GA--A-C-GAG--ACC-T-T-AA-CC--TGC-T--AA-AT-A-G-C-CAGG---C-T--GG--C------------T-TA-G--------------GC-C---G---G---T---C-----GCC-----------------G--G---C--T-TC--T-T-A-G-A-GG-G--AC-T----A-TC---G--G-C----T---CA-A-G-C-C-G-A-T-GG-A--AG-T-T-T-GA-G-G-CA-AT-A-AC-AGGT---C-TGTG--AT-G-CCC-TTA-G-A-TG--TT-C-T-GG-GC-CG-C--AC--GCG--…
Otu373	0	2	1	2	0	0	HTCUHHO01A9X8J	CC-G--TT-C---TT-A--GT-TG-G-T--G-G-A-G-T---GA-TT-TGT-C-TGG-TT-AA--TT-CCG--A-T-A-A-C-GA--A-C-GAG--ACC-T-T-CT-CC--TGC-T--AA-AT-A-G-C-CCAG---C-C--GG--C------------T-AC-G--------------G--C---T---G---G---C--T--GTT-----------------G--G---C--T-TC--T-T-A-G-A-GG-G--AC-T----A-TC---G--A-C--G-T---TT-A-G-T-C-G-A-T-GG-A--AG-T-T-G-GA-G-G-CA-AT-A-AC-AGGT---C-TGTG--AT-G-CCC-TTA-G-A-TG--TT-C-T-GG-GC-CG-C--AC--GCG--…
Otu370	0	2	2	1	0	0	HTCUHHO01AIMLW	CC-G--TT-C---TT-A--GT-TG-G-T--G-G-A-G-T---GA-TT-TGT-C-TGC-TT-AA--TT-GCG--A-T-A-A-C-GA--A-C-GAG--ACC-A-A-AA-CC--TAC-T--AA-AT-A-G-C-CAGG---C-T--AG--C------------T-TT-G--------------G--C---T---G---G---T--C--GCC-----------------G--G---C--T-TC--T-T-A-G-A-GG-G--AC-T----A-TC---G--G-C----T---TA-A-G-C-C-G-A-T-GG-A--AG-T-T-T-TT-G-G-CA-AT-A-AC-AGGT---C-TGTG--AT-G-CCC-TTA-G-A-TG--TT-C-T-GG-GC-CG-C--AC--GCG--…
Otu340	0	1	0	4	0	0	HTCUHHO01DEFRP	CC-G--TT-C---TT-A--GT-TG-G-T--G-G-A-G-T---GA-TT-TGT-C-TGC-TT-AA--TT-GCG--A-T-A-A-C-GA--A-C-GAG--ACC-T-T-AA-CC--TGC-T--AA-AT-A-G-C-CCGG---C-T--AG--C------------T-TT-G--------------G--C---T---G---G---T--C--GCC-----------------G--G---C--T-TC--T-T-A-G-A-GG-G--AC-T----A-TC---G--A-C----T---CA-A-G-T-C-G-A-T-GG-A--AG-T-T-T-GA-G-G-CA-AT-A-AC-AGGT---C-TGTG--AT-G-CCC-TTA-G-A-TG--TT-C-T-GG-GC-CG-C--AC--GCG--…
Otu327	0	1	2	2	0	0	HTCUHHO01C9N80	CC-G--TT-C---TT-A--GT-TG-G-T--G-G-A-G-T---GA-TT-TGT-C-TGC-TT-AA--TT-GCG--A-T-A-A-C-GA--A-C-AAG--ACC-T-T-AA-CC--TGC-T--AA-AT-A-G-C-TAGG---C-T--AG--C------------T-TT-G--------------G--C---T---G---G---T--C--GCC-----------------G--G---C--T-TC--T-T-A-G-A-GG-G--AC-T----A-TC---G--G-C----T---CA-A-G-C-C-G-A-T-GG-A--AG-T-T-T-GA-G-G-CA-AT-A-AC-AGGT---C-TGTG--AT-G-CCC-TTA-G-A-TG--TT-C-T-GG-GC-CG-C--AC--GCG--…
Otu326	0	3	2	0	0	0	HTCUHHO01CARRC	CC-G--TT-C---TT-A--GT-TG-G-T--G-G-A-G-T---GA-TT-TGT-C-TGC-TT-AA--TT-GCG--A-T-A-A-C-GA--A-C-GAG--ACC-T-T-AA-CC--TGC-T--AA-AT-A-G-C-CAGG---C-T--AG--C------------T-TT-G--------------G--C---T---G---G---T--C--GCC-----------------G--G---C--T-TC--T-T-A-G-A-GG-G--AC-T----A-TC---G--G-T----T---CA-A-A-C-C-G-A-T-GG-A--AG-T-T-T-GA-G-G-CA-AT-A-AC-AGGT---C-TGTG--AT-G-CCC-TTA-G-A-TG--TT-C-T-GG-GC-CG-C--AC--GCG--…
Otu318	0	4	1	0	0	0	HTCUHHO01BQYN0	CC-G--TT-C---TT-A--GT-TG-G-T--G-G-A-G-T---GA-TT-TGT-C-TGG-TT-AA--TT-CCG--A-T-A-A-C-GA--A-C-GAG--ACC-T-T-AA-CC--TGC-T--AA-AT-A-G-C-TAGG---C-T--GCT-TC-----------T-TT-------------A--A--G---C---G---G---T--C--GTC-----------------A--G---C--T-TC--T-T-A-G-A-GG-G--AC-T----G-TT---GC-G-C--G-A---TT-A-G-C-C-A-A-C-GG-A--AG-T-T-T-GA-G-G-CA-AT-A-AC-AGGT---C-TGTG--AT-G-CCC-TTA-G-A-TG--TT-C-T-GG-GC-CG-C--AC--GCG--…
Otu296	0	1	1	3	0	0	HTCUHHO01CBCTE	CC-G--TT-C---TT-A--GT-TC-G-T--G-G-A-G-T---GA-TT-TGT-C-TGC-TT-AA--TT-GCG--A-T-A-A-C-GA--A-C-GAG--ACC-T-T-AA-CC--TGC-T--AA-AT-A-G-C-CAGG---C-C--CG--C------------T-TT-G--------------G--C---G---G---G---T--C--GCA-----------------G--G---C--T-TC--T-T-A-G-A-GG-G--AC-T----A-TC---G--G-C----T---CA-A-G-C-C-G-A-C-GG-A--AG-T-T-T-GA-G-G-CA-AT-A-AC-AGGT---C-TGTG--AT-G-CCC-TTA-G-A-TG--TT-C-T-GG-GC-CG-C--AC--GCG--…
Otu279	0	2	3	0	0	0	HTCUHHO01CMNQP	CC-G--TT-C---TT-A--GT-TG-G-T--G-G-A-G-T---GA-TT-TGT-C-TGC-TT-AA--TT-GCG--A-T-A-A-C-GA--A-C-GAG--ACC-T-T-AA-CC--TGC-T--AA-AT-A-G-C-CCGC---G-T--TG--C------------T-TT-G--------------G--C---A---G---C---G--C--GCT-----------------G--G---C--T-TC--T-T-A-G-A-GG-G--AC-T----A-TC---G--G-C----T---CA-A-G-C-C-G-A-T-GG-A--AG-T-T-T-GA-G-G-CA-AT-A-AC-AGGT---C-TGTG--AT-G-CCC-TTA-G-A-TG--TT-C-T-GG-GC-CG-C--AC--GCG--…
Otu248	0	5	0	0	0	0	HTCUHHO01CR4U2	CC-G--TT-C---TT-A--GT-TG-G-T--G-G-A-G-T---GA-TT-TGT-C-TGC-CT-AA--TC-GCG--A-T-A-A-C-GA--A-C-GAG--ACC-T-T-AA-CC--TGC-T--AA-AT-A-G-C-CCGT---A-T--TG--C------------C-TC-G--------------G--C---A---G---T---A--C--GCT-----------------G--G---C--T-TC--T-T-A-G-A-GG-G--AC-T----A-TC---G--G-C----T---CA-A-G-C-C-G-A-T-GG-A--AG-T-T-T-GA-G-G-CA-AT-A-AC-AGGT---C-TGTG--AT-G-CCC-TTA-G-A-TG--TT-C-T-GG-GC-CG-C--AC--GCG--…
Otu229	0	1	4	0	0	0	HTCUHHO01AUKL3	CC-G--TT-C---TT-A--GT-TG-G-T--G-G-A-G-T---GA-TT-TGT-C-TGG-TT-AA--TT-CCG--A-T-A-A-C-GA--A-C-GAG--ACC-T-T-AA-CC--TGC-T--AA-AT-A-G-C-CAGG---C-C--GG--C------------T-CA-A--------------G--C---T---G---G---T--C--GTC-----------------G--G---C--T-TC--T-T-A-G-A-GG-G--AC-T----G-TC---A--G-C--G-T---CT-A-G-C-T-G-A-C-GG-A--AG-T-T-T-GA-G-G-CA-AT-A-AC-AGGT---C-TGTG--AT-G-CCC-TTA-G-A-TG--TT-C-T-GG-GC-CG-C--AC--GCG--…
Otu217	0	3	2	0	0	0	HTCUHHO01AY14N	CC-G--CT-C---TT-A--GT-TG-G-T--G-G-A-G-T---GA-TT-TGT-C-TGC-TT-AA--TT-GCG--A-T-A-A-C-GA--A-C-GAG--ACC-T-T-AA-CC--TAC-T--AA-AT-A-G-T-GTGA---C-T--AG--C------------T-TT-T--------------G--C---T---G---G---T-GTTTT-------------------C--A---C--T-TC--T-T-A-G-A-GG-G--AC-T----A-TC---T--A-T--T-T---CA-A-G-T-A-G-A-T-GG-A--AG-T-T-T-GA-G-G-CA-AT-A-AC-AGGT---C-TGTG--AT-G-CCC-TTA-G-A-CG--TT-C-T-GG-GC-CG-C--AC--GCG--…
Otu213	0	2	3	0	0	0	HTCUHHO01CFGCN	CC-G--TT-C---TT-A--GT-TG-G-T--G-G-A-G-T---GA-TT-TGT-C-TGC-TT-AA--TT-GCG--A-T-A-A-C-GA--A-C-GAG--ACC-T-T-GA-CC--TGC-T--AA-CT-A-G-A-CCAT---C-T--CA--C------------C-TT-G--------------G--T---G---G---G---A--T--GCT-----------------G--T---C--T-TC--T-T-A-G-A-GG-G--AC-T----T-TT---G--G-C----T---CA-A-G-C-C-A-A-T-GG-A--AG-T-A-C-GA-G-G-CA-AT-A-AC-AGGT---C-TGTG--AT-G-CCC-TTA-G-A-TG--TC-C-T-GG-GC-CG-C--AC--GCG--…
Otu206	0	3	2	0	0	0	HTCUHHO01CZ8AI	CC-G--TT-C---TT-A--GT-TG-G-T--G-G-A-G-T---GA-TT-TGT-C-TGG-TT-AA--TT-CCG--A-T-A-A-C-GA--A-C-GAG--ACC-T-T-AA-CC--TGC-T--AA-AT-A-G-T-CGCT---G-T--TG--C------------T-TT-G--------------G--C---T---G---C---A--G--TCGT----------------G------C--T-TC--T-T-A-G-A-GG-G--AC-T----A-TC---G--G-C--G-T---TT-A-G-T-C-G-A-T-GG-A--AG-T-T-T-GA-G-G-CA-AT-A-AC-AGGT---C-TGTG--AT-G-CCC-TTA-G-A-TG--TT-C-T-GG-GC-CG-C--AC--GCG--…
Otu195	0	2	0	3	0	0	HTCUHHO01BACIH	CC-G--TT-C---TT-A--GT-TG-G-T--G-G-A-G-T---GA-TT-TGT-C-TGG-TT-AA--TT-CCG--A-T-A-A-C-GA--A-C-GAG--ACC-T-T-AA-CC--TGC-T--AA-AT-A-G-T-GACG---CGA--AT--T------------T-TT-G--------------GATT---T---G---C---G--G--GTT-----------------T--A---C--T-TC--T-T-A-G-A-GG-G--AC-T----G-CG---G--G-C--G-T---TT-A-G-CTC-G---C-GG-A--AG-T-T-T-GA-G-G-CA-AT-A-AC-AGGT---C-TGTG--AT-G-CCC-TTA-G-A-TG--TT-C-T-GG-GC-CG-C--AC--GCG--…
Otu175	0	2	0	3	0	0	HTCUHHO01CACA3	CC-G--TT-C---TT-A--GT-TC-G-T--G-G-A-G-T---GA-TT-TGT-C-TGG-TT-AA--TT-CCG--A-T-A-A-C-GA--A-C-GAG--ACC-T-T-AC-TC--TGC-T--AA-AT-A-G-C-CA-G-----C---A------------------T-G-----------A-----C---T-----------T-----TG----GTCGTGTCCT-TTTG--G---C--T-TC--T-T-A-G-A-GA-G--AC-T----A-TCA--A--T-G--T-T---TA-A---T-T-G-A-T-GG-A--AG-T-T-T-GA-G-G-CA-AT-A-AC-AGGT---C-TGTG--AT-G-CCC-TTA-G-A-TG--TT-C-T-GG-GC-CG-C--AC--GCG--…
Otu173	0	2	2	1	0	0	HTCUHHO01BOXX3	CC-G--TT-C---TT-A--GT-TC-G-T--G-G-G-G-T---GA-CT-TGT-C-TGC-TT-AA--TT-GCG--A-T-A-A-C-GA--A-C-GAG--ACC-T-T-AA-CC--TGC-T--AA-AT-A-G-C-CAGG---C-C--CG--C------------T-TT-G--------------G--C---G---G---G---T--C--GCA-----------------G--G---C--T-TC--T-T-A-G-A-GG-G--AC-T----A-TC---G--G-C----T---CA-A-G-C-C-G-A-C-GG-A--AG-T-T-T-GA-G-G-CA-AT-A-AC-AGGT---C-TGTG--AT-G-CCC-TTA-G-A-TG--TT-C-T-GG-GC-CG-C--AC--GCG--…
Otu172	0	3	1	1	0	0	HTCUHHO01CCN20	CC-G--TT-C---TT-A--GT-TG-G-T--G-G-A-G-C---GA-TT-TGT-C-TGG-TT-AA--TT-CCG--A-T-A-A-C-GA--A-C-GAG--ACC-T-T-AA-CC--TGC-T--AA-AT-A-G-C-CAGG---T-C--GG--C------------T-TT-G--------------G--C---T---G---G---C--C-GTTT-----------------G--G---C--T-TC--T-T-A-G-A-GG-G--AC-T----G-TC---G--G-C--G-T---CT-A-G-T-C-G-A-C-GG-A--AG-T-T-T-GA-G-G-CA-AT-A-AC-AGGT---C-TGTG--AT-G-CCC-TTA-G-A-TG--TT-C-T-GG-GC-CG-C--AC--GCG--…
Otu152	0	4	0	1	0	0	HTCUHHO01DCQ1U	CC-G--TT-C---TT-A--GT-TG-G-T--G-G-A-G-T---GA-TT-TGT-C-TGG-TT-AA--TT-CCG--A-T-A-A-C-GA--A-C-GAG--ACC-T-T-AA-CC--TGC-T--AA-AT-A-G-TCGCGT---C-A--AC--C------------TTGGTT--------------G--G---C---G---A---TC-CGTTTAC----------------G--A---C--T-TC--T-T-A-G-A-GG-G--AC-T----A-CG---A--A-T--GTT---AT-A-A-T-T-C-G-T-GG-A--AG-T-T-T-GA-G-G-CA-AT-A-AC-AGGT---C-TGTG--AT-G-CCC-TTA-G-A-TG--TT-C-T-GG-GC-CG-C--AC--GCG--…
Otu143	0	3	0	2	0	0	HTCUHHO01DDZ6G	CC-G--TT-C---TT-A--GT-TG-G-T--G-G-A-G-T---GA-TT-TGT-C-TGG-TT-AA--TT-CCG--A-T-A-A-C-GA--A-C-GAG--ACC-T-T-AA-CC--TGC-T--AA-AT-A-G-C-CAGG---C-C--GG--C------------T-CC-G--------------G--C---C---G---G---T--C--GTG-----------------G--G---C--T-TC--T-T-A-G-A-GG-G--AC-T----G-CC---G--G-C--G-T---TC-A-G-C-C-G-G-C-GG-A--AG-T-T-T-GA-G-G-CA-AT-A-AC-AGGT---C-TGTG--AT-G-CCC-TTA-G-A-TG--TT-C-T-GG-GC-CG-C--AC--GCG--…
Otu141	0	3	2	0	0	0	HTCUHHO01A973T	CC-G--TT-C---TT-A--GT-TG-G-T--G-G-A-G-T---GA-TT-TGT-C-TGG-TT-AA--TT-CCG--A-T-A-A-C-GA--A-C-GAG--ACC-T-T-AA-CC--TGC-T--AA-AT-A-G-T-CAGG---T-C--GG--CT-----------T-TT-T--------------G--C---T---G---A---T--C--GCT-----------------G--G---C--T-TC--T-T-A-G-A-GG-G--AC-T----G-TC---A--G-T--G-T---CT-A-A-C-T-G-A-C-GG-A--AG-T-T-T-GA-G-G-CA-AT-A-AC-AGGT---C-TGTG--AT-G-CCC-TTA-G-A-TG--TT-C-T-GG-GC-CG-C--AC--GCG--…
Otu133	0	4	0	1	0	0	HTCUHHO01DI2ZY	CC----CT-C---TG-G--GC-AG-GCT--T-A-A-G-G---TA-CG-TG--C-T-A-TC-CC--CT-CCG----C-A-A-G-GAG-AGCCGAT--GGA-T-T--A--G--GGC-T---C-GT-A-G-C-CCGA---A-G--C---C------------T-GA-G--------------G--G---T---C---C---TG-A--GCC-----------------A--A---C--T-TC--T-C-AGG-A-TG-G---G-T----G-TC--------C----T---C--G-G-CGT-C-C-T-AG-A--CG---C-C-CT-G-G--A-CT---AT-ATG----C-TGTG--AT-G-CCC-TTA-G-A-TG--TT-C-T-GG-GC-CG-C--AC--GCG--…
Otu061	1	0	0	4	0	0	HTCUHHO01DR48M	CC-G--TT-C---TT-A--GT-TG-G-T--G-G-A-G-T---GA-TT-TGT-C-TGC-TT-AA--TT-GCG--A-T-A-A-C-GA--A-C-GAG--ACC-T-T-AA-CC--TGC-T--AA-AT-A-G-C-CCGG---C-T--GG--C------------T-TC-G--------------G--C---T---G---G---T--C--GCT-----------------G--G---C--T-TC--T-T-A-G-A-GG-G--AC-T----A-TC---G--G-C----T---CA-A-G-C-C-G-A-T-GG-A--AG-T-T-T-GA-G-G-CA-AT-A-AC-AGGT---C-TGTG--AT-G-CCC-TTA-G-A-TA--TC-C-T-GG-GC-TG-C--AC--GCG--…
Otu338	0	1	0	3	3	7	HTCUHHO01ASTPM	CC-G--TT-C---TT-A--GT-TG-G-T--G-G-A-G-T---GA-TT-TGT-C-TGC-TT-AA--TT-GCG--A-T-A-A-C-GA--A-C-GAG--ACC-T-T-AA-CC--TGC-T--AA-AT-A-G-C-TAGG---C-T--AG--C------------T-TT-G--------------G--C---T---G---G---T--C--GCT-----------------G--G---C--T-TC--T-T-A-G-A-GG-G--AC-T----A-TC---G--G-C----T---CA-A-G-C-C-G-A-T-GG-A--AG-T-T-T-GA-G-G-CA-AT-A-AC-AGGT---C-TGTG--AT-G-CCC-TTA-G-A-TG--TT-C-T-GG-GC-CG-C--AC--GCG--…
Otu654	0	0	0	4	0	0	HTCUHHO01DFA3C	CC-G--TT-C---TT-A--GT-TC-G-T--G-G-G-G-T---GA-CT-TGT-C-TGC-TT-AA--TT-GCG--A-T-A-A-C-GA--A-C-GAG--ACC---T-ACTTC--TGC-T--AA-AT-A-G-C-CAGG---C-T--AG--C------------T-TT-G--------------G--C---T---G---G---T--C--GCC-----------------G--G---C--T-TC--T-T-A-G-A-GA-G--AC-T----T-TT---G--G-C----T---TA-A-G-C-C-A-A-A-GG-A--AG-T-A-G-TA-G-G-CA-AT-A-AC-AGGT---C-TGTG--AT-G-CCC-TTA-G-A-TG--TT-C-T-GG-GC-CG-C--AC--GCG--…
Otu640	0	0	0	4	0	0	HTCUHHO01ANF1C	CC-G--TT-C---TT-A--GT-TG-G-T--G-G-A-G-T---GA-TT-TGT-C-TGG-TT-AA--TT-CCG--A-T-A-A-C-GA--A-C-GAG--ACC-T-T-AA-CC--TGC-T--AA-AT-A-G-TCACGC---C-AAGGT--TT-----------T-TA-------------C--G--T---T---G---G---T--G--GATC----------------G--A---C--T-TC--T-T-A-G-A-GG-G--AC-T----A-TT---G--A-T--G-T---TT-A-A-T-C-A-A-T-GG-A--AG-T-T-T-GA-G-G-CA-AT-A-AC-AGGT---C-TGTG--AT-G-CCC-TTA-G-A-TG--TT-C-T-GG-GC-CG-C--AC--GCG--…
Otu630	0	0	0	4	0	0	HTCUHHO01AIRB0	CC-G--TT-C---TT-A--GT-TG-G-T--G-G-A-G-T---GA-TT-TGT-C-TGG-TT--A--TT-CCG--T-T-A-A-C-GA--A-C-GAG--ACC-T-T-AA-CC--TGC-T--AA-AT-A-G-TTACGT---C-A--AC--TT-----------T-GG-T-----------T--G--A---C---G---G---T------TT-----------------G--A---C--T-TC--T-T-A-G-A-GG-G--AC-T----A-TG---A--A-T--G-T---TT-A-A-T-T-C-A-T-GG-A--AG-T-T-T-GA-G-G-CA-AT-A-AC-AGGT---C-TGTG--AT-G-CCC-TTA-G-A-TG--TT-C-T-GG-GC-CG-C--AC--GCG--…
Otu625	0	0	1	3	0	0	HTCUHHO01C82NF	CC-G--TT-C---TT-A--GT-TG-G-T--G-G-A-G-T---GA-TT-TGT-C-TGG-TT-AA--TT-CCG--A-T-A-A-C-GA--A-C-GAG--ACC-T-T-AA-CC--TGC-T--AA-CT-A-G-T-CTAC---C-C--AT--C------------T-AA-C--------------G--A---T---G---T---G--C--G-A-----------------G--A---C--T-TC--T-T-A-G-A-GG-G--AC-T----A-TC---T--G-T--G-A---CT-A-A-C-A-G-A-T-GG-A--AG-T-T-T-GA-G-G-CA-AT-A-AC-AGGT---C-TGTG--AT-G-CCC-TTA-G-A-TG--TT-C-T-GG-GC-CG-C--AC--GCG--…
Otu624	0	0	2	2	0	0	HTCUHHO01B4JZI	CC-G--TT-C---TT-A--GT-TG-G-T--G-G-A-G-T---GA-TT-TGT-C-TGC-TT-AA--TT-GCG--A-T-A-A-C-GA--A-C-GAG--ACC-T-T-AA-CC--TGC-T--AA-AT-A-G-C-CCGT---A-T--TG--C------------T-TT-G--------------G--C---A---G---T---A--C--GCT-----------------G--G---C--T-TC--T-T-A-G-A-GG-G--AC-T----A-TC---C--G-C----T---CA-A-G-C-G-G-A-T-GG-A--AG-T-T-T-GA-G-G-CA-AT-A-AC-AGGT---C-TGTG--AT-G-CCC-TTA-G-A-TG--TT-C-T-GG-GC-CG-C--AC--GCG--…
Otu586	0	0	1	3	0	0	HTCUHHO01AKPLG	CC-G--TT-C---TT-A--GT-TG-G-T--G-G-A-G-T---GA-TT-TGT-C-TGC-TT-AA--TT-GCG--A-T-A-A-C-GA--A-C-GAG--ACC-T-T-AA-CC--TGC-T--AA-AT-A-G-C-CAGG---C-T--AG--C------------C-TA-G--------------G--C---T---G---G---T--C--GCC-----------------G--G---C--T-TC--T-T-A-G-A-GG-G--AC-T----A-TC---G--G-C----G---CA-A-G-T-C-G-A-T-GG-A--AG-C-T-T-GA-G-G-CA-AT-A-AC-AGGT---C-TGTG--AT-G-CCC-TTA-G-A-TG--TT-C-T-GG-GC-CG-C--AC--GCG--…
Otu547	0	0	4	0	0	0	HTCUHHO01DG9TJ	CC-G--TT-C---TT-A--GT-TG-G-T--G-G-A-G-T---GA-TT-TGT-C-TGG-TT-AA--TT-CCG--A-T-A-A-C-GA--A-C-GAG--ACC-T-T-AA-CC--TGC-T--AA-CT-A-GTT-TACG-----T---G--AC-------------GT-------------G--A--G---T---T---G---C--G--GGA-----------------A--A---C--T-TC--T-T-A-G-A-GG-G--AC-T----A-TC---T--G-T--G-A---CT-A-A-C-A-G-A-T-GG-A--AG-T-T-T-GA-G-G-CA-AT-A-AC-AGGT---C-TGTG--AT-G-CCC-TTA-G-A-TG--TT-C-T-GG-GC-CG-C--AC--GCG--…
Otu521	0	0	4	0	0	0	HTCUHHO01CKH8B	CC-G--TT-C---TT-A--GT-TG-G-T--G-G-A-G-T---GA-TT-TGT-C-TGG-TT-AA--TT-CCG--A-T-A-A-C-GA--A-C-GAG--ACC-T-T-AA-CC--TGC-T--AA-AT-A-G-C-CGGG---C-C--GG--C------------T-TT-G--------------G--C---T---G---G---T--C--GCA-----------------G--G---C--T-TC--T-T-A-G-A-GG-G--AC-T----G-TC---A--G-C--G-A---CT-A-G-C-T-G-A-C-GG-A--AG-T-T-T-GA-G-G-CA-AT-A-AC-AGGT---C-TGTG--AT-G-CCC-TTA-G-A-TG--TT-C-T-GG-GC-CG-C--AC--GCG--…
Otu500	0	0	4	0	0	0	HTCUHHO01CTIAM	CC-G--TT-C---TT-A--GT-TG-G-T--G-G-A-G-T---GA-TT-TGT-C-TGG-TT-AA--TT-CCG--A-T-A-A-C-GA--A-C-GAG--ACC-T-T-CC-CG--TGC-T--AA-AT-A-G-C-CCGG---C-C--GG--C------------T-TT-G--------------G--C---T---G---G---T--C--GCC-----------------G--G---C--T-TC--T-T-A-G-A-CG-G--AC-T----A-TC---A--G-C--G-T---TT-A-G-C-T-G-A-T-GG-A--AG-T-T-G-GA-G-G-CA-AT-A-AC-AGGT---C-TGTG--AT-G-CCC-TTA-G-A-TG--TT-C-T-GG-GC-CG-C--AC--GCG--…
Otu464	0	0	3	1	0	0	HTCUHHO01COQZD	CC-G--TT-C---TT-A--GT-TG-G-T--G-G-A-G-T---GA-TT-TGT-C-TGG-TT-AA--TT-CCG--A-T-A-A-C-GA--A-C-GAG--ACC-T-T-AA-CC--TGC-T--AA-AT-A-G-T-CAGG---C-C--GG--C------------T-TT-T--------------G--C---T---G---G---T--C--GCA-----------------G--G---C--T-TC--T-T-A-G-A-GG-G--AC-T----G-TC---A--G-C--G-T---CT-A-G-C-T-G-A-C-GG-A--AG-T-T-T-GA-G-G-CA-AT-A-AC-AGGT---C-TGTG--AT-G-CCC-TTA-G-A-TG--TT-C-T-GG-GC-CG-C--AC--GCG--…
Otu440	0	0	3	1	0	0	HTCUHHO01A6MX3	CC-G--TT-C---TT-A--GT-TG-G-T--G-G-A-G-T---GA-TT-TGT-C-TGC-TT-AA--TT-GCG--A-T-A-A-C-GA--A-C-GAG--ACC-T-T-AG-CC---CT-T--AA-AT-A-G-A-GTTG---C-T--GG--C------------A-TT-T--------------G--C---T-------G------G-TAA------------------A--T---C--T-TC--T-T-A-T-G-GG-G--AC-T----A-TC---G--A-T--T-T---CA-A-G-T-C-G-A-T-GG-A--AG-T-T-T-GA-G-G-CA-AT-A-AC-AGGT---C-TGTG--AT-G-CCC-TTA-G-A-CG--TT-C-T-GG-GC-CG-C--AC--GCG--…
Otu436	0	0	4	0	0	0	HTCUHHO01AHRLB	CC-G--TT-C---TT-A--GT-TG-G-T--G-G-A-G-T---GA-TT-TGT-C-TGC-TT-AA--TT-GCG--A-T-A-A-C-GA--A-C-GAG--ACC-T-T-AA-CC--TAC-T--AA-AT-A-G-T-GCGA---T-T--AG--C------------T-TT-T--------------G--C---T---G---AT--T--T-TGA------------------C--A---C--T-TC--T-T-A-G-A-GG-G--AC-T----A-TC---G--A-T--T-T---CA-A-G-T-C-G-A-T-GG-A--AG-T-T-T-GA-G-G-CA-AT-A-AC-AGGT---C-TGTG--AT-G-CCC-TTA-G-A-CG--TT-C-T-GG-GC-CG-C--AC--GCG--…
Otu435	0	0	4	0	0	0	HTCUHHO01CDJ5B	CC-G--TT-C---TT-A--GT-TG-G-T--G-G-A-GTT---GA-TT-TGT-C-TGG-TT-AA--TT-CCG--A-T-A-A-CGAA--A-C-GAG--ACC-T-T-AA-CC--TGC-T--AA-AT-A-GTT-CA-G---T-C--GT--C------------T-TT-T--------------G--A---T---G---GC--T--G--TTT-----------------G--A---C--T-TC--T-T-A-G-A-GG-G--AC-T----G-TC---A--G-C--G-T---CT-A-G-C-T-G-A-C-GG-A--AG-T-T-T-GA-G-G-CA-AT-A-AC-AGGT---C-TGTG--AT-G-CCC-TTA-G-A-TG--TT-C-T-GG-GC-CG-C--AC--GCG--…
Otu430	0	0	4	0	0	0	HTCUHHO01DT4RM	CC-G--TT-C---TT-A--GT-TG-G-T--G-G-A-G-T---GA-TT-TGT-C-TGG-TT-AA--TT-CCG--A-T-A-A-C-GA--A-C-GAG--ACC-T-T-AA-CC--TGC-T--AA-AT-A-G-T-CAGG---C-C--GG--C------------T-CC-G--------------G--C---C---G---G---T--C--GTC-----------------G--A---C--T-TC--T-T-A-G-A-GG-G--AC-T----G-TC---G--G-C--G-T---TT-A-G-C-C-G-A-C-GG-A--AG-T-T-T-GA-G-G-CA-AT-A-AC-AGGT---C-TGTG--AT-G-CCC-TTA-G-A-TG--TT-C-T-GG-GC-CG-C--AC--GCG--…
Otu415	0	0	4	0	0	0	HTCUHHO01B3I5T	CC-G--TT-C---TT-A--GT-TG-G-T--G-G-A-G-T---GA-TT-TGT-C-TGC-TT-AA--TT-GCG--A-T-A-A-C-GA--A-C-GAG--ACC-T-T-AA-CC--TGC-T--AA-AT-A-G-C-CCGT---T-C--CG--C------------T-TA-G--------------G--C---G---G---A---A--C--GCT-----------------G--G---C--T-TC--T-T-A-G-A-GG-G--AC-T----A-TC---G--G-C----T---CA-A-G-C-C-G-A-T-GG-A--AG-T-T-T-GA-G-G-CA-AT-A-AC-AGGT---C-TGTG--AT-G-CCC-TTA-G-A-TG--TT-C-T-GG-GC-CG-C--AC--GCG--…
Otu393	0	1	0	3	0	0	HTCUHHO01BTP8P	CC-G--TT-C---TT-A--GT-TG-G-T--G-G-A-G-T---GA-TT-TGT-C-TGG-TT-AA--TT-CCG--T-T-A-A-C-GA--A-C-GAG--ACC-T-T-AA-CC--TGC-T--AA-AT-A-G----TTG---C----GT--TA-----------A-CT-T-----------T--G--G---T---T---G---A--C--GAC-----------------T--A---C--T-TC--T-T-A-G-A-GG-G--AC-T----A-TA---G--A-T--G-T---TT-A-A-T-C-T-A-T-GG-A--AG-T-T-T-GA-G-G-CA-AT-A-AC-AGGT---C-TGTG--AT-G-CCC-TTA-G-A-TG--TT-C-T-GG-GC-CG-C--AC--GCG--…
Otu376	0	1	1	2	0	0	HTCUHHO01C0X06	CC-G--TT-C---TT-A--GT-TG-G-T--G-G-A-G-T---GA-TT-TGT-C-TGG-TT-AA--TT-CCG--A-T-A-A-C-GA--A-C-GAG--ACC-T-T-AA-CC--TGC-T--AA-AT-A-G-C-CAGG---C-C--GG--C------------T-TC-G--------------G--C---T---G---G---T--C--GCC-----------------G--G---C--T-TC--T-T-A-G-A-GG-G--AC-T----G-TC---A--G-C--G-T---CT-A-G-C-T-G-A-C-GG-A--AG-T-T-T-GA-G-G-CA-AT-A-AC-AGGT---C-TGTG--AT-G-CCC-TTA-G-A-TG--TT-C-T-GG-GC-CG-C--AC--GCG--…
Otu372	0	1	0	3	0	0	HTCUHHO01C5HTC	CC-G--TT-C---TT-A--GT-TG-G-T--G-G-A-G-T---GA-TT-TGT-C-TGC-TT-AA--TT-GCG--A-T-A-A-C-GA--A-C-GAG--ACC-T-T-AA-CC--TGC-T--AA-AT-A-G-C-CAGG---C-T--AG--C------------T-TT-G--------------G--C---T---G---G---T--C--GCC-----------------G--G---C--T-TC--T-T-A-G-A-GG-G--AC-T----A-TC---G--G-C----T---CA-A-G-C-C-G-A-T-GG-A--AG-T-T-T-GA-G-G-CA-AT-A-AC-AGGT---C-TGTG--AT-G-CCC-TTA-G-A-TG--TT-C-T-GG-GC-CG-C--AC--GCG--…
Otu347	0	1	2	1	0	0	HTCUHHO01AGF9H	CC-G--TT-C---TT-A--GT-TG-G-T--G-G-A-G-T---GA-TT-TGT-C-TGC-TT-AA--TT-GCG--A-T-A-A-C-GA--A-C-GAG--ACC-T-T-AA-CC--TGC-T--AA-AT-A-G-C-CAGG---C-G--AG--C------------T-TT-C--------------G--C---T---C---G---T--C--GCC-----------------G--G---C--T-TC--T-T-A-G-A-GG-G--AC-T----A-TC---G--G-C----T---CA-A-G-C-C-G-A-T-GG-A--AG-T-T-T-GA-G-G-CA-AT-A-AC-AGGT---C-TGTG--AT-G-CCC-TTA-G-A-TG--TT-C-T-GG-GC-CG-C--AC--GCG--…
Otu312	0	1	1	2	0	0	HTCUHHO01CYV31	CC-G--TT-C---TT-A--GT-TG-G-T--G-G-A-G-T---GA-TT-TGT-C-TGC-TT-AA--TT-GCG--A-T-A-A-C-GA--A-C-GAG--ACC-T-T-AA-CC--TGC-T--AA-AT-A-G-C-CCGG---C-C--GG--C------------T-TT-G--------------G--C---C---G---G---T--C--GCC-----------------G--G---C--T-TC--T-T-A-G-A-GG-G--AC-T----A-TC---G--G-C----T---CA-A-G-C-C-G-A-T-GG-A--AG-T-T-T-GA-G-G-CA-AT-A-AC-AGGT---C-TGTG--AT-G-CCC-TTA-G-A-TG--TT-C-T-GG-GC-CG-C--AC--GCG--…
Otu308	0	1	2	1	0	0	HTCUHHO01AQ2KM	CC-G--TT-C---TT-A--GT-TG-G-T--G-G-A-G-T---GA-TT-TGT-C-TGG-TT-AA--TT-CCG--A-T-A-A-C-GA--A-C-GAG--ACC-T-T-AA-CC--TGC-T--AA-AT-A-G-A-CTCG-----C--AA--A------------G-GC-G--------------A--CT--T---T---G---C--A--GT------------------G--T---C--T-TC--T-T-A-G-A-GG-G--AC-A----A-AG---T--A-T--G-T---TT-A-A-T-A-C-T-T-GG-A--AG-T-T-T-GA-G-G-CA-AT-A-AC-AGGT---C-TGTG--AT-G-CCC-TTA-G-A-TG--TT-C-T-GG-GC-CG-C--AC--GCG--…
Otu306	0	2	0	2	0	0	HTCUHHO01BNV8K	CC-G--TT-C---TT-A--GT-TG-G-T--G-G-A-G-T---GA-TT-TGT-C-TGG-TT-AA--TT-CCG--A-T-A-A-C-GA--A-C-GAG--ACC-T-T-AA-CC--TGC-T--AA-AT-A-G--TATTG---C----AA--TT-----------T-CC-------------G--A--A---T-----------T-----GTA-----------------A--GA--C--T-TC--T-T-A-G-A-GG-G--AC-T------AA---CT-A-C--G-T---TT-A-G-T-G-G-T-T-GG-A--AG-T-T-T-GA-G-G-CA-AT-A-AC-AGGT---C-TGTG--AT-G-CCC-TTA-G-A-TG--TT-C-T-GG-GC-CG-C--AC--GCG--…
Otu286	0	1	0	3	0	0	HTCUHHO01B20WE	CC-G--TT-C---TT-A--GT-TG-G-T--G-G-A-G-T---GA-TT-TGT-C-TGC-TT-AA--TT-GCG--A-T-A-A-C-GA--A-C-GAG--ACC-T-T-AA-CC--TGC-T--AA-AT-A-G-C-CAGG---C-C--CG--C------------T-TT-G--------------G--C---G---G---G---T--C--GCC-----------------G--G---C--T-TC--T-T-A-G-A-GG-G--AC-T----A-TC---G--G-C----T---CA-A-G-C-C-G-A-T-GG-A--AG-T-T-T-GA-G-G-CA-AT-A-AC-AGGT---C-TGTG--AT-G-CCC-TTA-G-A-TG--TT-C-T-GG-GC-CG-C--AC--GCG--…
Otu282	0	1	0	3	0	0	HTCUHHO01C4GYH	CC-G--TT-C---TT-A--GT-TG-G-T--G-G-A-G-T---GA-TT-TGT-C-TGG-TT-AA--TT-CCG--A-T-A-A-C-GA--A-C-GAG--ACC-T-T-AA-CC--TGC-T--AA-AT-A-G-C-CCGG---C-C--GG--C------------C-AC-G--------------G--C---T---G---G---C--C--GCT-----------------G--G---C--T-TC--T-T-A-G-A-GG-G--AC-T----C-TC---G--G-C--G-TC-TAC-A-G-C-C-G-A-G-GG-A--AG-T-T-T-GA-G-G-CA-AT-A-AC-AGGT---C-TGTG--AT-G-CCC-TTA-G-A-TG--TT-C-T-GG-GC-CG-C--AC--GCG--…
Otu234	0	1	1	2	0	0	HTCUHHO01CMZAE	CC-G--TT-C---TT-A--GT-TG-G-T--G-G-A-G-T---GA-TT-TGT-C-TGG-TT-AA--TT-CCG--A-T-A-A-C-GA--A-C-GAG--ACC-T-T-AA-CC--TGC-T--AA-AT-A-G-C-CCAA---C-C--GG--T------------T-TT-T--------------A--C---T---A---G---T--T--GCT-----------------G--G---C--T-TC--T-T-A-G-A-GG-G--AC-T----A-TT---G--G-C--G-T---TT-A-G-C-C-A-A-T-GG-A--AG-T-T-T-GA-G-G-CA-AT-A-AC-AGGT---C-TGTG--AT-G-CCC-TTA-G-A-TG--TT-C-T-GG-GC-CG-C--AC--GCG--…
Otu216	0	4	0	0	0	0	HTCUHHO01AX69F	CC-G--TT-C---TT-A--GT-TG-G-T--G-G-A-G-T---GA-TT-TGT-C-TGC-TT-AA--TT-GCG--A-T-A-A-C-GA--A-C-GAG--ACC-T-T-AA-CC--TGC-T--AA-AT-A-G-C-CAGG---C-C--AG--C------------T-TC-G--------------G--C---T---G---G---T--C--GCC-----------------G--G---C--T-TC--T-T-A-G-A-GG-G--AC-T----A-TC---G--G-C----T---CA-A-G-C-C-G-A-T-GG-A--AG-T-T-T-GA-G-G-CA-AT-A-AC-AGGT---C-TGTG--AT-G-CCC-TTA-G-A-TG--TT-C-C-GG-GC-CG-C--AC--GCG--…
Otu203	0	3	1	0	0	0	HTCUHHO01DHL0X	CC-G--TT-C---TT-A--GT-TG-G-T--G-G-A-G-T---GA-TT-TGT-C-TGG-TT-AA--TT-CCG--A-T-A-A-C-GA--A-C-GAG--ACC-T-T-CC-CC--TGC-T--AA-AT-A-G-C-C-GG---C-C--GG--C------------C-TT-G--------------G--C---T---G---G---T--C--CCG-----------------G--G---C--T-TC--T-T-A-G-A-GG-G--AC-T----G-TC---G--G-C--G-T---CT-A-G-T-C-G-A-C-GG-A--AG-T-T-G-GA-G-G-CA-AT-A-AC-AGGT---C-TGTG--AT-G-CCC-TTA-G-A-TG--TT-C-T-GG-GC-CG-C--AC--GCG--…
Otu190	0	3	1	0	0	0	HTCUHHO01CX4N3	CC-G--TT-C---TT-A--GT-TG-G-T--G-G-A-G-T---GA-TT-TGT-C-TGG-TT-AA--TT-CCG--T-T-A-A-C-GA--A-C-GAG--ACC-T-T-AA-CC--TAC-T--AA-AT-A-G-T-T--A---C-G--TG--AT--T--------TTCG------------AA--T--C---A-----------C--G--GGC-----------------A--A---C--T-TC--T-T-A-G-A-GG-G--AC-T----A-TT---G--G-T--G-T---TT-A-A-C-C-A-A-T-GG-A--AG-T-T-T-GA-G-G-CA-AT-A-AC-AGGT---C-TGTG--AT-G-CCC-TTA-G-A-TG--TT-C-T-GG-GC-CG-C--AC--GCG--…
Otu131	0	4	0	0	0	0	HTCUHHO01C5K82	CC-G--TT-C---TT-A--GT-TG-G-T--G-G-A-G-T---GA-TT-TGT-C-TGC-CT-AA--TC-GCG--A-T-A-A-C-GA--A-C-GAG--ACC-T-T-CA-CC--T-C-T--AA-AT-A-G-T-CCGC---A-T--TA--C------------T-CC-G--------------G--T---A---G---TG--A--C---AG-----------------G--A---C--T-TC--T-T-A-G-A-GG-G--AC-T----A-TC---G--G-C----T---CA-A-G-C-C-G-A-T-GG-A--AG-T-T-G-GA-G-G-CA-AT-A-AC-AGGT---C-TGTG--AT-G-CCC-TTA-G-A-TG--TT-C-T-GG-GC-CG-C--AC--GCG--…
Otu055	1	0	0	3	3	2	HTCUHHO01A8FTI	CC-G--TT-C---TT-A--GT-TG-G-T--G-G-A-G-T---GA-TT-TGT-C-TGC-TT-AA--TT-GCG--A-T-A-A-C-GA--A-C-GAG--ACC-T-T-AA-CC--TGC-T--AA-AT-A-G-C-CAGG---C-T--AG--C------------T-TT-G--------------G--C---T---G---G---T--C--GCC-----------------G--G---C--T-TC--T-T-A-G-A-GG-G--AC-T----A-TC---G--G-C----T---CA-A-G-C-C-G-A-T-GG-A--AG-T-T-T-GA-G-G-CA-AT-A-AC-AGGT---C-TGTG--AT-G-CCC-TTA-G-A-TG--TT-C-T-GG-GC-CG-C--AC--GCG--…
Otu249	0	1	0	2	1	0	HTCUHHO01AKDTF	CC-G--TT-C---TT-A--GT-TG-G-T--G-G-A-G-T---GA-TT-TGT-C-TGG-TT-AA--TT-CCG--A-T-A-A-C-GA--A-C-GAG--ACC-T-T-AA-CC--TGC-T--AA-AT-A-G-C-CAGG---C-C--GG--C------------C-TT-G--------------G--C---T---G---G---T--C--GTC-----------------G--G---C--T-TC--T-T-A-G-A-GG-G--AC-T----A-TC---G--G-C----T---CA-A-G-C-C-G-A-T-GG-A--AG-T-T-T-GA-G-G-CA-AT-A-AC-AGGT---C-TGTG--AT-G-CCC-TTA-G-A-TG--TT-C-T-GG-GC-CG-C--AC--GCG--…
Otu669	0	0	0	3	0	0	HTCUHHO01BYQI8	CC-G--TT-C---TT-A--GT-TG-G-T--G-G-A-G-T---GA-TT-TGT-C-TGC-TT-AA--TT-GCG--A-T-A-A-C-GA--A-C-GAG--ACC-T-T-AA-CC--TGC-T--AA-AT-A-G-C-CAGG---C-C--CG--C------------T-TT-G--------------G--C---G---G---G---T--C--GCC-----------------G--G---C--T-TC--T-T-A-G-A-GG-G--AC-T----A-TC---G--G-C----T---CA-A-G-C-C-G-A-T-GG-A--AG-T-T-T-GA-G-G-CA-AT-A-AC-AGGT---C-TGTG--AT-G-CCC-TTA-G-A-TG--TT-C-T-GG-GC-CG-C--AC--GCG--…
Otu666	0	0	0	3	0	0	HTCUHHO01DGWWD	CC-G--TC-C---TT-A--GT-TG-G-T--G-G-A-G-T---GA-TT-TGT-C-TGG-TT-AA--TT-CCG--A-T-A-A-C-GA--A-C-GAG--ACC-T-T-AT-CC--TGC-T--AA-AT-A-G-C-CAGG---C-C--GG--C------------T-TT-T--------------G--C---T---G---G---T--C--GCC-----------------G--G---C--T-TC--T-T-A-G-A-GG-G--AC-TGC--G-GT---A--G-C--G-T---CT-A-G-C-C-C-G-C-GG-A--AG-T-T-T-AA-G-G-CA-AT-A-AC-AGGT---C-TGTG--AT-G-CCC-TTA-G-A-TG--TT-C-T-GG-GC-CG-C--AC--GCG--…
Otu663	0	0	0	3	0	0	HTCUHHO01CAH9L	CC-G--TT-C---TT-A--GT-TC-G-T--G-G-A-G-T---GA-TT-TGT-C-TGC-TT-AA--TT-GCG--A-T-A-A-T-GA--A-C-GAG--ACC-T-T-AA-CC--TGC-T--AA-AT-A-G-C-TAGG---C-T--AG--C------------T-TT-G--------------G--C---T---G---G---T--C--GCC-----------------G--G---C--T-TC--T-T-A-G-A-GG-A--AC-T----A-TC---G--G-C----T---CA-A-G-C-C-G-A-A-GG-A--AG-T-T-T-GA-G-G-CA-AT-A-AC-AGGT---C-TGTG--AT-G-CCC-TTA-G-A-TG--TT-C-T-GG-GC-TG-C--AC--GCG--…
Otu658	0	0	0	3	0	0	HTCUHHO01BGVHD	CC-G--TT-C---TT-A--GT-TG-GTT--G-G-A-G-T---GA-TT-TGT-C-TGC-TT-AA--TT-GCG--A-T-A-A-C-GA--A-C-GAG--ACC-T-T-AA-CC--TGC-T--AA-AT-A-G-C-CCGC---A-T--TG--C------------T-TT-G--------------G--C---A---G---T---G--C--GCC-----------------G--G---C--T-TC--T-T-A-G-A-GG-G--AC-T----A-TC---G--G-C----T---CA-A-G-C-C-G-A-T-GG-A--AG-T-T-T-GA-G-G-CA-AT-A-AC-AGGT---C-TGTG--AT-G-CCC-TTA-G-A-TG--TT-C-T-GG-GC-CG-C--AC--GCG--…
Otu648	0	0	0	3	0	0	HTCUHHO01BB1WW	CC-G--TT-C---TT-A--GT-TG-G-T--G-G-A-G-T---GA-TT-TG--C-TGC-TT-AA--TT-GCG--A-T-A-A-C-GA--A-C-GAG--ACC-T-T-AG-CC---CT-T--AA-AT-A-G-A-GTTG---C-T--GG--C------------A-TT-T--------------G--C---T---G---G---T--A-AAT-------------------------C--T-TC--T-T-A-T-G-GG-G--AC-T----A-TC---G--A-T--T-T---CA-A-G-T-C-G-A-T-GG-A--AG-T-T-T-GA-G-G-CA-AT-A-AC-AGGT---C-TGTG--AT-G-CCC-TTA-G-A-CG--TT-C-T-GG-GC-CG-C--AC--GCG--…
Otu644	0	0	0	3	0	0	HTCUHHO01CG3G0	CC-G--TT-C---TT-A--GT-TG-G-T--G-G-A-G-T---GA-TT-TGT-C-TGG-TT-CA--TT-CCG--A-T-A-A-C-GA--A-C-GAG--ACC-T-T-AA-CC--TGC-T--AA-AT-A-G-C-CCGG---C-C--GG--C------------T-TT-G--------------G--C---T---G---G---T--C--GCT-----------------G--G---C--T-TC--T-T-A-G-A-GG-G--AC-T----A-TC---G--G-C--G-T---TT-A-G-C-C-G-A-T-GG-A--AG-T-T-T-GA-G-G-CA-AT-A-AC-AGGT---C-TGTG--AT-G-CCC-TTA-G-A-TG--TT-C-T-GG-GC-CG-C--AC--GCG--…
Otu641	0	0	0	3	0	0	HTCUHHO01C9M4Z	CC-G--TT-C---TT-A--GT-TG-G-T--G-G-A-G-T---GA-TT-TGT-C-TGC-TT-AA--TT-GCG--A-T-A-A-C-GA--A-C-GAG--ACC-T-T-AA-CC--TGC-T--AA-AT-A-G-C-CAGG---C-C--CG--C------------T-TT-G--------------G--C---G---G---G---T--C--GCC-----------------G--G---C--T-TC--T-T-A-G-A-GG-G--AC-T----A-TC---C--G-C----T---CA-A-G-C-G-G-A-T-GG-A--AG-T-T-T-GA-G-G-CA-AT-A-AC-AGGT---C-TGTG--AT-G-CCC-TTA-G-A-TG--TT-C-T-GG-GC-CG-C--AC--GCG--…
Otu639	0	0	0	3	0	0	HTCUHHO01C6ZIP	CC-G--TT-C---TT-A--GT-TG-G-T--G-G-A-G-T---GA-TT-TGT-C-TGG-TT-AA--TT-CCG--T-T-A-A-C-GA--A-C-GAG--ACC-T-T-AA-CC--TGC-T--AA-AT-A-G-T-TACG---A-T--A---AC-----------T-TT-------------G-----G---T---T---G---T--CGGTTTT----------------G--A---C--T-TC--T-T-A-G-A-GG-G--AC-T----A-TG---A--A-T--G-T---TT-A-A-T-T-C-A-T-GG-A--AG-T-T-T-GA-G-G-CA-AT-A-AC-AGGT---C-TGTG--AT-G-CCC-TTA-G-A-TG--TT-C-T-GG-GC-CG-C--AC--GCG--…
Otu638	0	0	0	3	0	0	HTCUHHO01CKJV8	CC-G--TT-C---TT-A--GT-TG-G-T--G-G-A-G-T---GA-TT-TGT-C-TGC-TT-AA--TT-GCG--A-T-A-A-C-GA--A-C-GAG--ACC-T-T-CA-CC--TAC-T--AG-AT-A-G-C-CCGG---C-T--AG--C------------T-TT-G--------------G--C---T---G---G---T--C--GCT-----------------G--G---C--T-TC--T-T-A-G-A-GG-G--AC-T----A-TC---G--G-C----T---CA-A-G-C-C-G-A-T-GG-A--AG-T-T-G-GA-G-G-CA-AT-A-AC-AGGT---C-TGTG--AT-G-CCC-TTA-G-A-TG--TT-C-T-GG-GC-GG-C--AC--GCG--…
Otu631	0	0	0	3	0	0	HTCUHHO01CXDUW	CC-G--TT-C---TT-A--GT-TC-G-T--G-G-A-G-T---GA-TT-TGT-C-TGC-TT-AA--TT-GCA--A-T-A-A-C-GA--A-C-GAG--ACC-T-T-AA-CC--TGC-T--AA-AT-A-G-C-CAGG---C-T--AG--C------------T-TT-G--------------G--C---T---G---G---T--C--GCC-----------------G--G---C--T-TC--T-T-A-G-A-GG-A--AC-T----A-TT---G--G-C----T---CA-A-G-C-T-A-A-A-GG-A--AG-T-T-T-GA-G-G-CA-AT-A-AC-AGGT---C-TGTG--AT-G-CCC-TTA-G-A-TG--TT-C-T-GG-GC-CG-C--AC--GCG--…
Otu629	0	0	0	3	0	0	HTCUHHO01AZOCS	CC-G--TT-C---TT-A--GT-TG-G-T--G-G-A-G-T---GA-TT-TGT-C-TGC-TT-AA--TT-GCG--A-T-A-A-C-GA--A-C-GAG--ACC-T-T-AA-CC--TGC-T--AA-AT-A-G-C-CAGG---C-A--AG--G------------C-TA-G--------------T--C---C---T---T---G--TC-GTC-----------------G--G---C--T-TC--T-T-A-G-A-GG-G--AC-T----A-TC---G--G-C----T---CA-A-G-C-C-G-A-T-GG-A--AG-T-T-T-GA-G-G-CA-AT-A-AC-AGGT---C-TGTG--AT-G-CCC-TTA-G-A-TG--TT-C-T-GG-GC-CG-C--AC--GCG--…
Otu628	0	0	0	3	0	0	HTCUHHO01CTYP1	CC-G--TT-C---TT-A--GT-TG-G-T--G-G-A-G-T---GA-TT-TGT-C-TGG-TT-AA--TT-CCG--A-T-A-A-C-GA--A-C-GAG--ACC-T-T-AA-CC--TGC-T--AA-AT-A-G-C-CCGG---C-C--GG--C------------T-TT-G--------------G--C---T---G---G---C--C--GCT-----------------G--G---C--T-TC--T-T-A-G-A-GG-G--AC-T----A-TC---G--G-C--G-T---TT-A-G-C-C-G-A-T-GG-A--AG-T-T-T-GA-G-G-CA-AT-A-AC-AGGT---C-TGTG--AT-G-CCC-TTA-G-A-TG--TT-C-T-GG-GC-CG-C--AC--GCG--…
Otu618	0	0	1	2	0	0	HTCUHHO01DQQ3M	CC-G--TT-C---TT-A--GT-TG-G-T--G-G-A-G-T---GA-TT-TGT-C-TGG-TT-AA--TT-CCG--A-T-A-A-C-GA--A-C-GAG--ACC-T-T-AA-CC--TGC-T--AA-AT-A-G-T-CCGG---C-C--GG--C------------T-TT-T--------------G--C---T---G---G---T--C--GCT-----------------G--A---C--T-TC--T-T-A-G-A-GG-G--AC-T----A-TC---G--G-C----T---CA-A-G-C-C-G-A-T-GG-A--AG-T-T-T-GA-G-G-CA-AT-A-AC-AGGT---C-TGTG--AT-G-CCC-TTA-G-A-TG--TT-C-T-GG-GC-CG-C--AC--GCG--…
Otu590	0	0	3	0	0	0	HTCUHHO01AXOZF	CC-G--TT-C---TT-A--GT-TG-G-T--G-G-A-G-T---GA-TT-TGT-C-TGG-TT-AA--TT-CCG--A-T-A-A-C-GA--A-C-GAG--ACC-T-T-AA-CC--TGC-T--AA-CT-A-G---TTTA---C-T--GA--A------------C-TC-G--------------C--G---T---T---C---T--G--GGA-----------------A--A---C--T-TC--T-T-A-G-A-GG-G--AC-T----A-TC---T--G-T--G-A---CT-A-A-C-A-G-A-T-GG-A--AG-T-T-T-GA-G-G-CA-AT-A-AC-AGGT---C-TGTG--AT-G-CCC-TTA-G-A-TG--TT-C-T-GG-GC-CG-C--AC--GCG--…
Otu572	0	0	2	1	0	0	HTCUHHO01DHUZQ	CC-G--TT-C---TT-A--GT-TG-G-T--G-G-A-G-T---GA-TT-TGT-C-TGC-TT-AA--TT-GCG--A-T-A-A-C-GA--A-C-GAG--ACC-T-T-AA-CC--TAC-T--AA-CT-A-G-C-CCAC---G-T--TG--C------------T-TC-G--------------G--C---A---G---C---G--C--GCA-----------------G--G---C--T-TC--T-T-A-G-A-GG-G--AC-T----A-TC---G--G-C----T---CA-A-G-C-C-G-A-T-GG-A--AG-T-T-T-GA-G-G-CA-AT-A-AC-AGGT---C-TGTG--AT-G-CCC-TTA-G-A-TG--TT-C-T-GG-GC-CG-C--AC--GCG--…
Otu556	0	0	1	2	0	0	HTCUHHO01B13VF	CC-G--TT-C---TT-A--GT-TG-G-T--G-G-A-G-T---GA-TT-TGT-C-TGC-TT-AA--TT-GCG--A-T-A-A-C-GA--A-C-GAG--ACC-T-T-AA-CC--TGC-T--AA-AT-A-G-C-CAGG---C-C--CG--C------------T-TT-G--------------G--C---G---G---G---T--C--GCC-----------------G--G---C--T-TC--T-T-A-G-A-GG-G--AC-T----A-TC---G--G-C----T---CA-A-G-C-C-G-A-T-GG-A--AG-T-T-T-GA-G-G-CA-AT-A-AC-AGGT---C-TGTG--AT-G-CCC-TTA-G-A-TG--TT-C-T-GG-GC-CG-C--AC--GCG--…
Otu552	0	0	1	2	0	0	HTCUHHO01B56H5	CC-G--TT-C---TT-A--GT-TG-G-T--G-G-A-G-T---GA-TT-TGT-C-TGC-TT-AA--TT-GCG--A-T-A-A-C-GA--A-C-GAG--ACT-T-T-GA-CC--TGC-T--AA-AT-A-G-C-CAGG---C-T--AG--C------------T-TT-G--------------G--C---T---G---G---T--C--GCC-----------------G--G---C--T-TC--T-T-A-G-A-GG-G--AC-T----A-TC---G--G-C----T---TA-A-G-T-C-G-A-T-GG-A--GG-A-G-C-GA-A-G-CA-AT-A-AC-AGGT---C-TGTG--AT-G-CCC-TTA-G-A-TG--TT-C-T-GG-GC-CG-C--AC--GCG--…
Otu532	0	0	2	1	0	0	HTCUHHO01BZ4ME	CC-G--TT-C---TT-A--GT-TG-G-T--G-G-A-G-T---GA-TT-TGT-C-TGG-TT-AA--TT-CCG--A-T-A-A-C-GA--A-C-GAG--ACC-T-T-AA-CC--TGC-T--AA-AT-A-G-T-CAGG---C-T--GG--C--------------TTCT--------------G--C---T---G---G---T--C--GCC-----------------G--A---C--T-TC--T-T-A-G-A-GG-G--AC-T----G-TC---A--G-C--G-T---CT-A-G-C-T-G-A-C-GG-A--AG-T-T-T-GA-G-G-CA-AT-A-AC-AGGT---C-TGTG--AT-G-CCC-TTA-G-A-TG--TT-C-T-GG-GC-CG-C--AC--GCG--…
Otu524	0	0	2	1	0	0	HTCUHHO01DISFD	CC-G--TT-C---TT-A--GT-TG-G-T--G-G-A-G-T---GA-TT-TGT-C-TGG-TT-AA--TT-CCG--A-T-A-A-C-GA--A-C-GAG--ACC-T-T-AA-CC--TGC-T--AA-AT-A-G-C-CAGG---C-C--GG--C------------T-TT-C--------------G--C---T---G---G---T--C--CGC-----------------G--G---C--T-TC--T-T-A-G-A-GG-G--AC-T----G-TC---G--G-C--G-T---CT-A-G-C-C-G-A-C-GG-A--AG-T-T-T-GA-G-G-CA-AT-A-AC-AGGT---C-TGTG--AT-G-CCC-TTA-G-A-TG--TT-C-T-GG-GC-CG-C--AC--GCG--…
Otu517	0	0	1	2	0	0	HTCUHHO01A11DY	CC-G--TT-C---TT-A--GT-TG-G-T--G-G-A-G-T---GA-TT-TGT-C-TGC-TT-AA--TT-GCG--A-T-A-A-C-GA--A-C-GAG--ACC-T-T-AA-CC--TAC-T--AA-AT-A-G-T-GCTG---C-T--AG--C------------T-TT-T--------------G--C---T---G---G---T--A-CG-------------------G--A---C--T-TC--T-T-A-G-A-GG-G--AC-T----A-TC---G--A-T--T-T---CA-A-G-T-C-G-A-T-GG-A--AG-T-T-T-GA-G-G-CA-AT-A-AC-AGGT---C-TGTG--AT-G-CCC-TTA-G-A-CG--TT-C-T-GG-GC-CG-C--AC--GCG--…
Otu499	0	0	2	1	0	0	HTCUHHO01DO74D	CC-G--TT-C---TT-A--GT-TG-G-T--G-G-A-G-T---GA-TT-TGT-C-TGG-TT-AA--TT-CCG--A-T-A-A-C-GA--A-C-GAG--ACC-T-T-AA-CC--TGC-T--AA-AT-A-G-T-TACG-----C--AA--A------------G-GC-G--------------A--CT--T---T---G---C--A--GT------------------A--A---C--T-TC--T-T-A-G-A-GG-G--AC-A----A-AG---T--A-C--A-T---CT-A-G-T-A-C-T-T-GG-A--AG-T-T-T-GA-G-G-CA-AT-A-AC-AGGT---C-TGTG--AT-G-CCC-TTA-G-A-TG--TT-C-T-GG-GC-CG-C--AC--GCG--…
Otu498	0	0	2	1	0	0	HTCUHHO01BW86T	CC-G--TT-C---TT-A--GT-TG-G-T--G-G-A-G-T---GA-TT-TGT-C-TGG-TT-AA--TT-CCG--A-T-A-A-C-GA--A-C-GAG--ACC-T-T-AA-CC--TGC-T--AA-AT-A-G-T-CAGG---C-C--GG--C------------T-TT-T--------------G--C---T---G---G---T--C--GCC-----------------G--A---C--T-TC--T-T-A-G-A-GG-G--AC-T----G-TC---A--G-C--G-T---CT-A-G-C-T-G-A-C-GG-A--AG-T-T-T-GA-G-G-CA-AT-A-AC-AGGT---C-TGTG--AT-G-CCC-TTA-G-A-TG--TT-C-T-GG-GC-CG-C--AC--GCG--…
Otu497	0	0	3	0	0	0	HTCUHHO01AF6YP	CC-G--TT-C---TT-A--GT-TG-G-T--G-G-A-G-T---GA-TT-TGT-C-TGC-TT-AA--TT-GCG--A-T-A-A-C-GA--A-C-GAG--ACC-T-T-AA-CC--TGC-T--AA-AT-A-G-C-CAGG---C-T--AG--C------------T-TT-T--------------G--C---T---G---G---T--C--GCC-----------------G--G---C--T-TC--T-T-A-G-A-GG-G--AC-T----A-TC---G--G-CT---T---CA-A-G-C-C-G-A-T-GG-A--AG-T-T-T-GA-G-G-CA-AT-A-AC-AGGT---C-TGTG--AT-G-CCC-TTA-G-A-TG--TT-C-T-GG-GC-CG-C--AC--GCG--…
Otu463	0	0	2	1	0	0	HTCUHHO01BGIKZ	CC-G--TT-C---TT-A--GT-TG-G-T--G-G-A-G-T---GA-TT-TGT-C-TGG-TT-AA--TT-CCG--A-T-A-A-C-GA--A-C-GAG--ACC-T-T-AA-CC--TGC-T--AA-AT-A-G-T-CCGG---C-C--GG--C------------T-TT-T--------------G--C---T---G---G---T--C--GCA-----------------G--A---C--T-TC--T-T-A-G-A-GG-G--AC-T----G-TC---A--G-C--G-T---CT-A-G-C-T-G-A-C-GG-A--AG-T-T-T-GA-G-G-CA-AT-A-AC-AGGT---C-TGTG--AT-G-CCC-TTA-G-A-TG--TT-C-T-GG-GC-CG-C--AC--GCG--…
Otu459	0	0	3	0	0	0	HTCUHHO01DA54N	CC-G--TT-C---TT-A--GT-TG-G-T--G-G-A-G-T---GA-TT-TGT-C-TGC-TT-AA--TT-GCG--A-T-A-A-C-GA--A-C-GAG-ACCCTT-T-AA-CC--TGC-T--AA-AT-A-G-C-CCGT---A-C--TG--C------------T-TT-G--------------G--C---A---G---T---T--C--GCT-----------------G--G---C--T-TC--T-T-A-G-A-GG-G--AC-T----A-TC---G--G-C----T---CA-A-G-C-C-G-A-T-GG-A--AG-T-T-T-GA-G-G-CA-AT-A-AC-AGGT---C-TGTG--AT-G-CCC-TTA-G-A-TG--TC-C-T-GG-GC-CG-C--AC--GCG--…
Otu458	0	0	3	0	0	0	HTCUHHO01BJG81	CC-G--TT-C---TT-A--GT-TG-G-T--G-G-A-G-T---GA-TT-TGT-C-TGC-TT-AA--TT-GCG--A-T-A-A-C-GA--A-C-GAG--ACC-T-T-AA-CC--TAC-T--AA-AT-A-G-G-ACTA---T-T--AG--C------------T-TT-T--------------G--C---T---G---A---T--T-TGT------------------T------C--T-TC--T-T-A-G-A-GG-G--AC-T----A-TC---G--A-T--T-T---CA-A-G-T-C-G-A-T-GG-A--AG-T-T-T-GA-G-G-CA-AT-A-AC-AGGT---C-TGTG--AT-G-CCC-TTA-G-A-CG--TT-C-T--G-GC-CG-T--AC--GCG--…
Otu444	0	0	2	1	0	0	HTCUHHO01CKCN4	CC-G--TT-C---TT-A--GT-TG-G-T--G-G-A-A-T---GA-TT-TGT-C-TAC-TT-AA--TT-GTG--A-T-A-A-C-GA--A-C-GAG--ACC-T-T-AA-CC--TAC-T--AA-AT-A-G-C-CCGC---G-C--TG--C------------T-TT-G--------------G--C---A---G---C---G--T--GCC-----------------G--G---C--T-TC--T-T-A-G-A-GG-G--AC-T----A-TC---G--G-T----T---CA-A-G-C-C-G-A-T-GG-A--AG-T-T-T-GA-G-G-CA-AT-A-AC-AGGT---C-TGTG--AT-G-CCC-TTA-G-A-TG--TT-C-T-GG-GC-CG-C--AC--GCG--…
Otu442	0	0	3	0	0	0	HTCUHHO01AX0HA	CC-G--TT-C---TT-A--GT-TG-G-T--G-G-A-G-T---GA-TT-TGT-C-TGC-TT-AA--TT-GCG--A-T-A-A-C-GA--A-C-GAG--ACC-T-T-AA-CC--TGC-T--AA-AT-A-G-C-CCGG---C-C--GG--C------------T-TT-G--------------GC-C---G---G---T---C-----GCC-----------------G--G---C--T-TC--T-T-A-G-A-GG-G--AC-T----A-TC---G--G-C----T---CA-A-G-C-C-G-A-T-GG-A--AG-T-T-T-GA-G-G-CA-AT-A-AC-AGGT---C-TGTG--AT-G-CCC-TTA-G-A-TG--TT-C-T-GG-GC-CG-C--AC--GCG--…
Otu439	0	0	3	0	0	0	HTCUHHO01B4TRI	CC-G--TT-C---TT-A--GT-TG-G-T--G-G-A-G-T---GA-TT-TGT-C-TGC-TT-AA--TT-GCG--A-T-A-A-C-GA--A-C-GAG--ACC-T-T-AA-CC--T-C-T--AA-AT-A-G---GCTGA--T-C--AGC-C------------T-TT-G--------------G--C---T-------G---A--C-GG-------------------A--GT--C--T-TC--T-T-A-G-G-GG-G--AC-T----A-TT---G--A-C--T-T---GA-A-G-T-C-G-A-T-GG-A--AG-T-T-T-GA-G-G-CA-AT-A-AC-AGGT---C-TGTG--AT-G-CCC-TTA-G-A-CG--TT-C-T-GG-GC-CG-C--AC--GCG--…
Otu429	0	0	2	1	0	0	HTCUHHO01CT4MG	CC-G--TT-C---TT-A--GT-TG-G-T--G-G-A-G-T---GA-TT-TGT-C-TGC-TT-AA--TT-GCG--A-T-A-A-C-GA--A-C-GAG--ACC-A-T-CA--C--TAA-T--AA-AT-A-G-C-CAGG---C-T--TG--C------------T-TT-G--------------G--C---A---G---G---T--C--GCC-----------------G--G---C--T-TC--T-T-A-T-T-GG-G--AC-T----G-TT---G--G-C----T---TA-A-G-C-C-A-A-C-GG-A--AG---T-T-GATG-G-CA-AT-A-AC-AGGT---C-TGTG--AT-G-CCC-TTA-G-A-TG--TT-C-T-GG-GC-CG-C--AC--GCG--…
Otu427	0	0	2	1	0	0	HTCUHHO01CEP7A	CC-G--TT-C---TT-A--GT-TG-G-T--G-G-A-G-T---GA-TT-TGC-C-TGG-TT-AA--TT-CCG--A-T-A-A-C-GA--A-C-GAG--ACC-T-T-AA-CC--TGC-T--AA-CT-A-G-T-CTGA---C-A--AT--T------------T--T-C-----------G--A--A---T---T---G---T-----TTA-----------------G--A---C--T-TC--T-T-A-G-A-GG-G--AC-T----A-TT---G--G-C--G-----CC-A-G-C-C-A-A-T-GG-A--AG-T-T-T-GA-G-G-CA-AT-A-AC-AGGT---C-TGTG--AT-G-CCC-TTA-G-A-TG--TT-C-T-GG-GC-CG-C--AC--GCG--…
Otu426	0	0	2	1	0	0	HTCUHHO01CU2JK	CC-G--TT-C---TT-A--GT-TG-G-T--G-G-A-G-T---GA-TT-TGT-C-TGG-TT-AA--TT-CCG--A-T-A-A-C-GA--A-C-GAG--ACC-T-T-AA-CC--TGC-T--AA-AT-A-G-A-CTAC---C-T--GA--C------------T-TT-G--------------G--T---T---G---G---G--T--ACT-----------------G--T---C--T-TC--T-T-A-G-A-GG-G--AC-T----A-TC---A--G-C--G-T---TT-A-G-C-T-G-G-T-GG-A--AG-T-T-T-GA-G-G-CA-AT-A-AC-AGGT---C-TGTG--AT-G-CCC-TTA-G-A-TG--TT-C-T-GG-GC-CG-C--AC--GCG--…
Otu422	0	0	3	0	0	0	HTCUHHO01BHHS5	CC-G--TT-C---TT-A--GT-TG-G-T--G-G-A-G-T---GA-TT-TGT-C-TGG-TT-AA--TT-CCG--A-T-A-A-C-GA--A-C-GAG--ACC-T-T-AA-CC--TGC-T--AA-AT-A-G-C-CTGG---C-C--GG--C------------T-TT-G--------------G--C---T---A---G---T--C--ATT-----------------G--G---C--T-TC--T-T-A-G-A-GG-G--AC-T----G-TC---G--G-C--G-T---TT-A-G-C-C-G-A-C-GG-A--AG-T-T-T-GA-G-G-CA-AT-A-AC-AGGT---C-TGTG--AT-G-CCC-TTA-G-A-TG--TT-C-T-GG-GC-CG-C--AC--GCG--…
Otu419	0	0	3	0	0	0	HTCUHHO01CO7E7	CC-G--TT-C---TT-A--GT-TG-G-T--G-G-A-G-T---GA-TT-TGT-C-TGG-TT-AA--TT-CCG--A-T-A-A-C-GA--A-C-GAG--ACC-T-T-AA-CC--TGC-T--AA-AT-A-G-T-CTAG---T-C--GT--C------------TATA-T--------------G--A---TG--G---G---T--C--GTT-----------------G--A---T--T-TC--T-T-A-G-A-GG-G--GC-T----G-TC---A--G-C--G-T---TT-A-G-C-T-G-A-C-GG-A--AG-T-T-T-GA-G-G-CA-AT-A-AC-AGGT---C-TGTG--AT-G-CCC-TTA-G-A-TG--TT-C-T-GG-GC-CG-C--AC--GCG--…
Otu418	0	0	3	0	0	0	HTCUHHO01ADTS8	CC-G--TT-C---TT-A--GT-TG-G-T--G-G-A-G-T---GA-TT-TGT-C-TGG-TT-AA--TT-CCG--A-T-A-A-C-GA--A-C-GAG--ACC-T-T-AA-CC--TGC-T--AA-AT-A-G-T-CCGG---C-C--GG--C------------T-TT-T--------------G--C---T---G---G---T--C--GCT-----------------G--A---C--T-TC--T-T-A-G-A-GG-G--AC-T----A-AC---A--G-C--G-T---TT-A-G-C-T-G-T-T-GG-A--AG-T-T-T-GA-G-G-CA-AT-A-AC-AGGT---C-TGTG--AT-G-CCC-TTA-G-A-TG--TT-C-T-GG-GC-CG-C--AC--GCG--…
Otu413	0	0	3	0	0	0	HTCUHHO01CDX75	CC-G--TT-C---TT-A--GT-TG-G-T--G-G-A-G-T---GA-TT-TGT-C-TGC-TT-AA--TT-GCG--A-T-A-A-C-GA--A-C-GAG--ACC-T-T-AA-CC--TGC-T--AA-AT-A-G-C-CAGG---C-A--AG--C------------T-TT-T--------------G--C---T---T---G---C--A--GTT-----------------G--G---C--T-TC--T-T-A-G-A-GG-G--AC-T----A-TC---G--G-C----T---CA-A-G-C-C-G-A-T-GG-A--AG-T-T-T-GA-G-G-CA-AT-A-AC-AGGT---C-TGTG--GT-G-CCC-TTA-G-A-TG--TT-C-T-GG-GC-CG-C--AC--GCG--…
Otu412	0	0	3	0	0	0	HTCUHHO01COCL3	CC-G--TT-C---TT-A--GT-TG-G-T--G-G-A-G-T---GA-TT-TGT-C-TGG-TT-AA--TT-CCG--A-T-A-A-C-GA--A-C-GAG--ACC-T-T-AA-CC--TGC-T--AA-AT-A-G-C-CAGG---C-T--GG--C------------T-TT-T--------------G--C---T---G---G---T--C--TCC-----------------G--G---C--T-TC--T-T-A-G-A-GG-G--AC-T----G-TC---A--G-T--G-T---CT-A-A-C-T-G-A-C-GG-A--AG-T-T-T-GA-G-G-CA-AT-A-AC-AGGT---C-TGTG--AT-G-CCC-TTA-G-A-TG--TT-C-T-GG-GC-CG-C--AC--GCG--…
Otu395	0	1	2	0	0	0	HTCUHHO01C7XUC	CC-G--TT-C---TT-A--GT-TG-G-T--G-G-A-G-T---GA-TT-TGT-C-TGG-TT-AA--TT-CCG--A-T-A-A-C-GA--A-C-GAG--ACC-T-T-AA-CC--TGC-T--AA-AT-A-G-C-CAGG---C-C--GG--C------------T-TT-T--------------G--C---T-------G---T--C--GCC-----------------G--G---C--T-TC--T-T-A-G-A-GG-G--AC-T----G-TC---G--A-C--G-T---CT-A-G-T-C-G-A-C-GG-A--AG-T-T-T-GA-G-G-CA-AT-A-AC-AGGT---C-TGTG--AT-G-CCC-TTA-G-A-TG--TT-C-T-GG-GC-CG-C--AC--GCG--…
Otu379	0	1	2	0	0	0	HTCUHHO01DMFWW	CC-G--TT-C---TT-A--GT-TG-G-T--G-G-A-G-T---GA-TT-TGT-C-TGG-TT-AA--TT-CCG--A-T-A-A-C-GA--A-C-GAG--ACC-T-T-GA-CC--TGC-T--AA-AT-A-G-C-CGGA---C-C--GG--C------------T-TC-C--------------G--C---T---G---G---T--C--TTA-----------------G--G---C--T-TC--T-T-A-G-A-GG-G--AC-T----G-TC---G--G-C--G-T---CT-A-G-C-C-G-A-C-GG-A--AG-T-T-T-GA-G-G-CA-AT-A-AC-AGGT---C-TGTG--AT-G-CCC-TTA-G-A-TG--TT-C-T-GG-GC-CG-C--AC--GCG--…
Otu378	0	1	2	0	0	0	HTCUHHO01CPPXX	CC-G--TT-C---TT-A--GT-TG-G-T--G-G-A-G-T---GA-TT-TGT-C-TGG-TT-AA--TT-CCG--A-T-A-A-C-GA--A-C-GAG--ACC-T-T-AA-CC--TGC-T--AA-AT-A-G-T-CAGG---C-C--GA--C------------T-TTAT--------------G--T---T---G---G---T--C--GCC-----------------G--G---C--T-TC--T-T-A-G-A-GG-G--AC-T----A-TC---A--G-C--G-T---TT-A-G-C-T-G-A-T-GG-A--AG-T-T-T-GA-G-G-CA-AT-A-AC-AGGT---C-TGTG--AT-G-CCC-TTA-G-A-TG--TT-C-T-GG-GC-CG-C--AC--GCG--…
Otu374	0	1	2	0	0	0	HTCUHHO01BWCWA	CC-G--TT-T---TT-A--GT-TG-G-T--G-G-A-G-T---GA-TT-TGT-C-TGC-TT-AA--TT-GCG--A-T-A-A-C-GA--A-C-GAG--ACC-T-T-AA-CC--TGC-T--AA-AT-A-G-C-CAGG---C-T--AG--C------------T-TT-G--------------G--C---T---G---G---T--C--GCC-----------------G--G---C--T-TC--T-T-A-G-A-GG-G--AC-T----A-TC---G--G-C----T---CA-A-G-C-C-G-A-T-GG-A--AG-T-T-T-GA-G-G-CA-AA-A-AC-AGGT---C-TGTG--AT-G-CCC-TTA-G-A-TG--TT-C-T-GG-GC-CG-C--AC--GCG--…
Otu368	0	2	0	1	0	0	HTCUHHO01AT9RV	CC-G--TT-C---TT-A--GT-TG-G-T--G-G-A-G-T---GA-TT-TGT-C-TGG-TT-AA--TT-CCG--A-T-A-A-C-GA--A-C-GAG--ACC-T-T-AT-CC--TGC-T--AA-AT-A-G-C-CAGG---C-C--GG--C------------T-TT-T--------------G--C---T---G---G---T--C--GCC-----------------G--G---C--T-TC--T-T-A-G-A-GG-G--AC-T----G--C---G--GTTGCG-T---CT-A-G-C-C-C-G-C-GG-A--AG-T-T-T-GA-G-G-CA-AT-A-AC-AGGT---C-TGTG--AT-G-CCC-TTA-G-A-TG--TT-C-T-GG-GC-CG-C--AC--GCG--…
Otu358	0	1	1	1	0	0	HTCUHHO01BODZI	CC-G--TT-C---TT-A--GT-TG-G-T--G-G-A-G-T---GA-TT-TGT-C-TGG-TT-AA--TT-CCG--A-T-A-A-C-GA--A-C-GAG--ACC-T-T-AA-CC--TGC-T--AA-AT-A-G-T-CGGA---C-T--GG--C------------T-TT-C--------------G--C---T---G---G---T--C--ATA-----------------G--G---C--T-TC--T-T-A-G-A-GG-G--AC-T----G-TC---G--A-C--G-T---CT-A-G-T-C-G-A-C-GG-A--AG-T-T-T-GA-G-G-CA-AT-A-AC-AGGT---C-TGTG--AT-G-CCC-TTA-G-A-TG--TT-C-T-GG-GC-CG-C--AC--GCG--…
Otu357	0	1	2	0	0	0	HTCUHHO01AQZJN	CC-G--TT-C---TT-A--GT-TG-G-T--G-G-A-G-T---GA-TT-TGT-C-TGC-TT-AA--TT-GCG--A-T-A-A-C-GA--A-C-GAG--ACC-T-T-AA-CC--TGC-T--AA-AT-A-G-C-CCGG---C-C--CG--C------------T-TT-G--------------G--C---G---G---G---T--C--GCC-----------------G--G---C--T-TC--T-T-A-G-A-GG-G--AC-T----A-TC---G--G-C----T---CA-A-G-C-C-G-A-T-GG-A--AG-T-T-T-GG-G-G-CA-AT-A-AC-AGGT---C-TGTG--AT-G-CCC-TTA-G-A-TG--TT-C-T-GG-GC-CG-C--AC--GCG--…
Otu344	0	2	0	1	0	0	HTCUHHO01DLCTF	CC-G--TT-C---TT-A--GT-TG-G-T--G-G-A-G-T---GA-TT-TGT-C-TGG-TT-AA--TT-CCG--A-T-A-A-C-GA--A-C-GAG--ACC-T-T-AA-CC--TGC-T--AA-AT-A-G-C-CGGG---T-C--GA--C------------T-TT-G--------------G--T---T---G---G---CTTT-TTT------------------G--G---C--T-TC--T-T-A-G-A-GG-G--AC-T----A-TC---T--A-C--G-T---TT-A-G-T-A-G-A-T-GG-A--AG-T-T-T-GA-G-G-CA-AT-A-AC-AGGT---C-TGTG--AT-G-CCC-TTA-G-A-TG--TT-C-T-GG-GC-CG-C--AC--GCG--…
Otu337	0	1	2	0	0	0	HTCUHHO01B1PY3	CC-G--TT-C---TT-A--GT-TG-G-T--G-G-A-G-T---GA-TT-TGT-C-TGC-TT-AA--TT-GCG--A-T-A-A-C-GA--A-C-GAG--ACC-T-T-AA-CC--TGC-T--AA-AT-A-G-C-CCGCG--C-C---G--C------------T-CT-G--------------G--C---G---G---C---A--C--GCC-----------------G--G---C--T-TC--T-T-A-G-A-GG-G--AC-T----A-TC---G--G-C----T---CA-A-G-C-C-G-A-T-GG-A--AG-T-T-T-GA-G-G-CA-AT-A-AC-AGGT---C-TGTG--AT-G-CCC-TTA-G-A-TG--TT-C-T-GG-GC-CG-C--AC--GCG--…
Otu329	0	1	0	2	0	0	HTCUHHO01CVYFU	CC-G--TT-C---TT-A--GT-TG-G-T--G-G-A-G-T---GA-TT-TGT-C-TGC-TT-AA--TT-GCG--A-T-A-A-C-GA--A-C-GAG--ACC-T-T-AA-CC--TGC-T--AA-AT-A-G-C-CAGG---C-C--CG--C------------T-TT-G--------------G--C---G---G---G---T--C--GCC-----------------G--G---C--T-TC--T-T-A-G-A-GG-G--AC-T----G-TC---G--G-C--G-T---TT-A-G-C-C-G-A-C-GG-A--AG-T-T-T-GA-G-G-CA-AT-A-AC-AGGT---C-TGTG--AT-G-CCC-TTA-G-A-TG--TT-C-T-GG-GC-CG-C--AC--GCG--…
Otu323	0	2	0	1	0	0	HTCUHHO01AIQOZ	CC-G--TT-C---TT-A--GT-TG-G-T--G-G-A-G-T---GA-TT-TGT-C-TGG-TT-AA--TT-CCG--T-T-A-A-C-GA--A-C-GAG--ACC-T-T-AA-CC--TAC-T--AA-AT-A-G-T-TACG---T-C--AT--T------------T-CC-G--------------A--A---T---G---A---C--G--GCG-----------------A--A---C--T-TC--T-T-A-G-A-GG-G--AC-T----A--T---C--G-G--ATT---CA-A-A-A-C-G-A-T-GG-A--AG-T-T-T-GA-G-G-CA-AT-A-AC-AGGT---C-TGTG--AT-G-CCC-TTA-G-A-TG--TT-C-T-GG-GC-CG-C--AC--GCG--…
Otu322	0	2	0	1	0	0	HTCUHHO01CIT9Y	CC-G--TT-C---TT-A--GT-TG-G-T--G-G-A-G-T---GA-TT-TGT-C-TGC-TT-AA--TT-GCG--A-T-A-A-C-GA--A-C-GAG--ACC-T-T-AA-CC--TAC-T--AA-AT-A-G-T-GCGA---C-G--AG--C------------ATTT-T--------------G--C---TC--G---T---A--T-TGT------------------C--A---C--T-TC--T-T-A-G-A-GG-G--AC-T----A-TC---T--A-T--T-T---CA-A-G-T-A-G-A-T-GG-A--AG-T-T-T-GA-G-G-CA-AT-A-AC-AGGT---C-TGTG--AT-G-CCC-TTA-G-A-CG--TT-C-T-GG-GC-CG-C--AC--GCG--…
Otu317	0	2	1	0	0	0	HTCUHHO01B699Q	CC-G--TT-C---TT-A--GT-TG-G-T--G-G-A-G-T---GA-TT-TGT-C-TGC-TT-AA--TT-GCG--A-T-A-A-C-GA--A-C-GAG--ACC-T-T-AA-CC--TAC-T--AA-AT-A-G-T-ACTA---T-T--AG--C------------G-TT-T--------------G--C---T---G---A---T--T-AGT------------------T--A---C--T-TC--T-T-A-G-A-GG-G--AC-T----A-TC---G--G-T--T-T---CA-A-G-C-C-G-A-T-GG-A--AG-T-T-T-GA-G-G-CA-AT-A-AC-AGGT---C-TGTG--AT-G-CCC-TTA-G-A-CG--TT-C-T-GG-GC-CG-C--AC--GCG--…
Otu300	0	1	1	1	0	0	HTCUHHO01ABJ4E	CG-G--CT-C---TC-T--CT-CGCG-A--G-G---G-A---GC-TT-AAG-G-TAC-GT-GC-TCT-GCC--C-T-C-T-C-GA--A-A-GGG--A-------GG-CC--GGC-G-AGA-TT-A-G-----GG---CTT--AT--A------------T-CC-C--------------G--A---A---G---C---T--C--GCC-----------------G--G------G-GC----T-A-T-A-GC-A-ATA-T----AGTC---GA-G-G----T---CG-A-A-C-G-G-T-A-GC-A--AT-A-C-CGTC-G-G-CC-AT---AC-A-G----C-TGTG--AT-G-CCC-TTA-G-A-TG--TT-C-T-GG-GC-TG-C--AC--GCG--…
Otu285	0	2	0	1	0	0	HTCUHHO01AG778	CC-G--TT-C---TT-A--GT-TG-G-T--G-G-A-G-T---GA-TT-TGT-C-TGG-TT-AA--TT-CCG--A-T-A-A-C-GA--A-C-GAG--ACC-T-T-AA-CC--TGC-T--AA-AT-A-G-T-CAGG---C-C--GG--C------------T-TT-T--------------G--C---T---G---G---T--C--GCC-----------------G--A---C--T-TC--T-T-A-G-A-GG-G--AC-T----A-TC---G--G-C----T---CA-A-G-C-C-G-A-T-GG-A--AG-T-T-T-GA-G-G-CA-AT-A-AC-AGGT---C-TGTG--AT-G-CCC-TTA-G-A-TG--TT-C-T-GG-GC-CG-C--AC--GCG--…
Otu280	0	1	2	0	0	0	HTCUHHO01CYDEW	CC-G--TT-C---TT-A--GT-TG-G-T--G-G-A-G-T---GA-TT-TGT-C-TGC-TC-AA--TT-GCG--A-T-A-A-C-GA--A-C-GAG--ACC-T-T-AA-CC--TGC-T--AA-AT-A-G-C-CCGC---G-C--CG--C------------T-CC-G--------------G--C---G---G---C---G--T--GCT-----------------G--G---C--T-TC--T-T-A-G-A-GG-G--AC-T----A-TC---G--G-T----T---CG-A-G-C-C-G-A-T-GG-A--AG-T-T-T-GA-G-G-CA-AT-A-AC-AGGT---C-TGTG--AT-G-CCC-TTA-G-A-TG--TT-C-T-GG-GC-CG-C--AC--GCG--…
Otu263	0	2	0	1	0	0	HTCUHHO01BXHLR	CC-G--TT-C---TT-A--GT-TG-G-T--G-G-A-G-T---GA-TT-TGC-C-TGC-TT-AA--TT-GCG--A-T-A-A-C-GA--A-C-GAG--ACC-T-T-AA-CC--TGC-T--AA-AT-A-G-C-CCGT---A-T--TG--C------------T-TT-G--------------G--C---A---G---T---A--C--GCT-----------------G--G---C--T-TC--T-T-A-G-A-GG-G--AC-T----A-TC---G--G-C----T---CA-A-G-C-C-G-A-T-GG-A--AG-T-T-T-GA-G-G-CA-AT-A-AC-AGGT---C-TGTG--AT-G-CCC-TTA-G-A-TG--TT-C-T-GG-GC-CG-C--AC--GCG--…
Otu247	0	3	0	0	0	0	HTCUHHO01CPBWH	CC-G--TT-C---TT-A--GT-TG-G-T--G-G-A-G-T---GA-TT-TGT-C-TGG-TT-AA--TT-CCG--A-T-A-A-C-GA--A-C-GAG--ACC-T-T-AA-CC--TGC-T--AA-AT-G-G-C-CAGG---C-C--GG--C------------T-TT-T--------------G--C---T---G---G---T--C--TCC-----------------G--G---C--T-TC--T-T-A-G-A-GG-G--AC-T----G-TC---G--G-C--G-T---CT-A-G-C-C-G-A-C-GG-A--AG-T-T-T-GG-G-G-CA-AT-A-AC-AGGT---C-TGTG--AT-G-CCC-TTA-G-A-TG--TT-C-T-GG-GC-CG-C--AC--GCG--…
Otu236	0	1	2	0	0	0	HTCUHHO01A9LNQ	CC-G--TT-C---TT-A--GT-TG-G-T--G-G-A-G-T---GA-TT-TGT-C-TGG-TT-AA--TT-CCG--A-T-A-A-C-GA--A-C-GAG--ACC-T-T-AA-CC--TGC-T--AA-AT-A-G-T-CAGG---C-C--GG--C------------T-TT-T--------------G--C---T---G---G---T--C--GCC-----------------G--A---C--T-TC--T-T-A-G-A-GG-G--AC-T----G-TC---A--G-C--G-T---CT-A-G-C-T-G-A-C-GG-A--AG-T-T-T-GA-G-G-CA-AT-A-AC-AGGT---C-TGTG--AT-G-CCC-TTA-G-A-TG--TT-C-T-GG-GC-CG-C--AC--GCG--…
Otu231	0	2	1	0	0	0	HTCUHHO01CCI1Z	CC-G--TT-C---TT-A--GT-TC-G-T--G-GTT-A-T---GA-AC-TGT-C-AGC-TC-AA--TT-GCG--A-T-A-A-C-GA--A-C-GAG--ACC-G-C-GA-CC---GC-T--AA-AT-A-G-C-CCGC---G-C--CG--C------------C-TC-G--------------G--C---G---G---C---G--T--GCC-----------------G--G---C--T-TC--T-T-A-G-C-GG-G--AC-T----A-TC---G--G-C----T---CA-A-G-C-C-G-A-T-GG-A--GG-T-A-C-GC-G-T-CA-AT-A-AC-AGGT---C-TGTG--AT-G-CCC-TTA-G-A-CG--TC-C-T-GG-GC-CG-C--AC--GCG--…
Otu230	0	2	0	1	0	0	HTCUHHO01B836U	CC-G--TT-C---TT-A--GT-TG-G-T--G-G-A-G-T---GA-TT-TGT-C-TGG-TT-AA--TT-CCG--T-T-A-A-C-GA--A-C-GAG--ACC-T-T-AA-CC--TGC-T--AA-AT-A-G-T-CACG-----T--GA--AC-----------T-TC-G-----------GTTC--A---C---G---G---C--A--GT---------------------A---C--T-TC--T-T-A-G-A-GG-G--AC-T----A-TG---G--A-T--G-T---TT-A-A-T-C-C-A-T-GG-A--AG-T-T-T-GA-G-G-CA-AT-A-AC-AGGT---C-TGTG--AT-G-CCC-TTA-G-A-TG--TT-C-T-GG-GC-CG-C--AC--GCG--…
Otu220	0	1	0	2	0	0	HTCUHHO01AMYCK	CC-G--TT-C---TT-A--GT-TG-G-T--G-G-A-G-T---GA-TT-TGT-C-TGG-TT-AA--TT-CCG--T-T-A-A-C-GA--A-C-GAG--ACC-T-T-AA-CC--TGC-T--AA-AT-A-G-T-CACA---C----GA--AC-----------A-CC-CT----------G--T--T---C---GT--G---G--C---TG-----------------T--A---C--T-TC--T-T-A-G-A-GG-G--AC-T----A-TG---G--A-T--G-T---TT-A-A-T-C-C-A-T-GG-A--AG-T-T-T-GA-G-G-CA-AT-A-AC-AGGT---C-TGTG--AT-G-CCC-TTA-G-A-TG--TT-C-T-GG-GC-CG-C--AC--GCG--…
Otu214	0	1	0	2	0	0	HTCUHHO01DUBQD	CC-G--TT-C---TT-A--GT-TG-G-T--G-G-A-G-T---GA-TT-TGT-C-TGC-TT-AA--TT-GCG--A-T-A-A-C-GA--A-C-GAG--ACC-T-T-AA-CC--TGC-T--AA-AT-A-G-C-CAGG---C-C--AG--C------------T-TT-G--------------G--C---T---G---G---T--C--GCC-----------------G--G---C--T-TC--T-T-A-G-A-GG-G--AC-T----A-TC---G--G-C----T---CA-A-G-C-C-G-A-T-GG-A--AG-T-T-T-GA-G-G-CA-AT-A-AC-AGGT---C-TGTG--AT-G-CCC-TTA-G-A-TG--TT-C-T-GG-AC-CG-C--AC--GCG--…
Otu209	0	2	1	0	0	0	HTCUHHO01BPQGH	CC-G--TT-C---TT-A--GT-TG-G-T--G-G-A-G-T---GA-TT-TGT-C-TGG-TT-AA--TT-CCG--A-T-A-A-C-GA--A-C-GAG--ACC-T-T-AA-CC--TGC-T--AA-AT-A-G-C-CCGG---C-C--GA--C------------T-TT-G--------------G--T---T---G---G---C--C--GCT-----------------G--G---C--T-TC--T-T-A-G-A-GG-G--AC-T----A-TC---G--G-C--G-T---TT-A-G-C-C-G-A-T-GG-A--AG-T-T-T-GA-G-G-CA-AT-A-AC-AGGT---C-TGTG--AT-G-CCC-TTA-G-A-TG--TT-C-T-GG-GC-CG-C--AC--GCG--…
Otu207	0	3	0	0	0	0	HTCUHHO01CVNK1	CC-G---T-T---TT-A--GT-TG-G-T--G-G-A-G-T---GA-TT-TG--C-TGC-TT-AA--TT-GCG--A-T-A-A-C-GA--A-C-GAG--ACC-T-T-GA-CC--TGC-T--AA-AT-A-G-C-CC-A---C-T--CA--C------------T-TT-T--------------G--T---G---G---G---T--G--GCT-----------------G--G---C--T-TC--T-T-A-G-A-GG-G--AC-T----T-TT---G--G-C----T---CA-A-G-C-C-A-A-T-GG-A--AG-T-A-C-GA-G-G-CA-AA-A-AC-AGGT---C-TGTG--AT-G-CCC-TTA-G-A-TG--TT-C-T-GG-GC-CG-C--AC--GCG--…
Otu201	0	2	0	1	0	0	HTCUHHO01AFVBD	CC-G--TT-C---TT-A--GT-TG-G-T--G-G-A-G-T---GA-TT-TGT-C-TGG-TT-AA--TT-CCG--A-T-A-A-C-GA--A-C-GAG--ACC-T-T-AA-CC--TGC-T--AA-AT-A-G-C-CAGA---T-C--GG--C------------T-TT-T--------------G--C---T---G---G---T--C--GCC-----------------G--G---C--T-TC--T-T-A-G-A-GG-G--AC-T----G-TC---A--G-C--G-T---GT-A-G-C-T-G-A-C-GG-A--AG-T-T-T-GA-G-G-CA-AT-A-AC-AGGT---C-TGTG--AT-G-CCC-TTA-G-A-TG--TT-C-T-GG-GC-CG-C--AC--GCG--…
Otu199	0	2	1	0	0	0	HTCUHHO01AROZK	CC-G--TT-C----T-A--GT-TG-G-T--G-G-A-G-T---GA-TT-TGT-C-AGC-TT-AA--TT-GCG--A-T-A-A-C-GA--A-C-GAG--ACC-T-T-AA-CC--TGC-T--AA-AT-A-G-C-CCAA---C-T--GG--C------------T-TT-G--------------G--C---T---G---G---C--T--GCT-----------------G--G---C--T-TC--T-T-A-G-A-GG-A--AC-A----T-TC---G--G-C----T---TA-A-G-C-C-G-A-C-GG-A--AG-T-T-T-GA-G-G-CA-AT-A-AC-AGGT---C-TGTT--AT-G-CCC-TTA-G-A-TG--TT-C-T-GG-GC-CG-C--AC--GCG--…
Otu186	0	3	0	0	0	0	HTCUHHO01AXBLS	CC-G--TT-C---TT-A--GT-TG-G-T--G-G-A-G-T---GA-CT-TGT-C-TGC-TT-AA--TT-GCG--A-T-A-A-C-GA--A-C-GAG--ACC-A-G-TA-CC---GT-T--AA-AT-A-G-C-CAGG---C-T--AG--C------------T-TT-G--------------G--C---T---G---G---T--C--GCC-----------------G--G---C--T-TC--T-T-A-A-T-GG-G--AC-T----A-TT---A--G-C----T---CA-A-G-C-T-A-A-T-GG-A--AG-T-G-G-CT-G-G-CA-AT-A-AC-AGGT---C-TGTG--AT-G-CCC-TTA-G-A-TG--TT-C-T-GG-GC-CG-C--AC--GCG--…
Otu030	5	1	1	0	0	0	HTCUHHO01AE5P7	CC-G--TT-C---TT-A--GT-TG-G-T--G-G-A-G-T---GA-TT-TGT-C-TGC-TT-AA--TT-GCG--A-T-A-A-C-GA--A-C-GAG--ACC-T-T-AA-CC--TGC-T--AA-AT-A-G-C-CAGG---C-T--AG--C------------T-TT-G--------------G--C---T---G---G---T--C--GCC-----------------G--G---C--T-TC--T-T-A-G-A-GG-G--AC-T----A-TC---G--G-C----T---CA-A-G-C-C-G-A-T-GG-A--AG-T-T-T-GA-G-G-CA-AT-A-AC-AGGT---C-TGTG--AT-G-CCC-TTA-G-A-TG--TT-C-T-GG-GC-CG-C--AC--GCG--…
Otu028	3	0	0	2	0	0	HTCUHHO01BW4WO	CC-G--TT-C---TT-A--GT-TG-G-T--G-G-A-G-T---GA-TT-TGT-C-AGC-TT-AA--TT-GCG--A-T-A-A-C-GA--A-C-GAG--ACC-T-T-AA-CC--TAC-T--AA-CT-A-G-C-CCAC---A-T--CG--C------------T-CC-G--------------G--C---G---G---T---G--C--GCT-----------------G--G---C--T-TC--T-T-A-G-A-GG-G--AC-T----A-TC---G--G-C----T---CA-A-G-C-C-G-A-T-GG-A--AG-T-T-T-GA-G-G-CA-AT-A-AC-AGGT---C-TGTG--AT-G-CCC-TTA-G-A-TG--TT-C-T-GG-GC-CG-C--AC--GCG--…
Otu033	1	1	1	0	0	0	HTCUHHO01AJCL3	CC-G--TT-C---TT-A--GT-TG-G-T--G-G-G-G-T---GA-CT-TGT-C-TGC-TT-AA--TT-GCG--A-T-A-A-C-GA--A-C-GAG--ACC-T-T-AA-CC--TGC-T--AA-AT-A-G-C-CAGG---C-C--AG--C------------T-TT-G--------------G--C---T---G---G---T--C--GCC-----------------G--G---C--T-TC--T-T-A-G-A-GG-G--AC-T----T-TC---G--G-C----T---CA-A-G-C-C-G-A-A-GG-A--AG-T-T-T-GA-G-G-CA-AT-A-AC-AGGT---C-TGTG--AT-G-CCC-TTA-G-A-TG--TT-C-T-GG-GC-CG-C--AC--GCG--…
Otu754	0	0	0	2	1	1	HTCUHHO01B26VW	CC-G--TT-C---TT-A--GT-TG-G-T--G-G-A-G-T---GA-TT-TGT-C-TGC-TT-AA--TT-GCG--A-T-A-A-C-GA--A-C-GAG--ACC-T-T-AA-CC--TGC-T--AA-AT-A-G-C-CAGG---C-T--AG--C------------T-TT-G--------------G--C---A---G---T---A--C--GCT-----------------G--G---C--T-TC--T-T-A-G-A-GG-G--AC-T----A-TC---G--G-C----T---CA-A-G-C-C-G-A-T-GG-A--AG-T-T-T-GA-G-G-CA-AT-A-AC-AGGT---C-TGTG--AT-G-CCC-TTA-G-A-TG--TT-C-T-GG-GC-CG-C--AC--GCG--…
Otu771	0	0	0	2	0	0	HTCUHHO01AED87	CC-G--TT-C---TT-A--GT-TG-G-T--G-G-A-G-T---GA-TT-TGT-C-TGG-TT-AA--TT-CCG--A-T-A-A-C-GA--A-C-GAG--ACC-T-T-AA-CC--TGC-T--AA-AT-A-GTC-AATG---CAA--GT--T------------T-AA-C-----------T--T--G---T---A---G------C---TT-----------------G--A---C--T-TC--T-T-A-G-A-GG-G--AC-T----A-TG---G--A-T--G-T---TT-A-A-T-C-C-A-T-GG-A--AG-T-T-T-GA-G-G-CA-AT-A-AC-AGGT---C-TGTG--AT-G-CCC-TTA-G-A-TG--TT-C-T-GG-GC-CG-C--AC--GCG--…
Otu758	0	0	0	2	0	0	HTCUHHO01AV7FE	CC-G--TT-C---TT-A--GT-TC-G-T--G-G-A-G-T---GA-TT-TGT-C-TGG-TT-AG--TT-CCG--A-T-A-A-C-GA--A-C-GAG--ACC-T-T-AT-TC--TGC-T--AA-AT-A-G-C-CA-G-----C---A---T-----------G-AC-T-----------------T---T---G-------G-----TC----GT-G-TTT-T-T-TG--G---C--T-TC--T-T-A-G-A-GA-G--AC-T----A-TCA--A--T-G--T-T---TA-A---T-T-G-A-T-GG-A--AG-T-T-T-GA-G-G-CA-AT-A-AC-AGGT---C-TGTG--AT-G-CCC-TTA-G-A-TG--TT-C-T-GG-GC-CG-C--AC--GCG--…
Otu744	0	0	0	2	0	0	HTCUHHO01CG03B	CC-G--TT-C---TT-A--GT-TG-G-T--G-G-A-G-T---GA-TT-TGT-C-TGC-TT-AA--TT-GCG--A-T-A-A-C-GA--A-C-GAG--ACC-T-T-AT-CC--TGC-T--AA-AT-A-G-C-CCGG---C-T--AG--C------------T-TT-G--------------G--C---T---G---G---T--T--GTT-----------------G--G---C--T-TC--T-T-A-G-A-GG-G--AC-T----A-TC---G--G-C----T---CA-A-G-C-C-G-A-T-GG-A--AG-T-T-T-GA-G-G-CA-AT-A-AC-AGGT---C-TGTG--AT-G-CCC-TTA-G-A-TG--TT-C-T-GG-GC-CG-C--AC--GCG--…
Otu737	0	0	0	2	0	0	HTCUHHO01DD2BG	CC-G--TT-C---TT-A--GT-TC-G-T--G-G-G-G-T---GA-CT-TGT-C-TGC-TT-AA--TT-GCG--A-T-A-A-C-GA--A-C-GAG--ACC-T-T-CA-CC--TGC-T--AA-AT-A-G-C-CAGG---C-C--AG--C------------T-TT-G--------------G--C---T---G---G---T--C--GCC-----------------G--G---C--T-TC--T-T-A-G-A-GG-G--AC-T----A-TC---G--G-C----T---CA-A-G-C-C-G-A-T-GG-A--AG-T-T-T-GA-G-G-CA-AT-A-AC-AGGT---C-TGTG--AT-G-CCC-TTA-G-A-TG--TT-C-T-GG-GC-CG-C--AC--GCG--…
Otu725	0	0	0	2	0	0	HTCUHHO01C7ISP	CC-G--TT-C---TT-A--GT-TG-G-T--G-G-A-G-T---GA-TT-TG--C-TGC-TT-AA--TT-GCG--A-T-A-A-C-GA--A-C-GAG--ACC-T-T-AA-CC--TGC-T--AA-AT-A-GCT-GTAA---C-A--AT--A------------G-AT-T-----------------A---T---T---G---T--TTTGA------------------C--AG--C--T-TC--T-T-A-G-A-GG-G--AC-T----A-TC---G--ATT--T-T---CA-A-G-T-C-G-A-T-GG-A--AG-T-T-T-GA-G-G-CA-AT-A-AC-AGGT---C-TGTG--AT-G-CCC-TTA-G-A-CG--TT-C-T-GG-GC-CG-C--AC--GCG--…
Otu724	0	0	0	2	0	0	HTCUHHO01AHZAB	CC-G--TT-C---TT-A--GT-TG-G-T--G-G-A-G-T---GA-TT-TGT-C-TGG-TT-AA--TT-CCG--A-T-A-A-C-GA--A-C-GAG--ACC-T-T-AA-CC--TGC-T--AA-AT-A-G-C-CAGG---C-C--GG--C------------T-TT-C--------------G--C---T---G---G---T--C--GCC-----------------G--G---C--T-TC--T-T-A-G-A-GG-G--AC-T----G-TC---A--G-C----T---CA-A-G-C-C-G-A-T-GG-A--AG-T-T-T-GA-G-G-CA-AT-A-AC-AGGT---C-TGTG--AT-G-CCC-TTA-G-A-TG--TT-C-T-GG-GC-CG-C--AC--GCG--…
Otu723	0	0	0	2	0	0	HTCUHHO01CW5ED	CC-G--TT-C---TT-A--GT-TG-G-T--G-G-A-G-T---GA-TT-TGT-C-TGC-TT-AA--TT-GCG--A-T-A-A-C-GA--A-C-GAG--ACC-T-T-AA-CC--TGC-T--AA-AT-A-G-C-CAGG---C-T--AG--C------------T-TT-G--------------G--C---T---G---G---T--C--GCC-----------------G--G---C--T-TC--T-T-A-G-A-GG-G--AC-T----A-TC---G--G-C----T---CA-A-G-C-C-G-A-T-GG-A--AG-T-T-T-GA-G-G-CA-AT-A-AC-AGGT---C-TGTG--AT-G-CCC-TTA-G-A-TG--TT-C-T-GG-GC-CG-C--AC--GCG--…
Otu696	0	0	0	2	0	0	HTCUHHO01AQIB1	CC-G--TT-C---TT-A--GT-TG-G-T--G-G-A-G-T---GA-TT-TGT-C-TGG-TT-AA--TT-CCG--T-T-A-A-C-GA--A-C-GAG--ACC-T-T-AA-CC--TGC-T--AA-AT-A-G-T-TAGG---C-C--AA--C------------T-TTCA--------------G--T---T---G---G---T--C--GCC-----------------A--A---C--T-TC--T-T-A-G-A-GG-G--AC-T----A-TT---G--A-C--G-T---TT-A-G-T-C-A-A-T-GG-A--AG-T-T-T-GA-G-G-CA-AT-A-AC-AGGT---C-TGTG--AT-G-CCC-TTA-G-A-TG--TT-C-T-GG-GC-CG-C--AC--GCG--…
Otu686	0	0	0	2	0	0	HTCUHHO01DJCVE	CC-G--TT-C---TT-A--GT-TG-G-T--G-G-A-G-T---GA-TT-TGT-C-TGG-TT-AA--TT-CCG--A-T-A-A-C-GA--A-C-GAG--ACC-T-T-AA-CC--TGC-T--AA-AT-A-G-C-CAGG---C-C--GG--C------------T-TT-G--------------G--C---T---G---G---T--C--GCC-----------------G--G---C--T-TC--T-T-A-G-A-GG-G--AC-T----A-TC---G--G-C----T---CA-A-G-C-C-G-A-T-GG-A--AG-T-T-T-GA-G-G-CA-AT-A-AC-AGGT---C-TGTG--AT-G-CCC-TTA-G-A-TG--TT-C-T-GG-GC-CG-C--AC--GCG--…
Otu684	0	0	0	2	0	0	HTCUHHO01C5Z02	CT-G--TT-C---TT-A--GT-TT-G-T--A-G-A-G-T---GA-TT-TGT-C-TGC-TT-AA--TT-GCG--A-T-A-A-C-GA--A-C-GAG--ACC-T-T-AA-CT--TGC-T--AA-AT-A-G-C-TAGG---C-T--AG--C------------T-TT-G--------------G--C---T---A---G---T--C--GCT-----------------A--G---C--T-TC--T-T-A-G-A-GG-A--AC-T----A-TT---G--G-C----T---TA-A-G-C-T-A-A-A-GG-A--AG-T-T-T-GA-G-G-CA-AT-A-AC-AGGT---C-TGTA--AT-G-CCC-TTA-G-A-TG--TT-C-T-GG-GC-TG-C--TC--GCG--…
Otu683	0	0	0	2	0	0	HTCUHHO01BIVCF	CC-G--TT-C---TT-A--GT-TG-G-T--G-G-A-G-T---GA-TT-TGT-C-TGC-TT-AA--TT-GCG--A-T-A-A-C-GA--A-C-GAG--ACC-T-T-AA-CC--TGC-T--AA-AT-A-G-C-CC-G---C-A--TTG-C------------T-TT-G--------------GC-A---G---T---G------C--GCC-----------------G--G---C--T-TC--T-T-A-G-A-GG-G--AC-T----A-TC---G--G-C----T---CA-A-G-C-C-G-A-T-GG-A--AG-T-T-T-GA-G-G-CA-AT-A-AC-AGGT---C-TGTG--AT-G-CCC-TTA-G-A-TG--TT-C-T-GG-GC-CG-C--AC--GCG--…
Otu680	0	0	0	2	0	0	HTCUHHO01CY52C	CC-G--TT-C---TT-A--GT-TG-G-T--G-G-A-G-T---GA-TT-TGT-C-TGC-TT-AA--TT-GCG--A-T-A-A-C-GA--A-C-GAG--ACC-T-T-AA-CC--TGC-T--AA-AT-A-G-T-CAGG---C-C--GG--C------------T-TC-G--------------G--C---T---G---G---T--C--GTC-----------------G--A---C--T-TC--T-T-A-G-A-GG-G--AC-T----G-TT---G--G-C--G-T---TT-A-G-C-C-A-A-C-GG-A--AG-T-T-T-GA-G-G-CA-AT-A-AC-AGGT---T-TGTG--AT-G-CTT-TTA-G-A-TG--TT-C-T-GG-GC-CG-C--AT--GCG--…
Otu670	0	0	0	2	0	0	HTCUHHO01DFDGP	CC-G--TT-CT--TT-A--GT-TG-G-T--G-G-A-G-T---GA-TT-TGT-C-TGCTTT-AA--TT-GCG--A-T-A-A-C-GA--A-C-GAG--ACC-T-T-AA-CC--TGC-T--AA-AT-A-G-C-CAGG---C-C--CG--C------------T-TT-G--------------G--C---G---G---G---T--C--GCC-----------------G--G---C--T-TC--T-T-A-G-A-GG-G--AC-T----G-TCA--G--T-G----T---CT-A-A-C-T-G-A-C-GG-A--AG-T-T-T-GA-G-G-CA-AT-A-AC-AGGT---C-TGTG--AT-G-CCC-TTA-G-A-TG--TT-C-T-GG-GC-CG-C--AC--GCG--…
Otu664	0	0	0	2	0	0	HTCUHHO01A0TAO	CC-G--TT-C---TT-A--GT-TG-G-T--G-G-A-G-T---GA-TT-TGT-C-TGC-TT-AA--TT-GCG--A-T-A-A-C-GA--A-C-GAG--ACC-T-T-AA-CC--TGC-T--AA-AT-A-G-C-CAGG---C-C--CG--C------------T-TT-G--------------G--C---G---G---G---T--C--GCC-----------------G--G---C--T-TC--T-T-A-G-A-GG-G--AC-T----G-TT---G--G-CG---T---TT-A-G-C-C-A-A-C-GG-A--AG-T-T-T-GA-G-G-CA-AT-A-AC-AGGT---C-TGTG--AT-G-CCC-TTA-G-A-TG--TT-C-T-GG-GC-CG-C--AC--GCG--…
Otu662	0	0	0	2	0	0	HTCUHHO01DLNE3	CC-G--TT-C---TT-A--GT-TG-G-T--G-G-A-G-T---GA-TT-TGT-C-TGG-TT-AA--TT-CCG--T-T-A-A-C-GA--A-C-GAG--ACC-T-T-AA-CC--TGC-T--AA-AT-A-G-TCACGT---CAA--CA--TT-----------T-GT-T-----------G-----A-------T---G---T--T--AT------------------G--A---C--T-TC--T-T-A-G-A-GG-G--AC-T----A-TG---A--A-T--G-T---TT-A-A-T-T-C-A-T-GG-A--AG-T-T-T-GA-G-G-CA-AT-A-AC-AGGT---C-TGTG--AT-G-CCC-TTA-G-A-TG--TT-C-T-GG-GC-CG-C--AC--GCG--…
Otu661	0	0	0	2	0	0	HTCUHHO01C7AQJ	CC-G--TT-C---TT-A--GT-TG-G-T--G-G-A-G-C---GA-TT-TGT-C-TGG-TT-AA--TT-CCG--A-T-A-A-C-GA--A-C-GAG--ACC-T-T-GA-CC--TGC-T--AA-AT-A-G-C-CGGG---C-C--GG--C------------T-TTCA--------------G--C---G---G---G---C--C--GCT-----------------G--G---C--T-TC--T-T-A-G-A-GG-G--AC-T----A-TC---G--A-C--A-G---CC-A-G-T-C-G-A-T-GG-A--AG-T-T-T-GA-G-G-CA-AT-A-AC-AGGT---C-TGTG--AT-G-CCC-TTA-G-A-TG--TT-C-T-GG-GC-CG-C--AC--GCG--…
Otu660	0	0	0	2	0	0	HTCUHHO01C35XR	CC-G--TT-C---TT-A--GT-TG-G-T--G-G-A-G-T---GA-TT-TGT-C-TGG-TT-AA--TT-CCG--A-T-A-A-C-GA--A-C-GAG--ACC-T-T-AA-CC--TGC-T--AA-AT-A-G-T-TTTA---T-T--AA--CA-----------A-TT-------------G-----T---T---G---G---T-----AAA-----------------A--A---C--T-TC--T-T-A-G-A-GG-G--AC-T----A-TT---G--A-T--G-T---TT-A-A-T-C-A-A-T-GG-A--AG-T-T-T-GA-G-G-CA-AT-A-AC-AGGT---C-TGTG--AT-G-CCC-TTA-G-A-TG--TT-C-T-GG-GC-CG-C--AC--GCG--…
Otu659	0	0	0	2	0	0	HTCUHHO01DAS7R	CC-G--TT-C---TT-A--GT-TC-G-T--G-G-A-G-T---GA-TT-TGT-C-TGC-TT-AA--TT-GCG--A-T-A-A-C-GA--A-C-GAG--ACC-T-T-AA-CC--TGC-T--AA-AT-A-G-C-CAGG---C-T--AG--C------------T-TT-G--------------G--C---T---G---G---T--C--GCC-----------------G--G---C--T-TC--T-T-A-G-A-GG-A--AC-T----A-TC---G--G-C----T---CA-A-G-C-C-G-A-A-GG-A--AG-T-T-T-GA-G-G-CA-AT-A-AC-AGGT---C-TGTG--AT-G-CCC-TTA-G-A-TG--TT-C-T-GG-GC-CG-C--AC--GCG--…
Otu656	0	0	0	2	0	0	HTCUHHO01AXRW4	CC-G--TT-C---TT-A--GT-TG-G-T--G-G-A-G-T---GA-TT-TGT-C-TGC-TT-AA--TT-GCG--A-T-A-A-C-GA--A-C-GAG--ACC-T-T-AA-CC--TGC-T--AA-AT-A-G-C-CCGG---T-T--TG--C------------T-TT-G--------------G--C---A---G---A---T--C--GCT-----------------G--G---C--T-TC--T-T-A-G-A-GG-G--AC-T----A-TC---G--G-C----T---CA-A-G-C-C-G-A-T-GG-A--AG-T-T-T-GA-G-G-CA-AT-A-AC-AGGT---C-TGTG--AT-G-CCC-TTA-G-A-TG--TT-C-T-GG-GC-CG-C--AC--GCG--…
Otu655	0	0	0	2	0	0	HTCUHHO01BGPUS	CC-G--TT-C---TT-A--GT-TG-G-T--G-G-A-G-T---GA-TT-TGT-C-TGG-TT-AA--TT-CCG--A-T-A-A-C-GA--A-C-GAG--ACC-T-T-AA-CC--TGC-T--AA-AT-A-G-C-CAGG---C-C--GG--C------------C-TC-T--------------G--C---C---G---G---T--C--GTC-----------------G--G---C--T-TC--T-T-A-G-A-GG-G--AC-T----G-GC---G--G-C--A-T---TT-A-G-C-C-G-T-C-GG-A--AG-T-T-T-GA-G-G-CA-AT-A-AC-AGGT---C-TGTG--AT-G-CCC-TTA-G-A-TG--TT-C-T-GG-GC-CG-C--AC--GCG--…
Otu653	0	0	0	2	0	0	HTCUHHO01BRFVO	CC-G--TT-C---TT-A--GT-TG-G-T--G-G-A-G-T---GA-TT-TGT-C-TGC-TT-AA--TT-GCG--A-T-A-A-C-GA--A-C-GAG--ACC-T-T-AA-CC--TGC-T--AA-AT-A-G-C-CAGG---C-T--AG--C------------T-TT-G--------------G--C---T---G---G---T--C--GCC-----------------G--G---C--T-TC--T-T-A-G-A-GG-G--AC-T----A-TC---G--G-C----T---CA-A-G-C-C-G-A-T-GG-A--AG-T-T-T-GA-G-G-CA-AT-A-AC-AGGT---C-TGTG--AT-G-CCC-TTA-G-A-TG--TT-C-T-GG-GC-CG-C--AC--GCG--…
Otu652	0	0	0	2	0	0	HTCUHHO01DBXAM	CC-G--TT-C---TT-A--GT-TG-G-T--G-G-A-G-T---GA-TT-TGT-C-TGG-TT-AA--TT-CCG--A-T-A-A-C-GA--A-C-GAG--ACC-T-T-CC-CG--TGC-T--AA-AT-A-G-C-CAGG---C-C--GG--C------------T-TT-G--------------G--C---T---G---G---C--C--GTC-----------------G--G---C--T-TC--T-T-A-G-A-CG-G--AC-T----A-TC---A--G-C--G-T---TT-A-G-C-T-G-A-T-GG-A--AG-T-T-G-GA-G-G-CA-AT-A-AC-AGGT---C-TGTG--AT-G-CCC-TTA-G-A-TG--TT-C-T-GG-GC-CG-C--AC--GCG--…
Otu651	0	0	0	2	0	0	HTCUHHO01AKRMD	CC-G--TT-C---TT-A--GT-TG-G-T--G-G-A-G-T---GA-TT-TGT-C-TGG-TT-AA--TT-CCG--A-T-A-A-C-GA--A-C-GAG--ACC-T-T-AA-CC--TGC-T--AA-AT-A-G-G-CCGG---C-C--GG--C------------T-TT-T--------------G--C---T---G---G---T--C--GCA-----------------G--C---C--T-TC--T-T-A-G-A-GG-G--AC-T----A-TC---A--G-C--G-T---TT-A-G-C-T-G-A-T-GG-A--AG-T-T-T-GA-G-G-CA-AT-A-AC-AGGT---C-TGTG--AT-G-CCC-TTA-G-A-TG--TT-C-T-GG-GC-CG-C--AC--GCG--…
Otu650	0	0	0	2	0	0	HTCUHHO01AT53V	CT-G--TT-C---TT-A--GT-TT-G-T--G-G-A-G-T---GA-TT-TGT-C-TGC-TT-AA--TT-GCA--A-T-A-A-C-GA--A-C-GAG--ACC-T-T-AA-CC--TGC-T--AA-AT-A-G-C-CAGG---C-T--AG--C------------T-TT-G--------------G--C---T---A---G---T--C--GCT-----------------A--G---C--T-TC--T-T-A-G-A-GG-A--AC-T----A-TT---A--G-C----T---CA-A-G-C-T-A-A-A-GG-A--AG-T-T-T-GA-G-G-CA-AT-A-AC-AGGT---C-TGTG--AT-G-CCC-TTA-G-A-TG--TT-C-T-AG-GC-CG-C--AC--GCG--…
Otu649	0	0	0	2	0	0	HTCUHHO01BWFHC	CC-G--TT-C---TT-A--GT-TG-G-T--G-G-A-G-T---GA-TT-TGT-C-TGC-TT-AA--TT-GCG--A-T-A-A-C-GA--A-C-GAG--ACC-T-T-AA-CC--TGC-T--AA-AT-A-G-C-CCGT---T-C--CG--C------------T-TA-G--------------G--C---G---G---A---A--C--GCT-----------------G--G---C--T-TC--T-T-A-G-A-GG-G--AC-T----A-TC---G--G-C----T---CA-A-G-C-C-G-A-T-GG-A--AG-T-T-T-GA-G-G-CA-AT-A-AC-AGGT---C-TGTG--AT-G-CCC-TTA-G-A-TG--TT-C-T-GG-GC-CG-C--AC--GCG--…
Otu647	0	0	0	2	0	0	HTCUHHO01BS29X	CC-G--TT-C---TT-A--GT-TG-G-T--G-G-A-G-T---GA-TT-TGT-C-TAC-TT-AA--TT-GCG--A-T-A-A-C-GA--A-C-GAG--ACC-T-T-AA-CC--TGC-T--AA-AT-A-G-C-CAGG---C-A--AG--C------------T-TT-G--------------G--C---T---T---G---T--C--GCC-----------------G--G---C--T-TC--T-T-A-G-A-GG-G--AC-T----A-TC---G--G-C----T---CA-A-G-C-C-G-A-T-GG-A--AG-T-T-T-GA-G-G-CA-AT-A-AC-AGGT---C-TGTG--AT-G-CCC-TTA-G-A-TG--TT-C-T-GG-GC-CG-C--AC--GCG--…
Otu646	0	0	0	2	0	0	HTCUHHO01CFZ0G	CC-G--TT-C---TT-A--GT-TG-G-T--G-G-A-G-T---GA-TT-TGT-C-TGG-TT-AA--TT-CCG--A-T-A-A-C-GA--A-C-GAG--ACC-T-T-AA-CC--TGC-T--AA-CT-A-GTTCACGG---A-A--CG--C---------------A-A--------------G------T-------T---T--C--GGG-----------------GA-A---C--T-TC--T-T-A-G-A-GG-G--AC-T----A-TC---T--G-T--G-A---CT-A-A-C-A-G-A-T-GG-A--AG-T-T-T-GA-G-G-CA-AT-A-AC-AGGT---C-TGTG--AT-G-CCC-TTA-G-A-TG--TT-C-T-GG-GC-CG-C--AC--GCG--…
Otu645	0	0	0	2	0	0	HTCUHHO01AF3VL	CC-G---T-C---TT-A--GT-TG-G-T--G-G-A-G-T---GA-TT-TGT-C-TGC-TT-AA--TT-GCG--A-T-A-A-C-GA--A-C-GAG--ACC-T-T-AA-CC--TGC-T--AA-AT-A-G-C-CAGG---C-T--AG--C------------T-TT-G--------------G--C---T---G---G---T--C--GCC-----------------G--G---C--T-TC--T-T-A-G-A-GG-G--AC-T----A-TC---G--G-C----T---CA-A-G-C-C-A-A-A-GG-A--AG-T-T-C-GA-G-G-CA-AT-A-AC-AGGT---C-TGTG--AT-G-CCC-TTA-G-A-TG--TC-C-T-GG-GC-TG-C--AC--GCG--…
Otu643	0	0	0	2	0	0	HTCUHHO01ASXUY	CC-G--TT-C---TT-A--GT-TG-G-T--G-G-A-G-T---GA-TT-TGT-C-TGC-TT-AA--TT-GCG--A-T-A-A-C-GA--A-C-GAG--ACC-T-T-AA-CC--TGC-T--AA-AT-A-G-C-CAGG---C-C--CG--C------------T-TT-T--------------G--C---G---G---G---T--C--GCC-----------------G--G---C--T-TC--T-T-A-G-A-GG-G--AC-T----A-TC---G--GAT--T-T---CA-A-G-T-C-G-A-T-GG-A--AG-T-T-T-GA-G-G-CA-AT-A-AC-AGGT---C-TGTG--AT-G-CCC-TTA-G-A-TG--TT-C-T-GG-GC-CG-C--AC--GCG--…
Otu642	0	0	0	2	0	0	HTCUHHO01DD4MR	CC-G--TT-C---TT-A--GT-TG-G-T--G-G-A-G-T---GA-TT-TGT-C-TGG-TT-AA--TT-CCG--A-T-A-A-C-GA--A-C-GAG--ACC-T-T-AA-CC--TGC-T--AA-AT-A-G-A-CCCT---G-G--CC--C------------T-TC-G--------------G--G---G---G---C---A--G--GCT-----------------G--T---C--T-TC--T-T-A-G-A-GG-G--AC-T----A-TC---G--G-C--G-C---TT-A-G-C-C-G-A-T-GG-A--AG-T-T-T-GA-G-G-CA-AT-A-AC-AGGT---C-TGTG--AT-G-CCC-TTA-G-A-TG--TT-C-T-GG-GC-CG-C--AC--GCG--…
Otu637	0	0	0	2	0	0	HTCUHHO01B49TL	CC-G--TT-C---TT-A--GT-TG-G-T--G-G-A-G-T---GA-TT-TGT-C-TGC-TT-AA--TT-GCG--A-T-A-A-C-GA--A-C-GAG--ACC-T-T-AA-CC--TGC-T--AA-AT-A-G-C-CCGG---C-C--CG--C------------T-TT-G--------------G--C---G---G---G---T--C--GCC-----------------G--G---C--T-TC--T-T-A-G-A-GG-G--AC-T----A-TC---G--G-C----T---CA-A-G-C-C-G-A-T-GG-A--AG-T-T-T-GA-G-G-CA-AT-A-AC-AGGT---C-TGTG--AT-G-CCC-TTA-G-A-TG--TT-C-T-GG-GC-CG-C--AC--GCG--…
Otu636	0	0	0	2	0	0	HTCUHHO01BUOWC	CC-G--TT-C---TT-A--GT-TT-G-TG-G-G-G-G-T---AA-CT-TGT-C-TGC-TT-AA--TT-GCG--A-T-A-A-C-GA--A-C-AAG--ACC-T-T-TA-CC--TGC-T--AA-AT-A-G-C-CAGG---C-T--AG--C------------T-TT-G--------------G--C---T---G---G---T--C--GCC-----------------G--G---C--T-TC--T-T-A-G-A-GG-G--AC-T----A-TC---G--G-C----T---TA-A-G-C-T-G-A-T-GG-A--AG-T-T-A-GA-G-G-TA-AT-A-AT-AGGT---C-TGTA--AT-G-CCC-TTA-G-A-TG--TT-C-T-GG-GC-TG-C--AT--ACG--…
Otu635	0	0	0	2	0	0	HTCUHHO01AG9JZ	CC-G--TT-C---TT-A--GT-TG-G-T--G-G-A-G-T---GA-TT-TGT-C-TGC-TT-AA--TT-GCG--A-T-A-A-C-GA--A-C-GAG--ACC-T-T-AA-CC--TGC-T--AA-AT-A-G-C-CAGG---C-C--CG--C------------T-TT-G--------------G--C---G---G---G---T--C--GCC-----------------G--G---C--T-TC--T-T-A-G-A-GG-G--AC-T----A-TC---G--G-C----T---CA-A-G-C-C-G-A-T-GG-A--AG-T-T-T-GA-G-G-CA-AT-A-AC-AGGT---C-TGTG--AT-G-CCC-TTA-G-A-TG--TT-C-T-GG-GC-CG-C--AC--GCG--…
Otu634	0	0	0	2	0	0	HTCUHHO01BZYGM	CC-G--TT-C---TT-A--GT-TC-G-T--G-G-G-G-T---GA-CT-TGT-C-TGC-TT-AA--TT-GCG--A-T-A-A-C-GA--A-C-GAG--ACC-T-T-CA-CC--TGC-T--AA-AT-A-G-C-CAGG---C-T--AG--C------------T-TT-G--------------G--C---T---G---G---T--C--GCC-----------------G--G---C--T-TC--T-T-A-G-A-GG-G--AC-T----A-TC---G--G-C----T---CA-A-G-C-C-G-A-T-GG-A--AG-T-T-G-GA-G-G-CA-AT-A-AC-AGGT---C-TGTG--AT-G-CCC-TTA-G-A-TG--TT-C-T-GG-GC-CG-C--AC--GCG--…
Otu632	0	0	0	2	0	0	HTCUHHO01CXEW9	CC-G--TT-C---TT-A--GT-TG-G-T--G-G-G-G-T---GA-TT-TGT-C-TGG-TT-AA--TT-CCG--A-T-A-A-C-GA--A-C-GAG--ACC-T-T-AA-CC--TGC-T--AA-AT-A-G-C-CCGG---C-C--GG--C------------T-TT-T--------------G--C---T---G---G---T--C--GCC-----------------G--G---C--T-TC--T-T-A-G-A-GG-G--AC-T----G-TC---G--G-C--G-T---CT-A-G-C-C-G-A-C-GG-A--AG-T-T-T-GA-G-G-CA-AT-A-AC-AGGT---C-TGTG--AT-G-CCC-TTA-G-A-TG--TT-C-T-GG-GC-CG-C--AC--GCG--…
Otu623	0	0	1	1	0	0	HTCUHHO01AMTT2	CC-G--TT-C---TT-A--GT-TG-G-T--G-G-A-G-T---GA-TT-TGT-C-TGG-TT-AA--TT-CCG--A-T-A-A-C-GA--A-C-GAG--ACC-T-T-AA-CC--TGC-T--AA-AT-A-G-C-CAGG---C-C--GG--C------------T-TT-T--------------G--C---T---G---G---T--C--GCC-----------------G--G---C--T-TC--T-T-A-G-A-GG-G--AC-T----G-TC---A--G-C--G-T---CT-A-G-C-T-G-A-C-GG-A--AG-T-T-T-GA-G-G-CA-AT-A-AC-AGGT---C-TGTG--AT-G-CCC-TTA-G-A-TG--TT-C-T-GG-GC-CG-C--AC--GCG--…
Otu617	0	0	1	1	0	0	HTCUHHO01ABSSM	CC-G--TT-C---TT-A--GT-TG-G-T--G-G-A-G-T---GA-TT-TGT-C-TGC-TT-AA--TT-GCG--A-T-A-A-C-GA--A-C-GAG--ACC-T-T-AA-CC--TGC-T--AA-AT-A-G-C-CAGG---C-C--CG--C------------T-TT-G--------------G--C---G---G---G---T--C--GCC-----------------G--G---C--T-GC--T-T-A-G-A-GG-G--AC-T----A-TC---G--G-T----G---CA-A-G-C-C-G-A-A-GG-A--AG-T-T-G-GA-G-G-CA-AA-A-AC-AGGT---C-TGTG--AT-G-CCC-TTA-G-A-TG--TT-C-T-GG-GC-CG-C--AC--GCG--…
Otu614	0	0	1	1	0	0	HTCUHHO01C0K75	CC-G--TT-C---CT-A--GT-TG-G-T--G-G-A-G-T---GA-TT-TGT-C-TGC-TT-AA--TT-GCG--A-T-A-A-C-GA--A-C-GAG--ACC-T-T-GA-CC--TGC-T--AA-AT-A-G-C-CCGG---C-C--AG--C------------T-TT-G--------------G--C---T---G---G---C--C--GCT-----------------G--G---C--T-TC--T-T-A-G-A-GG-G--AC-T----A-TC---G--G-C----T---CA-A-G-C-C-G-A-T-GG-A--AG-T-T-T-GA-G-G-CA-AT-A-AC-AGGT---C-TGTG--AT-G-CCC-TTA-G-A-TG--TT-C-T-GG-GC-CG-C--AC--GCG--…
Otu613	0	0	1	1	0	0	HTCUHHO01DNF2P	CC-G--TT-C---TT-A--GT-TG-G-T--G-G-A-G-T---GA-TT-TGT-C-TGG-TT-AA--TT-CCG--A-T-A-A-C-GA--A-C-GAG--ACC-T-T-AA-CC--TGC-T--AA-AT-A-G-C-CAGG---C-C--GG--C------------T-TT-T--------------G--C---T---G---G---T--C--GCG-----------------G--G---C--T-TC--T-T-A-G-A-GG-G--AC-T----G-TC---G--G-C--C-T---TT-A-G-C-C-G-A-C-GG-A--AG-T-T-T-GA-G-G-CG-AT-A-AC-AGGT---C-TGTG--AT-G-CCC-TTA-G-A-TG--TT-C-T-GG-GC-CG-C--AC--GCG--…
Otu610	0	0	1	1	0	0	HTCUHHO01AE9DD	CC-G--TT-C---TT-A--GT-TG-G-T--G-G-A-G-T---GA-TT-TGT-C-TGG-TT-AA--TT-CCG--A-T-A-A-C-GA--A-C-GAG--ACC-T-T-AA-CC--TGC-T--AA-AT-A-G-T-CAGG---C-C--GG--C------------T-TC-G--------------G--C---T---G---G---T--C--GTA-----------------G--A---C--T-TC--T-T-A-G-A-GG-G--AC-T----A-AC---A--G-C--G-T---TT-A-G-C-T-G-T-T-GG-A--AG-T-T-T-GA-G-G-CA-AT-A-AC-AGGT---C-TGCG--AT-G-CCC-TTA-G-A-TG--TT-C-T-GG-GC-CG-C--AC--GCG--…
Otu602	0	0	1	1	0	0	HTCUHHO01AC1L1	CC-G--TT-C---TT-A--GT-TG-G-T--G-G-A-G-T---GA-TT-TGT-C-TGC-TT-AA--TT-GCG--A-T-A-A-C-GA--A-C-GAG--ACC-T-T-AA-CC--TGC-T--AA-AT-A-G-C-CCGG---C-T--AG--C------------T-TT-G--------------G--C---T---G---G---T--C--GCC-----------------G--G---C--T-TC--T-T-A-G-A-GG-G--AC-T----A-TC---G--A-C----T---CA-A-G-T-C-G-A-T-GG-A--AG-T-T-T-GA-G-G-CA-AT-A-AC-AGGT---C-TGTG--AT-G-CCC-TTA-G-A-TG--TT-C-T-GG-GC-CG-C--AC--GCG--…
Otu600	0	0	2	0	0	0	HTCUHHO01BFZOS	CC-G--TT-C---TT-A--GT-TG-G-T--G-G-A-G-T---GA-TT-TGT-C-TGC-TT-AA--TT-GCG--A-T-A-A-C-GA--A-C-GAG--ACC-T-T-AA-CC--TGC-T--AA-AT-A-G-C-CAGG---C-C--CG--C------------T-TT-G--------------G--C---G---G---G---T--C--GCC-----------------G--G---C--T-TC--T-T-A-G-A-GG-G--AC-T----A-TC---G--G-C----T---CA-A-G-C-C-G-A-T-GG-A--AG-T-T-T-GA-G-G-CA-AT-A-AC-AGGT---C-TGTG--AT-G-CCC-TTA-G-A-TG--TT-C-T-GG-GC-CG-C--AC--GCG--…
Otu596	0	0	1	1	0	0	HTCUHHO01BCLN8	CC-G--TT-C---TT-A--GT-TG-G-T--G-G-A-G-T---GA-TT-TGT-C-TGC-TT-AA--TT-GCG--A-T-A-A-C-GA--A-C-GAG--ACC-T-T-AA-CC--TGC-T--AA-AT-A-G-C-C-GT---T-C--CG--C------------T-TA-G--------------G--C---G---G---A---G--C--GCT-----------------G--G---C--T-TC--T-T-A-G-A-GG-G--AC-T----A-TC---G--G-C----T---CA-A-G-C-C-G-A-T-GG-A--AG-T-T-T-GA-G-G-CA-AT-A-AC-AGGT---C-TGTG--AT-G-CCC-TTA-G-A-TG--TT-C-T-GG-GC-CG-C--AC--GCG--…
Otu593	0	0	2	0	0	0	HTCUHHO01B5GQ4	CC-G--TT-C---TT-A--GT-TC-G-T--G-G-A-G-T---GA-TT-TGT-C-TGG-TT-AA--TT-CCG--A-T-A-A-C-GA--A-C-GAG--ACC-T-T-AA-CC--TGC-T--AA-AT-A-G-C-CCGT---C-CT-CC--C------------A-AT-T--------------G--CGGGA---G---G---G--C--GCT-----------------G--G---C--T-TC--T-T-A-G-A-GG-G--AC-G----A-TC---G--G-C--T-T---CT-A-G-C-C-G-G-T-GG-A--GG-T-A-T-GA-G-G-TA-AT-A-AC-AGGT---C-TGTG--AT-G-CCC-TTA-G-A-TG--TT-C-T-GG-GC-CG-C--AC--GCG--…
Otu592	0	0	1	1	0	0	HTCUHHO01BDJL3	CC-G--TT-C---TT-A--GT-TG-G-T--G-G-A-G-T---GA-TT-TGT-C-TGG-TT-AA--TT-CCG--A-T-A-A-C-GA--A-C-GAG--ACC-T-T-AA-CC--TGC-T--AA-AT-A-G-C-CAGG---C-C--GG--C------------T-TG-G--------------G--C---T---G---G---T--C--GCC-----------------G--G---C--T-TC--T-T-A-G-A-GG-G--AC-T----A-TC---A--G-C--G-T---CT-A-G-C-T-G-A-T-GG-A--AG-T-T-T-GA-G-G-CA-AT-A-AC-AGGT---C-TGTG--AT-G-CCC-TTA-G-A-TG--TT-C-T-GG-GC-CG-C--AC--GCG--…
Otu588	0	0	1	1	0	0	HTCUHHO01AVSUQ	CC-G--TT-C---TT-A---T-TG-G-T--G-G-A-G-T---GA--T-TGT-C-TGG-TT-AA--TT-CCG--A-T-A-A-C-GA--A-C-GAG--ACC-T-T-AA-CC--TGC-T--AA-AT-A-G-C-CAGG---C-C--GG--C------------T-TT-G--------------G--C---T---G---G---T--C--GCA-----------------G--G---C--T-TC--T-T-A-G-A-GG-G--AC-T----G-TC---G--G-T--G-T---CT-A-A-C-C-G-A-C-GG-A--AG-T-T-T-GA-G-G-CA-AT-A-AC-AGGT---C-TGTG--AT-G-CCC-TTA-G-A-TG--TT-C-T-GG-GC-CG-C--AC--GCG--…
Otu584	0	0	2	0	0	0	HTCUHHO01CC71G	CC-G--TT-C---TT-A--GT-TC-G-T--G-G-G-G-T---GA-CT-TGT-C-TGC-TT-AA--TT-GCG--A-T-A-A-C-GA--A-C-GAG--ACC-T-T-AA-CC--TGC-T--AA-AT-A-G-T-CAGG---C-C--AG--C------------T-TC-G--------------G--C---T---G---G---T--C--GCA-----------------G--G---C--T-TC--T-T-A-G-A-GG-G--AC-T----A-TC---G--G-CT---T---CA-A-G-C-C-G-A-T-GG-A--AG-T-T-T-GA-G-G-CA-AT-A-AC-AGGT---C-TGTG--AT-G-CCC-TTA-G-A-TG--TT-C-T-GG-GC-CG-C--AC--GCG--…
Otu574	0	0	1	1	0	0	HTCUHHO01BD0U4	CC-G--TT-C---TT-A--GT-TG-G-T--G-G-A-G-T---GA-TT-TGT-C-TGC-TT-AA--TT-GCG--A-T-A-A-C-GA--A-C-GAG--ACC-T-T-AA-CC--TGC-T--AA-AT-A-G-C-CCAC---G-T--CG--C------------T-TT-G--------------G--C---G---GC--G---T-----GCC-----------------G--G---C--T-TC--T-T-A-G-A-GG-G--AC-T----A-TC---G--G-C----T---CA-A-G-C-C-G-A-T-GG-A--AG-T-T-T-GA-G-G-CA-AT-A-AC-AGGT---C-TGTG--AT-G-CCC-TTA-G-A-TG--TT-C-T-GG-GC-CG-C--AC--GCG--…
Otu566	0	0	1	1	0	0	HTCUHHO01C4UYK	CC-G--TT-C---TT-A--GT-TG-G-T--G-G-A-G-T---GA-TT-TGT-C-TGC-TT-AA--TT-GCG--A-T-A-A-C-GA--A-C-GAG--ACC-T-T-AA-CC--TAC-T--AA-AT-A-G-C-TTAA---T-C--AG--C------------T-TT-T--------------G--C---T---G---A---T--T--ATT-----------------A--G---C--T-TC--T-T-A-G-A-GG-G--AC-T----A-TC---G--A----T-A--TCA-A-A-T-C-G-A-T-GG-A--AG-T-T-T-GA-G-G-CA-AT-A-AC-AGGT---C-TGTG--AT-G-CCC-TTA-G-A-CG--TT-C-T-GG-GC-CG-C--AC--GCG--…
Otu557	0	0	1	1	0	0	HTCUHHO01AFXVT	CC-G--TT-C---TT-A--GT-TG-G-T--G-G-A-G-T---GA-TT-TGT-C-TGC-TT-AA--TT-GCG--A-T-A-A-C-GA--A-C-GAG--ACC-T-T-AA-CC--TGC-T--AA-AT-A-G-T-TACT---G-G--AA--C--------------GC-G--------------A--G---T---T---C---T--A--GGG-----------------A--A---C--T-TC--T-T-A-G-A-GG-G--AC-T----A-TCT--G--T-G----A---CT-A-A-C-A-G-A-T-GG-A--AG-T-T-T-GA-G-G-CA-AT-A-AC-AGGT---C-TGTG--AT-G-CCC-TTA-G-A-TG--TT-C-T-GG-GC-CG-C--AC--GCG--…
Otu555	0	0	1	1	0	0	HTCUHHO01C9VQX	CC-G--TT-C---TT-A--GT-TG-G-T--G-G-A-G-T---GA-TT-TGT-C-TGC-TT-AA--TT-GCG--A-T-A-A-C-GA--A-C-GAG--ACC-C-T-CT-CC--TGC-T--AA-AT-A-G-C-CCGG---C-T--AG--C------------T-TT-G--------------G--C---T---G---G---T--C--GCT-----------------G--G---C--T-TC--T-T-A-G-A-GG-G--AC-T----A-AT---G--A-C----T---CA-A-G-T-C-A-T-T-GG-A--AG-T-A-G-GG-G-G-CA-AT-A-AC-AGGT---C-TGTG--AT-G-CCC-TTA-G-A-TG--TT-C-T-GG-GC-CG-C--AC--GCG--…
Otu551	0	0	2	0	0	0	HTCUHHO01BQNJ4	CC-G--TT-C---TT-A--GT-TG-G-T--G-G-A-G-T---GA-TT-TGT-C-TGG-TT-AA--TT-CCG--A-T-A-A-C-GA--A-C-GAG--ACC-T-T-AA-CC--TGC-T--AA-AT-A-G-T-CAGG---T-C--GG--C------------T-TC-G--------------G--C---TG--A---C---T--T--TTT-----------------G--G---C--T-TC--T-T-A-G-A-GG-G--AC-T----G-CC---A--G-C--G-T---CT-A-G-C-T-G-A-C-GG-A--AG-T-T-T-GA-G-G-CA-AT-A-AC-AGGT---C-TGTG--AT-G-CCC-TTA-G-A-TG--TT-C-T-GG-GC-CG-C--AC--GCG--…
Otu549	0	0	2	0	0	0	HTCUHHO01ANC7S	CC-G--TT-C---TT-A--GT-TG-G-T--G-G-A-G-T---GA-TT-TGT-C-TGC-TT-AA--TT-GCG--A-T-A-A-C-GA--A-C-GAG--ACC-T-T-AA-CC--TGC-T--AA-AT-A-G-C-CAGG---C-C--CG--C------------T-TT-G--------------G--C---G---G---G---T--C--GCC-----------------G--G---C--T-TC--T-T-A-G-A-GG-G--AC-T----A-TC---G--G-CG---T---CT-A-G-C-T-G-A-T-GG-A--AG-T-T-T-GA-G-G-CA-AT-A-AC-AGGT---C-TGTG--AT-G-CCC-TTA-G-A-TG--TT-C-T-GG-GC-CG-C--AC--GCG--…
Otu522	0	0	2	0	0	0	HTCUHHO01AID5J	CC-G--TT-C---TT-A--GT-TC-G-TG-G-G-T-G-T---GA-CT-TGT-C-TGC-TT-AA--TT-GCG--A-T-A-A-C-GA--A-C-GAG--ACC-C-T-AA-CC--TGC-T--AA-AT-A-G-C-CTGC---A-T--TG--C------------T-TC-G--------------G--C---A---G---T---G--T--ACT-----------------G--G---C--T-TC--T-T-A-G-A-GG-G--AC-T----A-TC---G--G-C----T---CA-A-G-C-C-G-A-C-GG-A--AG-T-T-T-GA-G-G-CA-AT-A-AC-AGGT---C-TGTG--AT-G-CCC-TTA-G-A-TG--TT-C-T-GG-GC-CG-C--AC--GCG--…
Otu519	0	0	2	0	0	0	HTCUHHO01C1S17	CC-G--TT-C---TT-A--GT-TG-G-T--G-G-A-G-T---GA-TT-TGT-C-TGG-TT-AA--TT-CCG--A-T-A-A-C-GA--A-C-GAG--ACC-T-T-AA-CC--TGC-T--AA-AT-A-G-C-CAGG---C-C--GG--C------------T-TT-T--------------G--C---T---G---G---T--C--GCT-----------------G--G---C--T-TC--T-T-A-G-A-GG-G--AC-T----A-TC---A--G-C--G-T---CT-A-G-C-T-G-A-T-GG-A--AG-T-T-T-GA-G-G-CA-AT-A-AC-AGGT---C-TGTG--AT-G-CCC-CTA-G-A-TG--TT-C-T-GG-GC-CG-C--AC--GCG--…
Otu518	0	0	2	0	0	0	HTCUHHO01C6PH0	CC-G--TT-C---TT-A--GT-TG-G-T--G-G-A-G-T---GA-TT-TGT-C-TGC-TT-AA--TT-GCG--A-T-A-A-C-GA--A-C-GAG--ACC-T-T-AA-CC--TGC-T--AA-AT-A-G-T-CCGA---T-C--GG--C------------T-TT-T--------------G--C---T---G---G---T--C--GCC-----------------G--A---C--T-TC--T-T-A-G-A-GG-G--AC-T----G-TT---A--G-C--G-T---CT-A-G-C-T-A-A-C-GG-A--AG-T-T-T-GA-G-G-CA-AT-A-AC-AGGT---C-TGTG--AT-G-CCC-TTA-G-A-TG--TT-C-T-GG-GC-CG-C--AC--GCG--…
Otu516	0	0	2	0	0	0	HTCUHHO01AJ40P	CC-G--TT-C---TT-A--GT-TG-G-T--G-G-A-G-T---GA-TT-TGT-C-TGG-TT-AA--TT-CCG--A-T---A-C-GA--A-C-GAG--ACC-T-T-CA-CG--TGC-T--AA-AT-A-G-C-CGGT---C-G--GG--C------------C-AA-G--------------G--C---C---C---G---T--C--CCA-----------------G--G---C--T-TC--T-T-A-G-A-CG-G--AC-T----A-TC---G--G-C--G-T---CT-A-G-C-C-G-A-T-GG-A--AG-T-T-G-GA-G-G-CA-AT-A-AC-AGGT---C-TGTG--AT-G-CCC-TTA-G-A-TG--TT-C-T-GG-GC-CG-C--AC--GCG--…
Otu513	0	0	1	1	0	0	HTCUHHO01BV965	CC-G--TT-C---TT-A--GT-TG-G-T--G-G-A-G-T---GA-TT-TGT-C-TGG-TT-AA--TT-CCG--A-T-A-A-C-GA--A-C-GAG--ACC-T-T-AA-CC--TGC-T--AA-AT-A-G-C-CCGA---C-C--GG--C------------T-TT-T--------------G--C---T---A---G---T--C--GCC-----------------G--G---C--T-TC--T-T-A-G-A-GG-G--AC-T----A-TC---G--G-CA---T---CT-A-G-C-C-G-A-T-GG-A--AG-T-T-T-GA-G-G-CA-AT-A-AC-AGGT---C-TGTG--AT-G-CCC-TTA-G-A-TG--TT-C-T-GG-GC-CG-C--AC--GCG--…
Otu506	0	0	2	0	0	0	HTCUHHO01BM2I4	CC-G--TT-C---TT-A--GT-TG-G-T--G-G-A-G-T---GA-TT-TGT-C-TGG-TT-AA--TT-CCG--A-T-A-A-C-GA--A-C-GAG--ACC-T-T-AA-CC--TGC-T--AA-AT-A-G-T-CAGG---C-T--GG--C------------T-CC-G--------------G--C---C---G---G---T--C--TTGA----------------G--A---C--T-TC--T-T-A-G-A-GG-G--AC-T----G-TC---G--GC---G-T---TT-A-G-C-C-G-A-C-GG-A--AG-T-T-T-GA-G-G-CA-AT-A-AC-AGGT---C-TGCG--AT-G-CCC-TTA-G-A-TG--TT-C-T-GG-GC-CG-C--AC--GCG--…
Otu501	0	0	2	0	0	0	HTCUHHO01DBF7I	CC-G--TT-C---TT-A--GT-TG-G-T--G-G-A-G-T---GA-TT-TGT-C-TGC-TT-AA--TT-GCG--A-T-A-A-C-GA--A-C-GAG--ACC-T-T-AA-CC--TGC-T--AA-AT-A-G-C-CAGG---C-T--AG--C------------T-TT-G--------------G--C---T---G---G---T--C--GCC-----------------G--G---C--T-TC--T-T-A-G-A-GG-G--AC-T----A-TC---G--G-C----T---CA-A-G-C-C-G-A-T-GG-A--AG-T-T-T-GA-G-G-CA-AT-A-AC-AGGT---C-TGTG--AT-G-CCC-TTA-G-A-TG--TT-C-T-GG-GC-CG-C--AC--GCG--…
Otu495	0	0	1	1	0	0	HTCUHHO01AR9XD	CC-G--TT-C---TT-A--GT-TG-G-T--G-G-A-G-T---GA-TT-TGT-C-TGG-TT-AA--TT-CCG--A-T-A-A-C-GA--A-C-GAG--ACC-C-T-AT-AC--TGC-T--AA-AT-A-G-C-CCGG---C-C--GG--C------------T-TT-G--------------G--C---T---G---G---C--C--GCT-----------------G--G---C--T-TC--T-T-A-G-A-GT-G--AC-T----T-TT---G--G-C--G-T---TT-A-G-C-C-A-A-A-GG-A--AG-----T-G--G-G-CA-AT-A-AC-AGGT---C-TGTG--AT-G-CCC-TTA-G-A-TG--TT-C-T-GG-GC-CG-C--AC--GCG--…
Otu492	0	0	2	0	0	0	HTCUHHO01ABZUJ	CC-G--TT-C---TT-A--GT-TC-G-T--G-G-G-G-T---GA-CC-TGT-C-TGC-TT-AA--TT-GCG--A-T-A-A-C-GA--A-C-GAG--ACC-T-T-AA-CC--TGC-T--AA-AT-A-G-T-CAGG---C-T--AG--C------------T-TT-G--------------G--C---T---G---G---T--C--GCC-----------------G--G---C--T-TC--T-T-A-G-A-GG-G--AC-C----A-TC---G--G-C----T---CA-A-G-C-C-G-A-A-GG-A--AG-T-T-T-GA-G-G-CA-AT-A-AC-AGGT---C-TGTG--AT-G-CCC-TTA-G-A-TG--TT-C-T-GG-GC-CG-C--AC--GCG--…
Otu485	0	0	2	0	0	0	HTCUHHO01B1OYR	CC-G--TT-C---TT-A--GT-TG-G-T--G-G-A-G-T---GA-TT-TGT-C-TGC-TT-AA--TT-GCG--A-T-A-A-C-GA--A-C-GAG--ACC-T-T-AA-CC--TAC-T--AA-AT-A-G-T-GCTG---C-T--AG--C------------A-TT-T--------------G--C---T---G---G---T--T-TG-T-----------------C--A---C--T-TC--T-T-A-G-A-GG-G--AC-T----A-TC---G--G-T--T-T---CA-A-G-C-C-G-A-T-GG-A--AG-T-T-T-GA-G-G-CA-AT-A-AC-AGGT---C-TGTG--AT-G-CCC-TTA-G-A-CG--TT-C-A-GG-GC-CG-C--AC--GCG--…
Otu484	0	0	2	0	0	0	HTCUHHO01DKQ8Q	CC-G--TT-C---TT-A--GT-TG-G-T--G-G-G-G-T---GA-CC-TGT-C-TGC-TT-AA--TT-GCG--A-T-A-A-C-GA--A-C-GAG--GCC-T-T-AA-CC--TGC-T--AA-AT-A-G-C-CAGG---C-C--GG--C------------T-TT-G--------------G--C---C---G---G---T--C--GTC-----------------G--G---C--T-TC--T-T-A-G-A-GG-G--AC-T----T-TC---G--G-C----T---CA-A-G-C-C-G-A-A-GG-A--AG-T-T-T-GA-G-G-CA-AT-A-AC-AGGT---C-TGTG--AT-G-CCC-TTA-G-A-TG--TC-C-T-GG-GC-GG-C--AC--GCG--…
Otu478	0	0	2	0	0	0	HTCUHHO01DGF4E	CC-G--TT-C---TT-A--GT-TG-G-T--G-G-A-G-T---GA-TT-TGT-C-TGG-TT-AA--TT-CCG--A-T-A-A-C-GA--A-C-GAG--ACC-T-T-AA-CC--TGC-T--AA-CT-A-G-T--TTA---C-G--AA--AC--------------G-------------C--A--A---G---T---T---T--CA-GCA-----------------A--A---C--T-TC--T-T-A-G-A-GG-G--AC-T----A-TC---T--G-T--G-A---CT-A-A-C-A-G-A-T-GG-A--AG-T-T-T-GA-G-G-CA-AT-A-AC-AGGT---C-TGTG--AT-G-CCC-TTA-G-A-TG--TT-C-T-GG-GC-CG-C--AC--GCG--…
Otu472	0	0	2	0	0	0	HTCUHHO01AZDT8	CC-G--TT-C---TT-A--GT-TG-G-T--G-G-A-G-T---GA-TT-TGT-C-TGG-TT-AA--TT-CCG--T-T-A-A-C-GA--A-C-GAG--ACC-T-T-AA-CC--TGC-T--AA-AT-A-G-T--AGTG--T-T--A---AC-----------T-TT-------------G--G--T---T---A---G---T-----ATT-----------------G--A---C--T-TC--T-T-A-G-A-GG-G--AC-T----A-TG---G--A-T--G-T---TT-A-A-T-C-C-A-T-GG-A--AG-T-T-T-GA-G-G-CA-AT-A-AC-AGGT---C-TGTG--AT-G-CCC-TTA-G-A-TG--TT-C-T-GG-GC-CG-C--AC--GCG--…
Otu469	0	0	1	1	0	0	HTCUHHO01BY5V1	CC-G--TT-C---TT-A--GT-TG-G-T--G-G-A-G-T---GA-TT-TGT-C-TGC-TT-AA--TT-GCG--A-T-A-A-C-GA--A-C-GAG--ACC-T-T-AA-CC--TGC-T--AA-AT-A-G-C-CAGG---C-C--CG--C------------T-TT-G--------------G--C---G---G---G---T--C--GCC-----------------G--G---C--T-TC--T-T-A-G-A-GG-G--AC-T----G-TC---A--G-C--G-T---CT-A-G-C-T-G-A-C-GG-A--AG-T-T-T-GA-G-G-CA-AT-A-AC-AGGT---C-TGTG--AT-G-CCC-TTA-G-A-TG--TT-C-T-GG-GC-CG-C--AC--GCG--…
Otu456	0	0	2	0	0	0	HTCUHHO01BFVHD	CC-G--TT-C---TT-A--GT-TG-G-T--G-G-A-G-T---GA-TT-TGT-C-TGG-TT-AA--TT-CCG--A-T-A-A-C-GA--A-C-GAG--ACC-T-T-AA-CC--TGC-T--AA-AT-A-G-C-CCAG---C-C--GA--C------------T-TT-G--------------G--T---T---A---G---C--T--GCC-----------------G--G---C--T-TC--T-T-A-G-A-GG-G--AC-T----A-TC---A--G-C--G-T---TT-A-G-C-T-G-A-T-GG-A--AG-T-T-T-GA-G-G-CA-AT-A-AC-AGGT---C-TGTG--AT-G-CCC-TTA-G-A-TG--TT-C-T-GG-GC-CG-C--AC--GCG--…
Otu453	0	0	2	0	0	0	HTCUHHO01DBG3S	CC-G--TT-C---TT-A--GT-TG-G-T--G-G-A-G-T---GA-TT-TGT-C-TGC-TT-AA--TT-GCG--A-T-A-A-C-GA--A-C-GAG--ACC-T-T-AA-CC--TGC-T--AA-AT-A-G-C-CAGG---C-C--CG--C------------T-TT-G--------------G--C---G---G---G---T--C--GCC-----------------G--G---C--T-TC--T-T-A-G-A-GG-G--AC-T----A-TC---G--G-C----T---CA-A-G-C-C-G-A-T-GG-A--AG-T-T-T-GA-G-G-CA-AT-A-AC-AGGT---C-TGTG--AT-G-CCC-TTA-G-A-TG--TT-C-T-GG-GC-CG-C--AC--GCG--…
Otu452	0	0	2	0	0	0	HTCUHHO01BT989	CC-G--TT-C---TT-A--GT-TG-G-T--G-G-A-G-T---GA-TT-TGT-C-TGC-TT-AA--TT-GCG--A-T-A-A-C-GA--A-C-GAG--ACC-T-T-AA-CC--TAC-T--AA-AT-A-G-C-TATA---T-T--AG--C------------T-TT-T--------------G--C---T-------G------ATTTT------------------A--G---C--T-TC--T-T-A-G-A-GG-G--AC-T----A-TC---G--A-T--T-T---CA-A-G-T-C-G-A-T-GG-A--AG-T-T-T-GA-G-G-CA-AT-A-AC-AGGT---C-TGTG--AT-G-CCC-TTA-G-A-CG--TT-C-T-GG-GC-CG-C--AC--GCG--…
Otu451	0	0	2	0	0	0	HTCUHHO01AR7MF	CC-G--TT-C---TT-A--GT-TC-G-T--G-G-G-G-T---GA-CT-TGT-C-TGC-TT-AA--TT-GCG--A-T-A-A-C-GA--G-C-GAG--ACC-T-T-AC-TC--TGC-T--AA-AT-A-G-C-CCGG---C-T--AG--C------------T-TT-G--------------G--C---T---G---G---T--C--GCC-----------------G--G---C--T-TC--T-T-A-G-A-GA-G--AC-T----A-TC---G--A-C----T---CA-A-G-T-C-G-A-T-GG-A--AG-T-T-T-GA-G-G-CA-AT-A-AC-AGGT---C-TGTG--AT-G-CCC-TTA-G-T-TG--TT-C-TAGG-GC-CA-C--AC--GCG--…
Otu448	0	0	2	0	0	0	HTCUHHO01CGP50	CC-G--TT-C---TT-A--GT-TG-G-T--G-G-A-G-T---GA-TT-TGT-C-TGC-TT-AA--TT-GCG--A-T-A-A-C-GA--A-C-GAG--ACC-T-T-AA-CC--TGC-T--AA-AT-A-G-C-CCGT---A-T--TG--C------------T-TT-G--------------G--C---A---G---T---A--C--GCT-----------------G--G---C--T-TC--T-T-A-G-A-GG-G--AC-T----A-TC---G--G-C----T---CA-A-G-C-C-G-A-T-GG-A--AG-T-T-T-GA-G-G-CA-AT-A-AC-AGGT---C-TGTG--AT-G-CCC-TTA-G-A-TG--TT-C-T-GG-GC-CG-C--AC--GCG--…
Otu447	0	0	2	0	0	0	HTCUHHO01DJ6ZI	CC-G--TT-T---TT-A--GT-CC-T-T--G-G-A-G-T---GA-TT-TGT-C-TGC-TT-AA--TT-GCG--A-T-A-A-C-GG--A-C-GAG--ATC-T-T-AA-CC--TGC-T--AA-AT-A-G-T-TGGG---C-C--AA--C------------G-TC-A--------------G--T---T---G---G---T--T-GC-------------------G--G---C--T-TC--T-T-A-G-A-GG-G--AC-T----A-TG---G--G-A--A-A---CA-A-T-C-C-C-A-T-GG-A--AG-T-T-T-GA-G-G-CA-AC-A-AC-AGGT---C-TGTG--AT-G-CCC-TTA-G-A-CG--TT-C-T-GG-GC-CG-C--AC--GCG--…
Otu446	0	0	2	0	0	0	HTCUHHO01AI0XD	CC-G--TT-C---TT-A--GT-TG-G-T--G-G-A-G-T---GA-TT-TGT-C-TGC-TT-AA--TT-GCG--A-T-A-A-C-GA--A-C-GAG--ACC-T-T-AA-CC--TGC-T--AA-AT-A-G-C-CCGG---C-C--AG--C------------T-TT-T--------------G--C---T---G---G---T--C--GCC-----------------G--G---C--T-TC--T-T-A-G-A-GG-G--AC-T----A-TC---G--G-C----T---CA-A-G-C-C-G-A-T-GG-A--AG-T-T-T-GA-G-G-CA-AT-A-AC-AGGT---C-TGTG--AT-G-CCC-TTA-G-A-TG--TT-C-T-GG-GC-CG-C--AC--GCG--…
Otu445	0	0	2	0	0	0	HTCUHHO01C91UC	CC-G--TC-T---TT-A--AT-TA-G-T--A-G-G-G-T---GG-CC-CGT-C-TGA-TT-GA--TT-TCG--A-T-A-A-C-TA--G-T-GAG--ACC-T-T-CG-CC---CC-T--CA-CT-A-G-C-CCGG---C-T--AG--C------------T-TT-G--------------G--C---T---G---G------T--TCT-----------------G--G---C--T-TC--T-T-A-G-G-GG-G--AC-A----A-TC---G--G-T----G---CA-A-G-C-C-G-A-A-GG-A--AG-T-T-G-GA-G-G-CA-AC-G-AC-AGGT---C-TGTG--AT-G-CCC-TTA-G-A-TG--TT-C-T-GG-GC-CG-C--AC--GCG--…
Otu443	0	0	2	0	0	0	HTCUHHO01C288C	CC-G--TT-C---TT-A--GT-TG-G-T--G-G-A-G-T---GA-TT-TGT-C-TGG-TT-AA--TT-CCG--A-T-A-A-C-GA--A-C-GAG--ACC-T-T-AA-CC--TGC-T--AA-AT-A-G-T-CAGG---C-C--GG--C------------T-TC-G--------------G--C---T---G---G---T--C-GTTT-----------------G--A---C--T-TC--T-T-A-G-A-GG-G--AC-T----A-TC---G--G-C----T---CA-A-G-C-C-G-A-T-GG-A--AG-T-T-T-GA-G-G-CA-AT-A-AC-AGGT---C-TGTG--AT-G-CCC-TTA-G-A-TG--TT-C-T-GG-GC-CG-C--AC--GCG--…
Otu441	0	0	2	0	0	0	HTCUHHO01B8QFC	CC-G--TT-C---TT-A--GT-TG-G-T--A-G-A-G-T---GA-TT-TGT-C-TGC-TT-AA--TT-GCA--A-T-A-A-T-GA--A-C-AAG--ACC-T-T-AA-CC--TGC-T--AA-AT-A-G-T-CAGG---C-C--AG--C------------T-TC-G--------------G--C---T---G---G---T--C--GAA-----------------G--G---C--T-TC--T-T-A-T-A-GG-G--AC-T----A-TC---G--G-CT---T---CA-A-G-C-C-G-A-T-GG-A--AG-T-T-T-GA-G-G-CA-AT-A-AC-AGGT---C-TGTG--GT-G-CCC-TTA-G-A-TG--TT-C-T-GG-GC-CG-C--AC--GCG--…
Otu438	0	0	2	0	0	0	HTCUHHO01AGY9G	CC-G--TT-C---TT-A--GT-TG-G-T--G-G-A-G-T---GA-TT-TGT-C-TGG-TT-AA--TT-CCG--A-T-A-A-C-GA--A-C-GAG--ACC-T-T-AA-CC--TGC-T-----CT---G---AACG---C----A----A-----------G-TT-------------------C---T-------G------C--GA------------------A--A---C--T-TC--T-T-A-G-A-GG-G--AC-T----A-TC---T--G-T--G-A---CT-A-A-C-A-G-A-T-GG-A--AG-T-T-T-GA-G-G-CA-AT-A-AC-AGGT---C-TGTG--AT-G-CCC-TTA-G-A-TG--TT-C-T-GG-GC-CG-C--AC--GCG--…
Otu437	0	0	2	0	0	0	HTCUHHO01CDFK0	CC-G--TT-C---TT-A--GT-TG-G-T--G-G-A-G-T---GA-TT-TGT-C-TGC-TT-AA--TT-GCG--A-T-A-A-C-GA--A-C-GAG--ACC-T-T-AT-CC--TGC-T--AA-AT-A-G-T-TGCG---C-T--AA--C------------T-TT-G--------------G--T---T---G---G------C--GAA-----------------A--A---C--T-TC--T-T-A-G-A-GG-G--AC-T----A-TT---G--A-T--G-A---CT-A-A-T-C-A-A-T-GG-A--AG-T-T-T-GA-G-G-CA-AT-A-AC-AGGT---C-TGTG--AT-G-CCC-TTA-G-A-TG--TT-C-T-GG-GC-CG-C--AC--GCG--…
Otu434	0	0	2	0	0	0	HTCUHHO01CANMQ	CC-G--TT-C---TT-A--GT-TG-G-T--G-G-A-G-T---GA-TT-TGT-C-TGC-TT-AA--TT-GCG--A-T-A-A-C-GA--A-C-GAG--ACC-T-T-AA-CC--TGC-T--AA-AT-A-G-C-CAGG---C-T--AG--C------------T-TT-G--------------G--C---T---G---G---T--C--GCC-----------------G--G---C--T-TC--T-T-A-G-A-GG-G--AC-T----A-TC---G--G-C----T---CA-A-G-C-C-G-A-T-GG-A--AG-T-T-T-GA-G-G-CA-AT-A-AC-AGGT---C-TGTG--AT-G-CCC-TTA-G-A-TG--TT-C-T-GG-GC-CG-C--AC--GCG--…
Otu433	0	0	2	0	0	0	HTCUHHO01BICVO	CC-G--TT-C---TT-A--GT-TG-G-T--G-G-A-G-T---GA-TT-TGT-C-TGG-TT-AA--TT-CCG--A-T-A-A-C-GA--A-C-GAG--ACC-T-T-AA-CC--TGC-T--AA-AT-A-G-C-CAGG---C-C--GG--C------------T-CC-G--------------G--C---T---A---G---T--C--GTG-----------------G--G---C--T-TC--T-T-A-G-A-GG-G--AC-T----A-AC---G--G-C--A-T---CT-A-G-C-C-G-T-T-GG-A--AG-T-T-T-GA-G-G-CA-AT-A-AC-AGGT---C-TGTG--AT-G-CCC-TTA-G-A-TG--TT-C-T-GG-GC-CG-C--AC--GCG--…
Otu431	0	0	2	0	0	0	HTCUHHO01AHG29	CC-G--TT-C---TT-A--GT-TG-G-T--G-G-A-G-T---GA-TT-TGT-C-TGC-TT-AA--TT-GCG--A-T-A-A-C-GA--A-C-GAG--ACC-T-T-AA-CC--TGC-T--AA-AT-A-G-C-CAGG---C-T--AG--C------------T-TT-G--------------G--C---T---G---G---T--C--GCC-----------------G--G---C--T-TC--T-T-A-G-A-GG-G--AC-T----G-TC---G--GCC----T---TT-A-G-C-C-G-A-C-GG-A--AG-T-T-T-GA-G-G-CA-AT-A-AC-AGGT---C-TGTG--AT-G-CCC-TTA-G-A-TG--TT-C-T-GG-GC-CG-C--AC--GCG--…
Otu428	0	0	2	0	0	0	HTCUHHO01AZZFO	CC-G--TT-C---TT-A--GT-TG-G-T--G-G-A-G-T---GA-TT-TGT-C-TGG-TT-AA--TT-CCG--A-T-A-A-C-GA--A-C-GAG--ACC-T-T-AA-CC--TGC-T--AA-AT-A-G-T-T-TA-----C--TGA-AC--G--------T-GA------------GT--T--C---T---G---G---G--A--GA------------------A--A---C--T-TC--T-T-A-G-A-GG-G--AC-T----A-TC---T--G-T--G-A---CT-A-A-C-A-G-A-T-GG-A--AG-T-T-T-GA-G-G-CA-AT-A-AC-AGGT---C-TGTG--AT-G-CCC-TTA-G-A-TG--TT-C-T-GG-GC-CG-C--AC--GCG--…
Otu425	0	0	2	0	0	0	HTCUHHO01DIYAK	CC-G--TT-C---TT-A--GT-TG-G-T--G-G-A-G-T---GA-TT-TGT-C-TGG-TT-AA--TT-CCG--A-T-A-A-C-GA--A-C-GAG--ACC-T-T-AA-CC--TGC-T--AA-AT-A-G-TCATGTT--C-A--GT--TT-----------T-AC-T-----------G-------------G---A---T--A--TTT-----------------G--A---C--T-TC--T-T-A-G-A-GG-G--AC-T----A-TA---G--A-C--G-T---TT-A-G-T-C-T-A-T-GG-A--AG-T-T-T-GA-G-G-CA-AT-A-AC-AGGT---C-TGTG--AT-G-CCC-TTA-G-A-TG--TT-C-T-GG-GC-CG-C--AC--GCG--…
Otu397	0	1	0	1	0	0	HTCUHHO01B6CMU	CC-G--TT-C---TT-A--GT-TG-G-T--G-G-A-G-T---GA-TT-TGT-C-TGG-TT-AA--TT-CCG--A-T-A-A-C-GA--A-C-GAG--ACC-T-T-AA-CC--TGC-T--AA-AT-A-G-C-CCGT---T-C--CG--C------------T-TA-G--------------G--C---G---G---A---A--C--GCT-----------------G--G---C--T-TC--T-T-A-G-A-GG-G--AC-T----A-TC------G-G--C-T---CA-A-G-C-C-G-A-T-GG-A--AG-T-T-T-GA-G-G-CA-AT-A-AC-AGGT---C-TGTG--AT-G-CCC-TTA-G-A-TG--TT-C-T-GG-GC-CG-C--AC--GCG--…
Otu380	0	1	0	1	0	0	HTCUHHO01BYG9X	CC-G--TT-C---TT-A--GT-TA-G-T--G-G-A-G-T---GA-TT-TGT-C-TAC-TT-AA--TT-GCG--A-T-A-A-C-GA--A-C-GAG--ACC-T-T-AA-CC--TAC-T--AA-AT-A-G-C-TAGG---C-T--AG--C------------T-TT-G--------------G--C---T---G---G---T--C--GCC-----------------G--G---C--T-TC--T-T-A-G-A-GG-G--AC-T----A-TC---G--G-C----T---TA-A-G-C-C-G-A-T-GG-A--AG-T-T-T-GA-G-G-CA-AT-A-AC-AGGT---C-TGTG--AT-G-CCC-TTA-G-A-TG--TT-C-T-GG-GC-CG-C--AC--GCG--…
Otu375	0	2	0	0	0	0	HTCUHHO01CW1FQ	CC-G--TT-C---TT-A--GT-TG-G-T--G-G-A-G-T---GA-TT-TGT-C-TGC-CT-AA--TC-GCG--A-T-A-A-C-GA--A-C-GAG--ACC-C-T-TA-CC--TGC-T--AA-AT-A-G-T--CGA---C-TC-GG--C------------C-TT-G--------------GC-C---G---G---G---ACCTTTTGGTTAT-------------G--A---C--T-TC--T-T-A-G-A-GG-G--AC-T----G-GA---G--G-C----TC--CA-A-G-C-C-T-C-A-GG-A--AG-C-C-G-GG-G-G-CA-AT-A-AC-AGGT---C-TGTG--AT-G-CCC-TTA-G-A-TG--TT-C-T-GG-GC-CG-C--AC--GCG--…
Otu364	0	1	0	1	0	0	HTCUHHO01C4IO5	CC-G--TT-C---TT-A--GT-TG-G-T--G-G-A-G-T---GA-TT-TGT-C-TGG-TT-AA--TT-CCG--T-T-A-A-C-GA--A-C-GAG--ACC-T-T-AA-CC--TGC-T--AA-AT-A-G-T-TACG---A-TA-AC--TT-----------T-GG-T-----------T--G--T---C---G---G---T------TT-----------------G--A---C--T-TC--T-T-A-G-A-GG-G--AC-T----A-TG---A--A-T--G-T---TT-A-A-T-T-C-A-T-GG-A--AG-T-T-T-GA-G-G-CA-AT-A-AC-AGGT---C-TGTG--AT-G-CCC-TTA-G-A-TG--TT-C-T-GG-GC-CG-C--AC--GCG--…
Otu333	0	1	0	1	0	0	HTCUHHO01CE6C3	CC-G--TT-C---TT-A--GT-TG-G-T--G-G-A-G-T---GA-TT-TGT-C-TGC-TT-AA--TT-GCG--A-T-A-A-C-GA--A-C-GAG--ACC-T-T-AA-CC--TGC-T--AA-AT-A-G-C-CCGA---C-C--CG--CA-----------T-TT-C--------------G--C---G---G---G---C--C--GCT-----------------G--G---C--T-TC--T-T-A-G-A-GG-G--AC-T----A-TT---G--G-C----T---CA-A-G-C-C-G-A-T-GG-A--AG-T-T-T-GA-G-G-CA-AT-A-AC-AGGT---C-TGTG--AT-G-CCC-TTA-G-A-TG--TT-C-T-GG-GC-CG-C--AC--GCG--…
Otu328	0	2	0	0	0	0	HTCUHHO01CYIQM	CC-G--TT-C---TT-A--GT-TC-G-T--G-G-G-G-T---GA-CT-TGT-C-TGC-TT-AA--TT-GCG--A-T-A-A-C-GA--A-C-GAG--ACC-T-T-CA-CC--TGC-T--AA-AT-A-G-C-CAGG---C-T--AG--C------------T-TT-G--------------G--C---T---G---G---T--C--GCC-----------------G--G---C--T-TC--T-T-A-G-A-GG-G--AC-T----A-TC---A--G-C----T---CA-A-G-C-C-A-A-T-GG-A--AG-T-T-G-GA-G-G-CA-AT-A-AT-AGGT---C-TGTA--AT-G-CCC-TTA-G-A-TA--TT-C-T-AG-GC-CG-C--AC--GCG--…
Otu315	0	2	0	0	0	0	HTCUHHO01BFXLZ	CC-G--TT-C---TT-A--GT-TG-G-T--G-G-A-G-T---GA-TT-TGT-C-TGC-TT-AA--TT-GCG--A-T-A-A-C-GA--A-C-GAG--ACC-T-T-AA-CC--TGC-T--AA-AT-A-G-C-CAGG---C-T--AA--C------------T-TT-G--------------G--T---T---G---G---T--C--GCC-----------------G--G---C--T-TC--T-T-A-G-A-GG-G--AC-T----A-TC---A--G-CG---T---CT-A-G-C-T-G-A-T-GG-A--AG-T-T-T-GA-G-G-CA-AT-A-AC-AGGT---C-TGTG--AT-G-CCC-TTA-G-A-TG--TT-C-T-GG-GC-CG-C--AC--GCG--…
Otu313	0	1	1	0	0	0	HTCUHHO01DQCS5	CC-G--TT-C---TT-A--GT-TG-G-T--G-G-G-G-T---GA-CC-TGT-C-TGC-TT-AA--TT-GCG--A-T-A-A-C-GA--A-C-GAG--ACC-T-T-AA-CC--TGC-T--AA-AT-A-G-C-CAGG---C-C--GG--C------------T-TT-G--------------G--C---C---G---G---T--C--GTC-----------------G--G---C--T-TC--T-T-A-G-A-GG-G--GC-T----T-TC---G--G-C----T---CA-A-G-C-C-G-A-A-GG-A--AG-T-T-T-GA-G-G-CA-AT-A-AC-AGGT---C-TGTG--AT-G-CCC-TTA-G-A-TG--TC-C-T-GG-GC-GG-C--AC--GCG--…
Otu310	0	2	0	0	0	0	HTCUHHO01B7UK8	CC-GC-CG-C---AA-C--GC-AT-G-C--A-A-A-G-T----A-GT-GGA-C-CTC-TT--A--TA-GGG--A-G-G-T-T-TT--A-GGTTC-ATGC-T-T-GT-CC----C-T--CC-A--G-G-G-CATG-----G--AG--G------------G-TT----------------C--C---TA--C---G---C--T-GTGA-----------------T--G---C----CC--T-T-A-G-A--T-G---C-T----C-TG---G--GCC----G---CA-C-G---G-T-A-T-GT-A--A--T-G-C-CC-A-G-CT-TC-T-AC-A-CT---CTTATG--A--A-CCC-CTA-C-T-AA--CT-T-T-TT-TT-CA-T--A---GCG--…
Otu302	0	2	0	0	0	0	HTCUHHO01DMPDX	CC-G--TT-C---TT-A--GT-TG-G-T--G-G-A-G-T---GA-TT-TGT-C-TGG-TT-AA--TT-CCG--A-T-A-A-C-GA--A-C-GAG--ACC-T-T-AA-CC--TGC-T--AA-AT-A-G-T-CAGG---C-C--GG--C------------T-TC-G--------------G--C---T---G---G---T--C--GTA-----------------G--G---C--T-TC--T-T-A-G-A-GG-G--AC-T----A-AC---A--G-C--G-T---TT-A-G-C-T-G-T-T-GG-A--AG-T-T-T-GA-G-G-CA-AT-A-AC-AGGT---C-TGTG--AT-G-CCC-TTA-G-A-TG--TT-C-T-GG-GC-CG-C--AC--GCG--…
Otu301	0	2	0	0	0	0	HTCUHHO01CLYES	CC-G--TT-C---TT-A--GT-TG-G-T--G-G-A-G-T---GA-TT-TGT-C-TGC-TT-AA--TT-GCG--A-T-A-A-C-GA--A-C-GAG--ACC-T-T-AA-CC--TGC-T--AA-AT-A-G-A-CCGT---A-T--TT--C------------T-TT-G--------------G--A---A---G---T---A--C--GCT-----------------G--T---C--T-TC--T-T-A-G-A-GG-G--AC-T----A-TC---G--G-C----T---CA-A-G-C-C-G-A-T-GG-A--AG-T-T-T-GA-G-G-CA-AT-A-AC-AGGT---C-TGTG--AT-G-CCC-TTA-G-A-TG--TT-C-T-GG-GC-CG-C--AC--GCG--…
Otu299	0	1	0	1	0	0	HTCUHHO01C7SSS	CC-G--TT-C---TT-A--GT-TG-G-T--G-G-A-G-T---GA-TT-TGT-C-TGG-TT-AA--TT-CCG--A-T-A-A-C-GA--A-C-GAG--ACC-T-T-GA-CC--TGC-T--AA-AT-A-G-A-CCCG---T-C--GG--C------------C-TT-GT-------------G--C---T---G---A---C-----GTTTG---------------G--T--TC--T-TC--T-T-A-G-A-GG-G--AC-T----G-AC---A--T-C--G-T---TT-A-G-G-T-G-T-C-GG-A--AG-T-T-T-GA-G-G-CA-AT-A-AC-AGGT---C-TGTG--AT-G-CCC-TTA-G-A-TG--TT-C-T-GG-GC-CG-C--AC--GCG--…
Otu294	0	1	0	1	0	0	HTCUHHO01A2PK2	CC-G--TT-C---TT-A--GT-TG-G-T--G-G-A-G-T---GA-TT-TGT-C-TGG-TT-AA--TT-CCG--A-T-A-A-C-GA--A-C-GAG--ACC-T-T-GA-CC--TGC-T--AA-AT-A-G-C-CGCG---C-C--GG--C------------T-TT-C--------------G--C---T---G---G------C-GTCA-----------------G--G---C--T-TC--T-T-A-G-A-GG-G--AC-T----G-TC---G--G-C--G-T---CT-A-G-C-C-G-A-C-GG-A--AG-T-T-T-GA-G-G-CA-AT-A-AC-AGGT---C-TGTG--AT-G-CCC-TTA-G-A-TG--TT-C-T-GG-GC-CG-C--AC--GCG--…
Otu292	0	1	1	0	0	0	HTCUHHO01B0XKB	CC-G--TT-C---TT-A--GT-TG-G-T--G-G-A-G-T---GA-TT-TGT-C-TGG-TT-AA--TT-CCG--A-T-A-A-C-GA--A-C-GAG--ACC-T-T-AA-CC--TGC-T--AA-AT-A-G-A-CAGG---C-C--GG--C------------T-TT-G--------------G--C---T---G---G---T--C--GCC-----------------G--G---C--T-TC--T-T-A-G-A-GG-G--AC-T----A-TC---G--G-C----T---CA-A-G-C-C-G-A-T-GG-A--AG-T-T-T-GG-G-G-CA-AT-A-AC-AGGT---C-TGTG--AT-G-CCC-TTA-G-A-TG--TT-C-T-GG-GC-CG-C--AC--GCG--…
Otu291	0	2	0	0	0	0	HTCUHHO01CYTNT	CC-G--TT-C---TT-A--GT-TG-G-T--G-G-A-G-T---GA-TT-TGT-C-TGG-TT-AA--TT-CCG--A-T-A-A-C-GA--A-C-GAG--ACC-T-T-AA-CC--TGC-T--AA-AT-A-G---GACC---CTT--CG--C------------T-TC-G--------------G------T---G---T---T--G--GGCT----------------T--C---C--T-TC--T-T-A-G-A-GG-G--AC-T----G-TC---G--G-C--G-T---TT-A-G-C-C-G-A-C-GG-A--AG-T-T-T-GA-G-G-CA-AT-A-AC-AGGT---C-TGTG--AT-G-CCC-TTA-G-A-TG--TT-C-T-GG-GC-CG-C--AC--GCG--…
Otu275	0	1	1	0	0	0	HTCUHHO01AMDWI	CC-G--TT-C---TT-A--GT-TG-G-T--G-G-A-G-T---GA-TT-TGT-C-TGG-TT-AA--TT-CCG--A-T-A-A-C-GA--A-C-GAG--ACC-T-T-AA-CC--TGC-T--AA-AT-A-G-C-CAGG---C-T--GG--C------------T-TT-T--------------G--C---T---G---G---T--C--GCC-----------------G--G---C--T-TC--T-T-A-G-A-GG-G--AC-T----G-TT---G--G-C--G-T---CT-A-G-C-T-G-A-C-GG-A--AG-T-T-T-GA-G-G-CA-AT-A-AC-AGGT---C-TGTG--AT-G-CCC-TTA-G-A-TG--TT-C-T-GG-GC-CG-C--AC--GCG--…
Otu269	0	2	0	0	0	0	HTCUHHO01CENLZ	CC-G--TT-C---TT-A--GT-TG-G-T--G-G-A-G-T---GA-TT-TGT-C-TGG-TT-AA--TT-CCG--T-T-A-A-C-GA--A-C-GAG--ACC-T-T-AA-CC--TGC-T--AA-AT-A-G-T-CACG---T-C--AT--T------------T-CC-G--------------A--A---T---G---A---C--G--GCG-----------------G--A---C--T-TC--T-T-A-G-A-GG-G--AC-T----A--T---C--G-G--ATT---TA-A-A-C-C-G-A-T-GG-A--AG-T-T-T-GA-G-G-CA-AT-A-AC-AGGT---C-TGTG--AT-G-CCC-TTA-G-A-TG--TT-C-T-GG-GC-CG-C--AC--GCG--…
Otu259	0	2	0	0	0	0	HTCUHHO01AGQ5O	CC-G--TT-C---TT-A--GT-TG-G-T--G-G-A-G-T---GA-TT-TGT-C-TGG-TT-AA--TT-CCG--A-T-A-A-C-GA--A-C-GAG--ACC-T-T-AA-CC--TGC-T--AA-AT-A-G-C-TAGG---C-C--GG--C------------T-TT-C--------------G--C---T---G---G---T--C--GCT-----------------G--G---C--T-TC--T-T-A-G-A-GG-G--AC-T----G-TC---A--G-C--G-T---GT-A-G-C-T-G-A-C-GG-A--AG-T-T-T-GA-G-G-CA-AT-A-AC-AGGT---C-TGTG--AT-G-CCC-TTA-G-A-TG--TT-C-T-GG-GC-CG-C--AC--GCG--…
Otu256	0	2	0	0	0	0	HTCUHHO01DGBCX	CC-G--TT-C---TT-A--GT-TG-G-T--G-G-A-G-T---GA-TT-TGT-C-TGG-TT-AA--TT-CCG--A-T-A-A-C-GA--A-C-GAG--ACC-T-T-AA-CC--TGC-T--AA-AT-A-G-T-CGCG---C-A--AA--G------------G-CA-A--------------C--T---T---T---G---T--A--G-C-----------------G--T---C--T-TC--T-T-A-G-A-GG-G--AC-A----A-AG---T--A-C--G-T---TT-A-G-T-A-C-T-T-GG-A--AG-T-T-T-GA-G-G-CA-AT-A-AC-AGGT---C-TGTG--AT-G-CCC-TTA-G-A-TG--TT-C-T-GG-GC-CG-C--AC--GCG--…
Otu238	0	1	1	0	0	0	HTCUHHO01B0J43	CC-G--TT-C---TT-A--GT-TG-G-T--G-G-A-G-T---GA-TT-TGT-C-TGG-TT-AA--TT-CCG--A-T-A-A-C-GA--A-C-GAG--ACC-T-T-AA-CC--TGC-T--AA-AT-A-G-C-CAGG---C-C--GG--C------------T-CT-T--------------G--C---T---G---G---T--C--TCC-----------------G--G---C--T-TC--T-T-A-G-A-GG-G--AC-T----G-TC---G--G-C--G-T---CT-A-G-C-C-G-A-C-GG-A--AG-T-T-T-GA-G-G-CA-AT-A-AC-AGGT---C-TGTG--AT-G-CCC-TTA-G-A-TG--TT-C-T-GG-GC-CG-C--AC--GCG--…
Otu228	0	1	0	1	0	0	HTCUHHO01B3EPL	CC-G--TT-C---TT-A--GT-TG-G-T--G-G-A-G-T---GA-TT-TGT-C-TGG-TT-AA--TT-CCG--A-T-A-A-C-GA--A-C-GAG--ACC-T-T-AA-CC--TGC-T--AA-AT-A-G-T-CAGG---C-C--GG--C------------T-TT-G--------------G--C---T---G---G---T--C-GTTC-----------------G--A---C--T-TC--T-T-A-G-A-GG-G--AC-T----G-TC---G--G-C--G-T---TT-A-G-C-C-G-A-C-GG-A--AG-T-T-T-GA-G-G-CA-AT-A-AC-AGGT---C-TGTG--AT-G-CCC-TTA-G-A-TG--TT-C-T-GG-GC-CG-C--AC--GCG--…
Otu227	0	2	0	0	0	0	HTCUHHO01CGKCS	CC-G--TT-C---TT-A--GT-TG-G-T--G-G-A-T-T---GA-TT-TGT-C-TGC-TT-AA--TT-GCG--A-T-A-A-C-GA--A-C-GAG--ACC-G-C-CG-TC--T-T-T--AA-AT-A-G-C-CAGG---C-T--AG--C------------T-TT-G--------------G--C---T---G---G---T--C--GCC-----------------G--G---C--C-TC--T-T-A-G-A-GA-G--AC-T----T-TC---T--G-C----T---CA-A-G-C-A-G-A-A-GG-A--AG-T-A-G-GC-G-T-CA-AT-A-AC-AGGT---C-TGTG--AT-G-CCC-TTA-G-A-TG--TT-C-T-GG-GC-CG-C--AC--GCG--…
Otu219	0	2	0	0	0	0	HTCUHHO01BM0DA	CC-G--TT-C---TT-A--GT-TC-G-T--G-G-A-G-T---GA-TT-TGT-C-TGC-TT-AA--TT-GCG--A-T-A-A-C-GA--A-C-GAG--ACC-T-T-AA-CC--TGC-T--AA-AT-A-G-C-CCGG---C-C--AG--C------------T-TT-T--------------G--C---C---G---G---C--C--GCC-----------------G--G---C--T-TC--T-T-A-G-A-GG-G--AC-T----A-TC---G--G-C----T---CA-A-G-C-C-G-A-T-GG-A--AG-T-T-T-GA-G-G-CA-AT-A-AC-AGGT---C-TGTG--AT-G-CCC-TTA-G-A-TG--TT-C-C-GG-GC-CG-C--AC--GCG--…
Otu198	0	2	0	0	0	0	HTCUHHO01CITTK	CC-G--TT-C---TT-A--GT-TC-G-T--G-GTT-A-T---GA-AC-TGT-C-TGC-TC-AA--TT-GCG--A-T-A-A-C-GA--A-C-GAG--ACC-G-C-GA-CC---GC-T--AA-AT-A-G-CCCGCA---T----TG--C------------T-CT-G--------------G--C---A---G---T---G--T--GCT-----------------G--G---C--T-TC--T-T-A-G-T-GG-G--AC-T----A-TC---G--G-C----T---CA-A-G-C-C-G-A-T-GG-A--AG-C-A-C-GC-G-T-CA-AT-A-AC-AGGT---C-TGTG--AT-G-CCC-TTA-G-A-TG--TC-C-T-GG-GC-CG-C--AC--GCG--…
Otu192	0	2	0	0	0	0	HTCUHHO01C83N9	CT-G--TT-C---TT-A--GT-TC-G-TG-G-G-G-G-T---GA-CT-TGT-C-TGC-TT-AA--TT-GCA--A-T-A-A-C-GA--A-C-GAG--ACC-T-T-TA-CC--TGC-T--AA-AT-A-G-C-CAGG---C-T--AG--C------------T-TT-G--------------G--C---T---G---G---T--C--GCC-----------------G--G---C--T-TC--T-T-A-G-A-GG-G--AC-T----A-TC---G--G-C----T---CA-A-G-C-C-G-A-T-GG-A--AG-T-T-A-GA-G-G-CA-AT-A-AC-AGGT---C-TATA--AT-A-CCC-TTA-G-A-TG--TT-C-T-GG-GC-CG-C--AT--GCG--…
Otu191	0	2	0	0	0	0	HTCUHHO01BQD61	CC-G--TT-C---TT-A--GT-TG-G-T--G-G-A-G-T---GA-TT-TGT-C-TGG-TT-AA--TT-CCG--T-T-A-A-C-GA--A-C-GAG--ACC-T-T-AT-CC--TGC-T--AA-AT-A-G-T-T-TT---G-C--T---AA--C--------C-TT------------GG--T------T---G---G---C--A--GTT-----------------A--A---C--T-TC--T-T-A-G-A-GG-G--AC-T----A-TG---G--A-T--G-T---TT-A-A-T-C-C-A-T-GG-A--AG-T-T-T-GA-G-G-CA-AT-A-AC-AGGT---C-TGTG--AT-G-CCC-TTA-G-A-TG--TT-C-T-GG-GC-CG-C--AC--GCG--…
Otu189	0	2	0	0	0	0	HTCUHHO01A54B1	CC-G--TT-C---TT-A--GT-TG-G-T--G-G-A-G-T---GA-TT-TGT-C-TGC-TT-AA--TT-GCG--A-T-A-A-C-GA--A-C-GAG--ACC-T-T-AA-CC--TGC-T--AA-AT-A-G-A-TACA---C-G--AG--C------------G-TT-T--------------G--C---T---C---G---T--C--G-T-----------------A--G---C--T-TC--T-T-A-G-A-GG-G--AC-T----A-TC---G--GTG----T---CA-A-G-C-C-G-A-T-GG-A--AG-T-T-T-GA-G-G-CA-AT-A-AC-AGGT---C-TGTG--AT-G-CCC-TTA-G-A-TG--TT-C-T-GG-GC-CG-C--AC--GCG--…
Otu179	0	2	0	0	0	0	HTCUHHO01BZPXJ	CC-G--TT-C---TT-A--GT-TG-G-T--G-G-A-G-T---GA-TT-TGT-C-TGC-TT-AA--TT-GCG--A-T-A-A-C-GA--A-C-GAG--ACC-T-T-GA-CC--TAC-T--AA-AT-A-G-C-CCGT---A-T--CG--C------------T-TT-G--------------G--C---G---G---T---A--C--GCT-----------------G--G---C--T-TC--T-T-A-G-A-GG-G--AC-T----A-TC---C--G-C----T---CA-A-G-C-G-G-A-T-GG-A--GG-T-A-C-GA-G-G-CA-AT-A-AC-AGGT---C-TGGA--AT-G-CCC-TTA-G-A-TG--TT-C-T-GG-GC-CG-C--AC--GCG--…
Otu174	0	2	0	0	0	0	HTCUHHO01CHSV6	CC-G--TT-C---TT-A--GT-TG-G-T--G-G-A-T-T---GA-TT-TGT-C-TGC-TT-AA--TT-GCG--A-T-A-A-C-GA--A-C-GAG--ACC-T-T-AA-CC--TGC-T--AA-AT-A-G-C-CCGG---C-C--GA--C------------T-TT-G--------------G--T---T---G---G---T--C--GCT-----------------G--G---C--T-TC--T-T-A-G-A-GG-G--AC-T----A-TC---G--A-CG---T---TT-A-G-T-C-G-A-T-GG-A--AG-T-T-T-GA-G-G-CA-AT-A-AC-AGGT---C-TGTG--AT-G-CCC-TTA-G-A-TG--TT-C-T-GG-GC-CG-C--AC--GCG--…
Otu171	0	2	0	0	0	0	HTCUHHO01CTBDW	CT-G--TT-C---TT-A--GT-TC-G-TG-G-G-G-G-T---GA-CT-TGT-C-TGC-TT-AA--TT-GCG--A-T-A-A-C-GA--A-C-AAG--ACC-T-T-TA-CC--TGC-T--AA-AT-A-G-C-CAGG---C-T--AG--C------------T-TT-G--------------G--C---T---G---G---T--T--GCC-----------------G--G---C--T-TC--T-T-A-G-A-GG-G--AC-T----A-TC---A--G-C----T---CA-A-G-C-C-G-A-T-GG-A--AG-T-T-G-GA-G-G-CA-AT-A-AC-AGGT---C-TATA--AT-G-CCC-TTA-G-A-TA--TT-C-T-AG-GC-CG-C--AC--GCG--…
Otu169	0	2	0	0	0	0	HTCUHHO01BG6CB	CC-G--TT-C---TT-A--GT-TG-G-T--G-G-A-G-T---GA-TT-TGT-C-TGC-TT-AA--TT-GCG--A-T-A-A-C-GA--A-C-GAG--ACC-T-T-CA-TC---GT-T--AA-CT-A-G-C-CCGG---C-T--CG--C------------C-TT-G--------------G--C---G---G---G---G--T--GTC-----------------G--G---C--T-TC--T-T-A-G-C-GA-G--AC-T----T-TT---G--G-C----T---TA-A-G-C-C-A-A-A-GG-A--AG-T-T-G-GA-G-G-CA-AT-A-AC-AGGT---C-TGTG--AT-G-CCC-TTA-G-A-TG--TT-C-T-GG-GC-TG-C--AC--GCG--…
Otu059	2	1	0	0	0	0	HTCUHHO01AFTPP	CC-G--TT-C---TT-A--GT-TG-G-T--G-G-A-G-T---GA-TT-TGT-C-TGC-TT-AA--TT-GCG--A-T-A-A-C-GA--A-C-GAG--ACC-T-T-AA-CC--TGC-T--AA-AT-A-G-C-CCGT---A-T--TG--C------------T-TT-G--------------G--C---A---G---T---A--C--GCT-----------------G--G---C--T-TC--T-T-A-G-A-GG-G--AC-T----A-TC---C--G-C----T---CA-A-G-C-G-G-A-T-GG-A--AG-T-T-T-GA-G-G-CA-AT-A-AC-AGGT---C-TGTG--AT-G-CCC-TTA-G-A-TG--TT-C-T-GG-GC-CG-C--AC--GCG--…
Otu067	1	1	0	0	0	0	HTCUHHO01C51HV	CC-G--TT-C---TT-A--GT-TG-G-T--G-G-A-G-T---GA-TT-TGT-C-TGC-TT-AA--TT-GCG--A-T-A-A-C-GA--A-C-GAG--ACC-T-T-AA-CC--TGC-T--AA-AT-A-G-C-CCGT---A-T--TG--C------------T-TT-G--------------G--C---T---A---G---TA-C--GCT-----------------G--G---C--T-TC--T-T-A-G-A-GG-G--AC-T----A-TC---G--G-C----T---CA-A-G-C-C-G-A-T-GG-A--AG-T-T-T-GA-G-G-CA-AT-A-AC-AGGT---C-TGTG--AT-G-CCC-TTA-G-A-TG--TT-C-T-GG-GC-CG-C--AC--GCG--…
Otu060	1	0	1	0	0	0	HTCUHHO01CYIE3	CC-G--TT-C---TT-A--GT-TG-G-T--G-G-A-G-T---GA-TT-TGT-C-TGC-TT-AA--TT-GCG--ATT-A-A-C-GA--A-C-GAG--ACCTT-TAAA-CC--TGC-TA-AA-AT-A-G-C-CAGG---C-T--AG--C------------T-TT-G--------------G--C---T---G---G---T--C--GCC-----------------G--G---C--T-TC--T-T-A-G-A-GG-G--AC-T----A-TC---G--G-C----T---CA-A-G-C-C-G-A-T-GG-A--AG-T-T-T-GA-G-G-CA-AT-A-AC-AGGT---C-TGTG--AT-G-CCC-TTA-G-A-TG--TT-C-T-GG-GC-CG-C--AC--GCG--…
Otu031	1	0	1	0	0	0	HTCUHHO01BFLIP	CC-G---T-C---TT-A--GT-T--G-T--G-G-A-G-T---GA--T-TGT-C-TGC-TT-AA--TT-GCG--A-T-A-A-C-GA--A-C-GAG--ACC-T-T-AA-CC--TGC-T--AA-AT-A-G-C-CAGG---C-T--AG--C------------T-TT-G--------------G--C---T---G---G---T--C--GCC-----------------G--G---C--T-TC--T-T-A-G-A-GG-G--AC-T----A-TC---G--G-T----T---CA-A-A-C-C-G-A-T-GG-A--AG-T-T-T-GA-G-G-CA-AT-A-AC-AGGT---C-TGTG--AT-G-CCC-TTA-G-A-TG--TT-C-T-GG-GC-CG-C--AC--GCG--…
Otu808	0	0	0	1	0	0	HTCUHHO01B5SFL	CC-G--TT-C---TT-A--GT-TG-G-T--G-G-A-G-T---GA-TT-TGT-C-TGC-TT-AA--TT-GCG--A-T-A-A-C-GA--A-C-GAG--ACC-T-T-AA-CC--TGC-T--AA-AT-A-G-C-CAGG---C-T--GG--C------------T-TC-G--------------G--C---T---G---G---T--C--GCC-----------------G--G---C--T-TC--T-T-A-G-A-GG-G--AC-T----A-TC---G--G-C----T---CA-A-G-C-C-G-A-T-GG-A--AG-T-T-T-GA-G-G-CA-AT-A-AC-AGGT---C-TGTG--AT-G-CCC-TTA-G-A-TG--TT-C-T-GG-GC-CG-C--AC--GCG--…
Otu807	0	0	0	1	0	0	HTCUHHO01CQ81Y	CC-G--TT-C---TT-A--GT-TG-G-T--G-G-A-G-T---GA-TT-TGT-C-TGG-TT-AA--TT-CCG--A-T-A-A-C-GA--A-C-GAG--ACC-T-T-AA-CC--TGC-T--AA-AT-A-G-C-CAGG---C-C--GG--C------------T-TC-G--------------G--C---T---G---G---T--C--GCC-----------------G--G---C--T-TC--T-T-A-G-A-GG-G--AC-T----G-TC---A--G-C--G-T---TT-A-G-C-C-G-A-C-GG-A--AG-T-T-T-GA-G-G-CA-AT-A-AC-AGGT---C-TGTG--AT-G-CCC-TTA-G-A-TG--TT-C-T-GG-GC-CG-C--AC--GCG--…
Otu806	0	0	0	1	0	0	HTCUHHO01DF9P4	CC-G--TT-C---TT-A--GT-TG-G-T--G-G-A-G-T---GA-TT-TGT-C-TGG-TT-AA--TT-CCG--A-T-A-A-C-GA--A-C-GAG--ACC-T-T-AA-CC--TGC-T--TA-ATAA-G-T---TG---G-T--AGA-C------------T-TT-T--------------G------T---T---T---A------CT-----------------GA-A---C--TTAC--T-T-A-G-A-GG-G--AC-T----A-TC---A--G-T--G-T---TT-A-A-C-T-G-A-T-GG-A--AG-T-T-T-GA-G-G-CA-AT-A-AC-AGGT---C-TGTG--AT-G-CCC-TTA-G-A-TG--TT-C-T-GG-GC-CG-C--AC--GCG--…
Otu805	0	0	0	1	0	0	HTCUHHO01BRYD1	CC-G--TT-C---TT-A--GT-TG-G-T--G-G-A-G-T---GA-TT-TGT-C-TGC-TT-AA--TT-GCG--A-T-A-A-C-GA--A-C-GAG--ACC-T-TAAA-CC--TGC-T--AA-AT-A-G-C-CAGG---C-T--AG--C------------T-TT-T--------------G--C---T---G---G---T--C--GCC-----------------G--G---C--T-TC--T-T-A-G-A-GG-G--AC-T----A-TC---G--G-C----T---CA-A-G-C-C-G-A-T-GG-A--AG-T-T-T-GA-G-G-CA-AT-A-AC-AGGT---C-TGTG--AT-G-CCC-TTA-G-A-TA--TC-C-T-GG-GC-TG-C--AC--GCG--…
Otu804	0	0	0	1	0	0	HTCUHHO01ADOEE	CC-G--TT-C---TT-A--GT-TG-G-T--G-G-A-G-T---GA-TT-TGT-C-TGC-TT-AA--TT-GCG--A-T-A-A-C-GA--A-C-GAG--ACC-T-T-AA-CC--TGC-T--AA-ATAA-G-C-CAGG---C-T--AG--C------------T-TT-G--------------GT-C---T---G---G---T--CG-GCC-----------------G--G---C--T-TC--T-T-A-G-A-GG-G--ACGT----A-TC---G--G-CG---T---CA-A-G-C-C-G-A-T-GG-A--AG-T-T-T-GA-G-G-CA-AT-A-AC-AGGT---C-TGTG--AT-G-CCC-TTA-G-A-TG--TT-C-T-GG-GC-CG-C--AC--GCG--…
Otu803	0	0	0	1	0	0	HTCUHHO01DOF4L	CC-G--TT-C---TT-A--GT-TG-G-T--G-G-A-G-T---GA-TT-TGT-C-TGG-TT-AA--TT-CCG--A-T-A-A-C-GA--A-C-GAG--ACC-T-T-GA-CC--TGC-T--AA-AT-A-G-A-CCCG---T-C--GG--C------------C-TT-GT-------------G--C---T---G---A---C-----GTTTG---------------G--T--TC--T-TC--T-T-A-G-A-GG-G--AC-T----G-AC---A--T-C--G-T---TT-A-G-G-T-G-T-C-GG-A--AG-T-T-T-GA-G-G-CA-AT-A-AC-AGGT---C-TGTG--AT-G-CCC-TTA-G-A-TG--TT-C-T-GG-GC-CG-C--AC--GCG--…
Otu802	0	0	0	1	0	0	HTCUHHO01B08CM	CC-G--TT-C---TT-A--GT-T--G-T--G-G-A-G-T---GA-TT-TG--C-TGC-TT-AA--TT-GCG--A-T-A-A-C-GA--A-C-GAG--ACC-T-T-AA-CC--TGC-T--AA-AT-A-G-T-CAGG---C-C--AG--C------------T-TC-G--------------G--C---T---G---G---T--C--GCC-----------------G--G---C--T-TC--T-T-A-G-A-GG-G--AC-T----A-TC---G--G-C----T---CA-A-G-C-C-G-A-T-GG-A--AG-T-T-T-GA-G-G-CA-AT-A-AC-AGGT---C-TGTG--AT-G-CCC-TTA-G-A-TG--TT-C-T-GG-GC-CG-C--AC--GCG--…
Otu801	0	0	0	1	0	0	HTCUHHO01DSF07	CC-G---T-C---GC-A--AC-GC-G-C--GCA-A-A-G---GG-GT-GGG-CTGGC-CT--T--TGGCCGGCT-T-A-A-G-GT--A-C-GTG----C-T-A-AT-CC--CAC-G--GG-AA-A-C-C-GTGCC--C-T--CG--CAA----------G-AA-GA-------------C--C---C---G---A---TA-A--GTCA----------------A--G---C--T-GC----G-A-G---GG-G--GC-C----C-TC------C-G----T---TT-T-T-G-A-G---C-GG-A--GG-G-C-C-G--G-T-CC-GG-G-A--ATG----C-TGTG--AT-G-CCC-TTA-G-A-TG--TT-C-T-GG-GC-CG-C--AC--GCG--…
Otu800	0	0	0	1	0	0	HTCUHHO01CT0HP	CC-G--TT-C---TT-A--GT-TG-G-T--G-G-A-G-T---GA-TT-TGT-C-TGG-TT-AA--TT-CCG--A-T-A-A-C-GA--A-C-GAG--ACC-T-T-AA-CC--TGC-T--AA-AT-A-G-C-CAGG---C-C--GG--C------------T-TC-G--------------G--C---T---G---G---T--C--GTG-----------------G--G---C--T-CC--T-T-A-G-A-GG-G--AC-T----G-TC---G--G-C--G-T---CT-A-G-T-C-G-A-C-GG-A--AG-T-T-T-GA-G-G-CA-AT-A-AC-AGGT---C-TGTG--AT-G-CCC-TTA-G-A-TG--TT-C-T-GG-GC-CG-C--AC--GCG--…
Otu799	0	0	0	1	0	0	HTCUHHO01B1ZOO	CC-G--TT-C---TT-A--GT-TG-G-T--G-G-A-G-T---GA-TT-TGT-C-TGC-TT-AA--TT-GCG--A-T-A-A-C-GA--A-C-GAG--ACC-T-T-AA-CC--TGC-T--AA-AT-A-G-C-CCGA---C-T--AG--C------------T-TT-T--------------G--C---T---G---G---C--C--GCT-----------------G--G---C--T-TC--T-T-A-G-A-GG-G--AC-T----A-TT---G--G-C--A-T---AA-A-G-C-C-A-A-T-GG-A--AG-T-T-T-GA-G-G-CA-AT-A-AC-AGGT---C-TGTG--AT-G-CCC-TTA-G-A-TG--TT-C-T-GG-GC-CG-C--AC--GCG--…
Otu798	0	0	0	1	0	0	HTCUHHO01A05IR	CC-G--TT-C---TT-A--GT-TG-G-T--G-G-A-G-T---GA-TT-TGT-C-TGG-TT-AA--TT-CCG--G-T-A-A-C-GA--A-C-GAG--ACC-T-T-AA-CC--TGC-T--AA-AT-A-G-T-CCGG---C-C--GT--C------------T-TT-T--------------G--A---T---G---G---T--C--GCT-----------------G--A---C--T-TC--T-T-A-G-A-GG-G--AC-T----G-TC---A--G-C--G-T---CT-A-G-C-T-G-A-C-GG-A--AG-T-T-T-GA-G-G-CA-AT-A-AC-AGGT---C-TGTG--AT-G-CCC-TTA-G-A-TG--TT-C-T-GG-GC-CG-C--GC--GCG--…
Otu797	0	0	0	1	0	0	HTCUHHO01BP0VE	CC-G--TT-C---TT-A--GT-TG-GTT--G-G-A-G-T---GA-TT-TGT-CTTGC-TT-AA--TTGTCG--A-T-A-A-C-GA--A-C-GAG--ACC-T-T-AA-CC--TGC-T--AA-AT-A-G-C-CCGT---T-C--CG--C------------T-TTAG--------------G--C---G---G---A---A--C--GCT-----------------G--G---CT-T-TC--T-T-A-G-A-GG-G--AC-T----A-TC---G--G-C----T---CA-A-G-C-C-G-A-T-GG-A--AG-T-T-T-GA-G-G-CA-AT-A-AC-AGGT---C-TGTG--AT-G-CCC-TTA-G-A-TG--TT-C-T-GG-GC-CG-C--AC--GCG--…
Otu796	0	0	0	1	0	0	HTCUHHO01CM8UR	CC-G--TT-C---TT-A--GT-TG-G-T--G-G-A-G-T---GA-TT-TGT-C-TGG-TT-AA--TT-CCG--A-T-A-A-C-GA--A-C-GAG--ACC-T-T-AA-CC--TGC-T--AA-AT-A-G-C-CCGG---C-C--GG--C------------T-TC-G--------------G--C---T---G---G---T--C--GTT-----------------G--G---C--T-TC--T-T-A-G-A-GG-G--AC-T----G-TC---G--G-C--G-T---TT-A-G-C-C-G-A-C-GG-A--AG-T-T-T-GA-G-G-CA-AT-A-AC-AGGT---C-TGTG--AT-G-CCC-TTA-G-A-TG--TT-C-T-GG-GC-CG-C--AC--GCG--…
Otu795	0	0	0	1	0	0	HTCUHHO01AX64D	CC-G--TT-C---TT-A--GT-TG-G-T--G-G-A-G-T---GA-TT-TGT-C-TGG-TT-AA--TT-CCG--T-T-A-A-C-GA--A-C-GAG--ACC-T-T-AT-CC--TGC-T--AA-AT-A-G-T-TATG---A-TA-AC--TT-----------T-GG-T-----------T--G--T---C---A---A---T--T--TTT-----------------G--A---C--T-TC--T-T-A-G-A-GG-G--AC-T----A-TG---A--A-T--G-T---TT-A-A-T-T-C-A-T-GG-A--AG-T-T-T-GA-G-G-CA-AT-A-AC-AGGT---C-TGTG--AT-G-CCC-TTA-G-A-TG--TT-C-T-GG-GC-CG-C--AC--GCG--…
Otu794	0	0	0	1	0	0	HTCUHHO01ATG6X	CC-G--TT-C---TT-A--GT-TG-G-T--G-G-A-G-T---GA-TT-TGT-C-TGC-TT-AA--TT-GCG--A-T-A-A-C-GA--A-C-GAG--ACC-T-T-AA-CC--TGC-T--AA-AT-A-G-C-CCGG---C-T--CG--C------------T-TT-G--------------G--C---G---G---G---T--C--GCT-----------------G--G---C--T-TC--T-T-A-G-A-GG-G--AC-T----A-TC---G--G----C-T---CA-A-G-C-C-G-A-C-GG-A--AG-T-T-T-GA-G-G-CA-AT-A-AC-AGGT---C-TGTG--AT-G-CCC-TTA-G-A-TG--TT-C-T-GG-GC-CG-C--AC--GCG--…
Otu793	0	0	0	1	0	0	HTCUHHO01DNF5A	CC-G--TT-C---TT-A--GT-TG-G-T--G-G-A-G-T---GA-TT-TGT-C-TGG-TT-AA--TT-CCG--T-T-A-A-C-GA--A-C-GAG--ACC-T-T-AA-CC--TGC-T--AA-AT-A-G-C-TAGG---C-A--T---AA--C--------T-TC------------GG--T--T---A---T---G---T--C--GTC-----------------A--G---C--T-TC--T-T-A-G-A-GG-G--AC-T----A-TC---G--G-T--G-T---TT-A-A-C-C-G-A-T-GG-A--AG-T-T-T-GA-G-G-CA-AT-A-AC-AGGT---C-TGTG--AT-G-CCC-TTA-G-A-TG--TT-C-T-GG-GC-CG-C--AC--GCG--…
Otu792	0	0	0	1	0	0	HTCUHHO01BCD1R	CC-G--TT-C---TT-A--GT-TG-G-T--G-G-A-G-T---GA-TT-TGT-C-TGG-TT-AA--TT-CCG--A-T-A-A-C-GA--A-C-GAG--ACC-T-T-AA-CC--TGC-T--AA-AT-A-G-C-CCGG---C-C--GA--C------------T-TT-G--------------G--T---T---G---G---T--C--GCC-----------------G--G---C--T-TC--T-T-A-G-A-GG-G--AC-T----A-TC---G--G-C----T---CA-A-G-C-C-G-A-T-GG-A--AG-T-T-T-GA-G-G-CA-AT-A-AC-AGGT---C-TGTG--AT-G-CCC-TTA-G-A-TA--TC-C-T-GG-GC-TG-C--AC--GCG--…
Otu791	0	0	0	1	0	0	HTCUHHO01A81SF	CC-G--TT-C---TT-A--GT-TG-G-T--G-G-A-T-T---GA-TT-TGT-C-TGC-TT-AA--TT-GCG--A-T-A-A-C-GA--A-C-GAG--ACC-T-T-AA-CC--TGC-T--AA-AT-A-G-C-CCGT---A-T--TG--C------------T-CC-T--------------G--C---A---G---T---A--C--GCC-----------------G--G---C--T-TC--T-T-A-G-A-GG-G--AC-T----A-TC---G--G-C----T---CA-A-G-C-C-G-A-T-GG-A--AG-T-T-T-GA-G-G-CA-AT-A-AC-AGGT---C-TGTG--AT-G-CCC-TTA-G-A-TG--TT-C-T-GG-GC-CG-C--AC--GCG--…
Otu790	0	0	0	1	0	0	HTCUHHO01BYGM9	CC-G--TT-C---TT-A--GT-TG-G-T--G-G-A-G-T---GA-TT-TGT-C-TGG-TT-AA--TT-CCG--A-T-A-A-C-GA--A-C-GAG--ACC-T-T-AA-CC--TGC-T--AA-AT-A-G-C-TAGG---C-C--GG--C------------T-TT-T--------------G--C---T---G---G---T--C--TCC-----------------G--G---C--T-TC--T-T-A-G-A-GG-G--AC-T----G-TC---A--G-C--A-T---CT-A-G-C-T-G-A-C-GG-A--AG-T-T-T-GA-G-G-CA-AT-A-AC-AGGT---C-CGTG--AT-G-CCC-TTA-G-A-TG--TT-C-T-GG-GC-CG-C--AC--GCG--…
Otu789	0	0	0	1	0	0	HTCUHHO01AURAD	CC-G--TT-C---TT-A--GT-TG-G-T--G-G-A-G-T---GA-TT-TGT-C-TGC-TT-AA--TT-GCG--A-T-A-A-C-GA--A-C-GAG--ACC-T-T-AA-CC--TGC-T--AA-AT-A-G-C-CAGG---C-T--AG--C------------T-TT-G--------------G--C---T---G---G---T--C--GCC-----------------G--G---C--T-TC--T-T-A-G-A-GG-G--AC-T----A-TC---G--G-C----T---CA-A-G-C-C-G-A-T-GG-A--AG-T-T-T-GA-G-G-CA-AT-A-AC-AGGT---C-TGTG--AT-G-CCC-TTA-G-A-TG--TT-C-T-GG-GC-CG-C--AC--GCG--…
Otu788	0	0	0	1	0	0	HTCUHHO01BK992	AC-A--TT-G---CT-A---C-T--C-T--G-G-C-G-G---GA--A-AG--C-T-C-TC-CT--CT-G-G--A---A-A---G-----C-AAA--CCC-G-C-AG-CC--CGT-T--TT-CT---G-G-GCGC---A-G--AG---------------A-CT-A--------------A--A---T---G---G---C--A--GTG-----------------G--G---C--G-TC--T-T---G-A-TG-C--GC-T------TT---T--G-A----T---AT-A-GTC-C-A-ACC-TA-A--AG-C-T-T-TA-----C--A--A-AC--CTT---T-AGT---AT---CAGTGTA-G-A-TG--TT-C-T-GG-GC-CG-C--AC--GCG--…
Otu787	0	0	0	1	0	0	HTCUHHO01AYQKU	CC-G--TT-C---TT-A--GT-TG-G-T--G-G-A-G-T---GA-TT-TGT-C-TGC-TT-AA--TT-GCG--A-T-A-A-C-GA--A-C-GAG--ACC-T-T-AA-CC--TGC-T--AA-AT-A-G-C-CCGG---C-T--CG--C------------C-TT-G--------------G--C---G---G---G---T--C--GCC-----------------G--G---C--T-TC--T-T-A-G-A-GG-G--AC-T----A-TC---G--G-C----T---CA-A-G-C-C-G-A-T-GG-A--AG-T-T-T-GA-G-G-CA-AT-A-AC-AGGT---C-TGTG--AT-G-CCC-TTA-G-A-TG--TT-C-T-GG-GC-CG-C--AC--GCG--…
Otu786	0	0	0	1	0	0	HTCUHHO01A4DV5	CC-G--TT-C---TT-A--GT-TG-G-T--G-G-A-G-T---GA-TT-TGT-C-TGC-TT-AA--TT-GCG--A-T-A-A-C-GA--A-C-GAG--ACC-T-T-AA-CC--TGC-T--AA-AT-A-G-C-CCGC---A-T--CG--C------------C-TT-G--------------G--C-------G---G---TG-C--GCC-----------------G--G---C--T-TC--T-T-A-G-A-GG-G--AC-T----A-TC---G--G-C----T---CA-A-G-C-C-G-A-T-GG-A--AG-T-T-T-GA-G-G-CA-AT-A-AC-AGGT---C-TGTG--AT-G-CCC-TTA-G-A-TG--TT-C-T-GG-GC-CG-C--AC--GCG--…
Otu785	0	0	0	1	0	0	HTCUHHO01DEM7F	CC-G--TT-C---TT-A--GT-TG-G-T--G-G-A-G-T---GA-TT-TGT-C-TGC-TT-AA--TT-GCG--A-T-A-A-C-GA--A-C-GAG--ACC-T-T--A-GC--T-T-T--TA-TT-T-G-C-CCGGC--C-T--AA--C------------C-TT-GT-------------G--T---T---G---G------G-TG-------------------C--G---G--G-CC--A-T-A-A-A-AG-G--AC-T----A-TC---G--A-A--T-C---CA-A-G-T-C-G-A-T-GG-A--AG-T-T-T-GA-G-G-CA-AT-A-AC-AGGT---C-TGTG--AT-G-CCC-TTA-G-A-CG--TT-C-T-GG-GC-CG-C--AC--GCG--…
Otu784	0	0	0	1	0	0	HTCUHHO01CE2OZ	CC-G--TT-C---TT-A--GT-TG-G-T--G-G-A-G-T---GA-TT-TGT-C-TGG-TT-AA--TT-CCG--A-T-A-A-C-GA--A-C-GAG--ACC-T-T-AA-CC--TGC-T--AA-AT-A-G-C-CAGG---C-C--GG--C------------T-TT-C--------------G--C---T---G---G---C--C--TCC-----------------G--G---C--T-TC--T-T-A-G-A-GG-G--AC-T----G-TT---G--G-C--A-T---CT-A-G-C-C-G-A-C-GG-A--AG-T-T-T-GA-G-G-CA-AT-A-AC-AGGT---C-TGTG--AT-G-CCC-TTA-G-A-TG--TT-C-T-GG-GC-CG-C--AC--GCG--…
Otu783	0	0	0	1	0	0	HTCUHHO01AFJDL	CC-G--TT-C---TT-A--GT-TG-G-T--G-G-G-G-T---GA-CT-TGT-C-TGC-TT-AA--TT-GCG--A-T-A-A-C-GA--A-C-GAG--ACC-A-C-GA-CC--T-C-T--AA-AT-A-G-C-CAGT---G-C--CG--C------------T-TT-G--------------G--C---G---G---C---A--C--GCC-----------------G--G---C--T-TC--T-T-A-G-G-GG-G--AC-T----C-TC---G--G-C----T---CA-A-G-C-C-G-A-G-GG-A--AG-T-C-C-GT-G-T-CA-AT-A-AC-AGGT---C-TGTG--AT-G-CCC-TTA-G-A-TG--TC-C-T-GG-GC-GG-C--AC--GCG--…
Otu782	0	0	0	1	0	0	HTCUHHO01C792I	CC-G--TT-C---TT-A--GT-TG-G-T--G-G-A-G-T---GA-TT-TGT-C-TGG-TT-AA--TT-CCG--A-T-A-A-C-GA--A-C-GAG--ACC-T-T-AA-CC--TGC-T--AA-AT-A-G-----TT---T-T--G---T------------T-AA-C--------------A--A---T---T---G---T--T-GATAAA---------------A--A---C--T-TC--T-T-A-G-A-GG-G--AC-T----A-TT---G--A-T--G-T---TT-A-A-T-C-A-A-T-GG-A--AG-T-T-T-GA-G-G-CA-AT-A-AC-AGGT---C-TGTG--AT-G-CCC-TTA-G-A-TG--TT-C-T-GG-GC-CG-C--AC--GCG--…
Otu781	0	0	0	1	0	0	HTCUHHO01AW84B	CC-G--TT-C---TT-A--GT-TG-G-T--G-G-A-G-T---GA-TT-TGT-C-TGC-TT-AA--TT-GCG--A-T-A-A-C-GA--A-C-GAG--ACC-T-T-AA-CC--TGC-T--AA-AT-A-G-C-CGGG---C-T--AT--C------------T-TT-G--------------G--A---T---G---G---T--C--GTC-----------------G--G---C--T-TC--T-T-A-G-A-GG-G--AC-T----A-TC---G--G-C----T---CA-A-G-C-C-G-A-T-GG-A--AG-T-T-T-GA-G-G-CA-AT-A-AC-AGGT---C-TGTG--AT-G-CCC-TTA-G-A-TG--TT-C-T-GG-GC-CG-C--AC--GCG--…
Otu780	0	0	0	1	0	0	HTCUHHO01BFOTQ	CC-G--TT-C---TT-A--GT-TG-G-T--G-G-A-G-T---GA-TT-TGT-C-TGC-TT-AA--TT-GCG--A-T-G-A-C-GA--A-C-GAG--ACC-T-T-AA-CC--TGC-T--AA-AT-A-G-C-CAGG---C-T--AG--C------------T-TT-G--------------G--C---T---G---G---T--C--GCC-----------------G--G---C--T-TC--T-T-A-G-A-GG-G--AC-T----A-TC---G--G-C----T---CA-A-G-C-C-G-A-T-GG-A--AG-T-T-T-GA-G-G-CA-AT-A-AC-AGGT---C-TGTG--AT-G-CCC-TTA-G-A-TG--TT-C-T-GG-GC-CG-C--AC--GCA--…
Otu779	0	0	0	1	0	0	HTCUHHO01CUV1C	CC-G--TT-C---TT-A--GT-TG-G-T--G-G-A-G-T---GA-TT-TGT-C-TGG-TT-AA--TT-CCG--A-T-A-A-C-GA--A-C-GAG--ACC-T-T-AA-CC--TGC-T--AA-AT-A-G-C-CTGG---C-C--GG--C------------A-CT-C--------------G--C---T---G---G---T--C--ACC-----------------G--G---C--T-TC--T-T-A-G-A-GG-G--AC-T----G-TC---A--G-C--G-T---CT-A-G-C-T-G-A-C-GG-A--AG-T-T-T-GA-G-G-CA-AT-A-AC-AGGT---C-TGTG--AT-G-CCC-TTA-G-A-TG--TT-C-T-GG-GC-CG-C--AC--GCG--…
Otu778	0	0	0	1	0	0	HTCUHHO01CESW7	CC-G--TT-C---TT-A--GT-TG-G-T--G-G-A-G-T---GA-TT-TGT-C-TGC-TT-AA--TT-GCG--A-T-A-A-C-GA--A-C-GAG--ACC-T-T-AA-CC--TGC-T--AA-AT-A-G-C-CAGG---C-T--CA--C------------T-TA-G--------------G--T---G---G---G---C--C--GCC-----------------G--G---C--T-TC--T-T-A-G-A-GG-G--AC-T----A-TC---G--G-C----T---CA-A-G-C-C-G-A-T-GG-A--AG-T-T-T-GA-G-G-CA-GT-A-AC-AGGT---C-TGTG--AT-G-CCC-TTA-G-A-TG--TT-C-T-GG-GC-CG-C--AC--GCG--…
Otu777	0	0	0	1	0	0	HTCUHHO01BWC7M	CC-G--TT-C---TT-A--GT-TG-G-T--G-G-A-G-T---GA-TT-TGT-C-TGC-TT-AA--TT-GCG--A-T-A-A-C-GA--A-C-GAG--ACC-T-T-AA-CC--TGC-T--AA-AT-A-G-C-CAGG---C-C--CG--C------------T-TT-G--------------G--C---G---G---G---T--C--GCC-----------------G--G---C--T-TC--T-T-A-G-A-GG-G--AC-T----A-TC---G--G-C----T---CA-A-G-C-C-G-A-T-GG-A--AG-T-T-T-GA-G-G-CA-AT-A-AC-AGGT---C-TGTG--AT-G-CCC-TTA-G-A-TG--TT-C-T-GG-GC-CG-C--AC--GCG--…
Otu776	0	0	0	1	0	0	HTCUHHO01DHAQ8	CC-G--TT-C---TT-A--GT-TG-G-T--G-G-A-G-T---GA-TT-TGT-C-TGG-TT-AA--TT-CCG--T-T-A-A-C-GA--A-C-GAG--ACC-T-T-AT-CC--TGC-T--AA-AT-A-G-T-AACA---A-T--AA--CG-----------TGGG-T-----------T--A--T---T---G---G---G--T--TTT-----------------T--A---C--T-TC--T-T-A-G-A-GG-G--AC-T----A-TG---A--A-T--G-T---TT-A-A-T-T-C-A-T-GG-A--AG-T-T-T-GA-G-G-CA-AT-A-AC-AGGT---C-TGTG--AT-G-CCC-TTA-G-A-TG--TT-C-T-GG-GC-CG-C--AC--GCG--…
Otu775	0	0	0	1	0	0	HTCUHHO01DEYRM	CC-G--TT-C---TT-A--GT-TG-G-T--G-G-A-A-T---GA-TT-TGT-C-TGCGTT-AA--TT-GCG--ATT-A-A-C-GA--A-C-GAG--ACCTT-T-AA-CC--TGC-T--AA-AT-A-G-C-CCGG---C-T--AG--C------------T-TT-G--------------G--C---T---G---G---T--C--GCT-----------------G--G---C--T-TC--T-T-A-G-A-GG-G--AC-T----A-TC---G--G-C----C---CA-A-G-C-C-G-A-T-GG-A--AG-T-T-T-GA-G-G-CA-AT-A-AC-AGGT---C-TGTG--AT-G-CCC-TTA-G-A-TG--TT-C-T-GG-GC-CG-C--AC--GCG--…
Otu774	0	0	0	1	0	0	HTCUHHO01AUVZQ	CC-G--TT-C---TT-A--GT-TG-G-T--G-G-A-G-T---GA-TT-TGT-C-TGC-TT-AA--TT-GCG--A-T-A-A-C-GA--A-C-GAG--ACC-T-T-AA-CC--TAC-T--AA-AT-A-G-C-CTAA---T-T--AG--C------------T-TT-G--------------G--C---T---G---A---T--T--ACT-----------------G--G---C--T-TC--T-T-A-G-A-GG-G--AC-T----A-TC---T--A-T--T-T---CA-A-G-T-A-G-A-T-GG-A--AG-T-T-T-GA-G-G-CA-AT-A-AC-AGGT---C-TGTG--AT-G-CCC-TTA-G-A-CG--TC-C-T-GG-GC-CG-C--AC--GCG--…
Otu773	0	0	0	1	0	0	HTCUHHO01CTP5H	CC-G--TT-C---TT-A--GT-TG-G-T--G-G-A-G-T---GA-TT-TGT-C-TGG-TT-AA--TT-CCG--T-T-A-A-C-GA--A-C-GAG--ACC-T-T-AA-CC--TGC-T--AA-AT-A-G-T-CACG---C-T--A---AC-----------T-TT-------------G--G--T---T---G---G------C--GCT-----------------G--A---C--T-TC--T-T-A-G-A-GG-G--AC-T----A-TG---G--A-T--G-T---TT-A-A-T-C-C-A-T-GG-A--AG-T-T-T-GA-G-G-CA-AT-A-AC-AGGT---C-TGTG--AT-G-CCC-TTA-G-A-TG--TT-C-T-GG-GC-CG-C--AC--GCG--…
Otu772	0	0	0	1	0	0	HTCUHHO01AIZ4O	CC-G--TT-C---TT-A--GT-TG-G-T--G-G-A-G-T---GA-TT-TGT-C-TGG-TT-AA--TT-CCG--A-T-A-A-C-GA--A-C-GAG--ACC-T-T-AA-CC--TGC-T--AA-AT-A-G-C-TCGT---C-C--GG--C------------T-TT-T--------------G--C---T---G---G---T--C--GTT-----------------A--G---C--T-TC--T-T-A-G-A-GG-G--AC-T----A-TC---G--G-C--G-T---TT-A-G-C-C-G-A-T-GG-A--AG-T-T-T-GA-G-G-CA-AT-A-AC-AGGT---C-TGTG--AT-G-CCC-TTA-G-A-TG--TT-C-T-GG-GC-CG-C--AC--GCG--…
Otu770	0	0	0	1	0	0	HTCUHHO01A5YMP	CC-G--TT-C---TT-A--GT-TG-G-T--G-G-A-G-T--GTA-TT-TGT-C-TGC-TT-AA--TT-GCG--A-T-A-A-C-GA--A-C-GAG--ACC-T-T-AA-CC--TGC-T--AA-AT-A-G-C-CAGG---C-T--AGT-C------------T-TT-G--------------G--C---T---G---G---T--C--GCC-----------------G--G---C--T-TC--T-T-A-G-A-GG-G--AC-T----A-TC---G--G-C----T---CA-A-G-C-C-G-A-T-GG-A--AG-T-T-T-GA-G-G-CA-AT-A-AC-AGGT---C-TGTG--AT-G-CCC-TTA-G-A-TG--TT-C-T-GG-GC-CG-C--AC--GCG--…
Otu769	0	0	0	1	0	0	HTCUHHO01CJ3ZI	.C-G--CG-C---AA-A--G--GG-G-T--G-G-G-C-T---GACTATTGT-C-GGC-TT-AAG-GT-ACG----T---G-C-TA--ATC-CCT--TGG-G-T-AA-CCA-AGC-T-----CT---G-A-C-GA---T-A--AG--A------------C-CC-G--------------A--C---A---G---G---T--C--G-A-----------------G--G---C--G-TC------A-G---GG-G--GC-A----G-TC---G--A-C----G---GA-A-G-T-C-G-----GT-C--TG---C-T-G--G-T-C--GT-T-TG-ATG----C-TGTG--AT-G-CCC-TTA-G-A-TG--TT-C-T-GG-GC-CG-C--AC--GCG--…
Otu768	0	0	0	1	0	0	HTCUHHO01AHGB4	CC-G--TT-C---TT-A--GT-TG-G-T--G-G-A-G-T---GA-TT-TGT-C-TGG-TT-AA--TT-CCG--T-T-A-A-C-GA--A-C-GAG--ACC-T-T-AA-CC--TGC-T--AA-AT-A-G-T-T--A---C-G--TT--AA--C--------T-TT------------GG--T------T---G---A---C--G--TTC-----------------G--A---C--T-TC--T-T-A-G-A-GG-G--AC-T----G-CT---G--A-T--G-T---TT-A-A-T-C-A-G-T-GG-A--AG-T-T-T-GA-G-G-CA-AT-A-AC-AGGT---C-TGTG--AT-G-CCC-TTA-G-A-TG--TT-C-T-GG-GC-CG-C--AC--GCG--…
Otu767	0	0	0	1	0	0	HTCUHHO01CV0Z8	CC-G--TT-C---TT-A--GT-TG-G-T--G-G-A-G-T---GA-TT-TGT-C-TGC-TT-AA--TT-GCG--A-T-A-A-C-GA--A-C-GAG--ACC-T-T-AA-CC--TGC-T--AA-AT-A-G-C-CAGG---C-T--AG--C------------T-TT-G--------------G--C---T---G---G---T--C--GCC-----------------G--G---C--T-TC--T-T-A-G-A-GG-G--AC-T----A-TC---G--G-C----T---CA-A-G-C-C-G-A-T-GG-A--AG-T-T-T-GA-G-G-CA-AT-A-AC-AGGT---C-TGTG--AT-G-CCC-TTA-G-A-TG--TT-C-T-GG-GC-CG-C--AC--GCG--…
Otu766	0	0	0	1	0	0	HTCUHHO01AGB5G	CC-G--TT-C---TT-A--GT-TG-G-T--G-G-G-G-T---GA-CT-TGT-C-TGC-CT-AA--TC-GCG--A-T-A-A-C-GA--A-C-GAG--ACC-G-C-GA-CC---GC-T--AA-AT-A-G-C-CCGC---A-T--TG--C------------T-TT-G--------------G--C---A---G---T---G--T--GCT-----------------G--G---C--T-TC--T-T-A-G-T-GG-G--AC-T----A-TC---G--G-C----T---CA-A-G-C-C-G-A-T-GG-A--AG-T-A-C-GC-G-T-CA-AT-A-AC-AGGT---C-TGTG--AT-G-CCC-TTA-G-A-TG--TT-C-T-GG-GC-CG-C--AC--GCG--…
Otu765	0	0	0	1	0	0	HTCUHHO01C1968	CC-G--TT-C---TT-A--GT-TG-G-T--G-G-A-G-T---GA-TT-TGT-C-TGC-TT-AA--TT-GCG--A-T-A-A-C-GA--A-C-GAG--ACC-T-T-AA-CC--TGC-TA-AA-CT-A-G-C-CCGT---A-T--TG--C------------T-TT-G--------------G--C---A---G---T---G--C--GCC-----------------G--G---CG-T-TC--T-T-A-G-AGGG-G--AC-T----A-TC---G--G-C----T---CA-A-G-C-C-G-A-T-GG-A--AG-T-T-T-GA-G-G-CA-AT-A-AC-AGGT---C-TGTG--AT-G-CCC-TTA-G-A-TG--TT-C-T-GG-GC-CG-C--AC--GCG--…
Otu764	0	0	0	1	0	0	HTCUHHO01C46H1	CC-G--TT-C---TT-A--GT-TG-G-T--G-G-A-G-T---CA-TC-TGT-C-TGC-TT-AA--TT-GCG--A-T-A-A-C-GA--A-C-GAG--ACC-T-T-AA-CC--TGC-T--AA-AT-A-G-T-CCGG---C-C--CG--C------------T-TT-G--------------G--C---G---G---G---T--C--GCA-----------------G--A---C--T-TC--T-T-A-G-A-GG-G--AC-T----A-TC---G--G-C----T---CA-A-G-C-C-G-A-T-GG-A--AG-T-T-T-GA-G-G-CA-AT-A-AC-AGGT---C-TGTG--AT-G-CCC-TTA-G-A-TG--TT-C-T-GG-GC-GG-C--AC--GCG--…
Otu763	0	0	0	1	0	0	HTCUHHO01CQBIK	CC-G--TT-C---TT-A--GT-TG-G-T--G-G-A-G-T---GA-TT-TGT-C-TGC-TT-AA--TT-GCG--A-T-A-A-C-GA--A-C-GAG--ACC-T-T-AA-CC--TGC-T--AA-AT-A-GCGCAGCCG--A-C--AT--T------------T-TT-G--------------T--C-------G---A---C--C--GGC--------------------G---C--T-TC--T-T-A-G-A-GG-G--AC-A----T-TC---G--G-C----G---CA-A-G-C-C-G-A-C-GG-A--AG-T-T-T-GA-G-G-CA-AT-A-AC-AGGT---C-TGTT--AT-G-CCC-TTA-G-A-TG--TT-C-T-GG-GC-CG-C--AC--GCG--…
Otu762	0	0	0	1	0	0	HTCUHHO01BWE6Q	CC-G--TT-C---TT-A--GT-TG-G-T--G-G-A-G-T---GA-TT-TGT-C-TGG-TT-AA--TT-CCG--A-T-A-A-C-GA--A-C-GAG--ACC-T-T-AA-CC--TGC-T--AA-AT-A-G-C-CAGG---C-C--GG--C------------T-TT-T--------------G--C---T---G---G---T--C--GTA-----------------G--G---C--T-TC--T-T-A-G-A-GG-G--AC-T----A-AC---A--G-C--G-T---TT-A-G-C-T-G-T-T-GG-A--AG-T-T-T-GA-G-G-CA-AT-A-AC-AGGT---C-TGTG--AT-G-CCC-TTA-G-A-TG--TT-C-T-GG-GC-CG-C--AC--GCG--…
Otu761	0	0	0	1	0	0	HTCUHHO01DOAPZ	CC-G--TT-C---TT-A--GT-TG-G-T--G-G-A-G-T---GA-TT-TGT-C-TGG-TT-AA--TT-CCG--A-T-A-A-C-GA--A-C-GAG--ACC-T-T-AA-CC--TGC-T--AA-AT-A-G-C-CCGG---C-C--GG--C------------T-TT-G--------------G--C---T---A---G---T--C--GAT-----------------G--G---C--T-TC--T-T-A-G-A-GG-G--AC-T----A-AC---G--G-C--G-T---TT-A-G-C-C-G-T-T-GG-A--AG-T-T-T-GA-G-G-CA-AT-A-AC-AGGT---C-TGTG--AT-G-CCC-TTA-G-A-TG--TT-C-T-GG-GC-CG-C--AC--GCG--…
Otu760	0	0	0	1	0	0	HTCUHHO01B2IQS	CC-G--TT-C---TT-A--GT-TG-G-T--G-G-A-G-T---GA-TT-TG--C-TGC-TT-AA--TT-GCG--A-T-A-A-C-GA--A-C-GAG--ACC-T-T-AA-CC--TGC-T--AA-AT-A-G-C-CCGT---G-C--CG--C------------T-TT-G--------------G--C---G---G---C---A--C--GCC-----------------G--G---C--T-TC--T-T-A-G-A-GG-G--AC-T----A-TC---G--G-C----T---CA-A-G-C-C-G-A-T-GG-A--AG-T-T-T-GA-G-G-CA-AT-A-AC-AGGT---C-TGTG--AT-G-CCC-TTA-G-A-TG--TT-C-T-GG-GC-CG-C--AC--GCG--…
Otu759	0	0	0	1	0	0	HTCUHHO01C83WK	CC-G--TT-C---TT-A--GT-TG-G-T--G-G-A-G-T---GA-TT-TGT-C-TGC-TT-AA--TT-GCG--A-T-A-A-C-GA--A-C-GAG--ACC-T-T-AA-CC--TGC-T--AA-AT-A-G-C-CCGCA--T-C---G--C------------C-TT-G--------------G--C---G---G---T---G--C--GCC-----------------G--G---C--T-TC--T-T-A-G-A-GG-G--AC-T----A-TC---G--G-C----T---CA-A-G-C-C-G-A-T-GG-A--AG-T-T-T-GA-G-G-CA-AT-A-AC-AGGT---C-TGTG--AT-G-CCC-TTA-G-A-TG--TT-C-T-GG-GC-CG-C--AC--GCG--…
Otu757	0	0	0	1	0	0	HTCUHHO01B04EZ	CC-G--TT-C---TT-A--GT-TC-G-T--G-G-G-G-T---GA--C-TGT-C-TGC-TT-AA--TT-GCG--A-T-A-A-C-GA--A-C-GAG--ACC-T-T-AA-CC--TGC-T--AA-AT-A-G-C-CAGG---C-C--GG--C------------T-TT-G--------------G--C---T---G---G---T--C--GTC-----------------G--G---C--T-TC--T-T-A-G-A-GG-G--AC-T----A-TC---G--G-C----T---CA-A-G-C-C-G-A-T-GG-A--AG-T-T-T-GA-G-G-CA-AT-A-AC-AGGT---C-TGTG--AT-G-CCC-TTA-G-A-TG--TT-C-T-GG-GC-CG-C--AC--GCG--…
Otu756	0	0	0	1	0	0	HTCUHHO01BTSVO	CC-G--TT-C---TT-A--GT-TG-G-T--G-G-A-G-T---GA-TT-TGT-C-TGG-TT-AA--TT-CCG--A-T-A-A-C-GA--A-C-GAG--ACC-T-T-AA-CC--TGC-T--AA-AT-A-G-C-CAGG---C-C--GG--C------------T-TT-G--------------G--C---T---G---G---T--C--GCG-----------------G--G---C--T-TC--T-T-A-G-A-GG-G--AC-T----G-TC---G--G-C--G-T---CT-A-G-C-C-G-A-C-GG-A--AG-T-T-T-GA-G-G-CA-AT-A-AC-AGGT---C-TGTG--AT-G-CCC-TTA-G-A-TG--TT-C-T-GG-GC-CG-C--AC--GCG--…
Otu755	0	0	0	1	0	0	HTCUHHO01CDL9T	CC-G--TT-C---TT-A--GT-TG-G-T--A-G-A-G-T---AA-TT-TGT-C-TGC-TT-AA--TT-GCG--A-T-A-A-C-GA--A-C-GAG--ACC-T-T-AT-CC--TGC-T--AA-AT-A-G-C-CCGG---C-T--AG--C------------T-TT-G--------------G--C---T---G---G---T--T--ATT-----------------G--G---C--T-TC--T-T-A-G-A-GG-G--AC-T----A-TC---G--G-C----T---CA-A-G-C-C-G-A-T-GG-A--AG-T-T-T-GA-G-G-CA-AT-A-AC-AGGT---C-TGTG--AT-A-CTC-TTA-G-A-TG--TT-C-T-AG-GC-CG-C--AC--GCG--…
Otu753	0	0	0	1	0	0	HTCUHHO01CDWGB	CC-G--TT-C---TT-A--GT-TT-G-T--A-G-G-G-T---GA-CT-TGT-C-TAC-TT-AA--TT-ATG--A-T-A-A-C-GA--A-T-AAG--ACC-T-T-CA-CT--TGC-T--AA-AT-A-G-C-CAGG---C-T--AG--C------------C-TT-G--------------G--C---T---G---G---T--C--GCC-----------------A--G---C--T-TC--T-T-A-G-A-GG-G--AC-T----A-TC---A--G-C----T---CA-A-G-C-T-A-A-T-AG-A--AG-T-T-A-GA-G-G-CA-AT-A-AC-AAGT---C-TATA--AT-A-CTC-TTA-G-A-TA--TT-C-T-GG-GC-TG-C--AC--GTG--…
Otu752	0	0	0	1	0	0	HTCUHHO01AV8X3	CC-G--TT-C---TT-A--GT-TG-G-T--G-G-A-G-T---GA-TT-TGT-C-TGG-TT-AA--TT-CCG--A-T-A-A-C-GA--A-C-GAG--ACC-T-T-AA-CC--TGC-T--AA-AT-A-G-T-CAGG---C-C--GG--C------------T-TT-T--------------G--C---T---G---G---T--C--GCC-----------------G--A---C--T-TC--T-T-A-G-A-GG-G--AC-T----G-TC---A--G-C--G-T---CT-A-G-C-T-G-A-C-GGTA--AG-T-T-T-GA-G-G-CA-AT-A-AC-AGGT---C-TGTG--ATCG-CCC-TTA-G-A-TG--TT-CGTCGG-GC-CG-C--AC--GCG--…
Otu751	0	0	0	1	0	0	HTCUHHO01ALKW0	CC-G--TT-C---TT-A--GT-TC-G-T--G-G-A-G-T---GA-TT-TGT-CTGGC-TT-AA--TT-GCG--A-T-A-A-C-GA--A-C-GAG--ACC-T-T-AA-CC--TGC-T--AA-AT-A-G-C-CAGG---C-C--CG--C------------T-TT-G--------------G--C---G---G---G---T--C--GCA-----------------G--G---C--T-TC--T-T-A-G-A-GG-G--AC-T----A-TC---G--G-C----T---CA-A-G-C-C-G-A-C-GG-A--AG-T-T-T-GA-G-G-CA-AT-A-AC-AGGT---C-TGTG--AT-G-CCC-TTA-G-A-TG--TT-C-T-GG-GC-CG-C--AC--GCG--…
Otu750	0	0	0	1	0	0	HTCUHHO01BLU2S	CC-G--TT-C---TT-A--GT-TG-G-T--G-G-A-G-T---GA-TT-TGT-C-TGG-TT-AA--TT-CCG--A-T-A-A-C-GA--A-C-GAG--ACC-T-T-AA-CC--TGC-T--AA-AT-A-G-TCACGC---CAA--GT--T------------T-TA-C-----------------T---T---G---G---T--G-GATC-----------------G--A---C--T-TC--T-T-A-G-A-GG-G--AC-T----A-TT---G--A-T--G-T---TT-A-A-T-C-A-A-T-GG-A--AG-T-T-T-GA-G-G-CA-AT-A-AC-AGGT---C-TGTG--AT-G-CCC-TTA-G-A-TG--TT-C-T-GG-GC-CG-C--AC--GCG--…
Otu749	0	0	0	1	0	0	HTCUHHO01CRXEU	CC-G--TT-C---TT-A--GT-TG-G-T--G-G-A-G-T---GA-TT-TGT-C-TGG-TT-AA--TT-CCG--A-T-A-A-C-GA--A-C-GAG--ACC-T-T-AA-CC--TGC-T--AA-AT-A-G-C-CAGA---T-C--GG--C------------T-TC-G--------------G--C---T---G---G---T--C--GCC-----------------G--G---C--T-TC--T-T-A-G-A-GG-G--AC-T----G-TT---A--G-T--A-C---AC-A-G-C-T-G-A-C-GG-A--AG-T-T-T-GA-G-G-CA-AT-A-AC-AGGT---C-TGTG--AT-G-CCC-TTA-G-A-TG--TT-C-T-GG-GC-CG-C--AC--GCG--…
Otu748	0	0	0	1	0	0	HTCUHHO01ASFSV	CC-G--TT-C---TT-A--GT-TG-G-T--G-G-A-G-T---GA-TT-TGT-C-TGC-TT-AA--TT-GCG--A-T-A-A-C-GA--A-C-GAG--ACC-C-T-CT-CC--TGC-T--AA-AT-A-G-C-CCGG---C-C--CG--C------------T-TT-G--------------G--C---G---G---G---T--C--GCC-----------------G--G---C--T-TC--T-T-A-G-A-GG-G--AC-T----A-TC---G--G-C----T---CA-A-G-C-C-G-A-T-GG-A--AG-T-T-T-GA-G-G-CA-AT-A-AC-AGGT---C-TGTG--AT-G-CCC-TTA-G-A-TG--TT-C-T-GG-GC-CG-C--AC--GCG--…
Otu747	0	0	0	1	0	0	HTCUHHO01DC7P9	CC-G--TT-C---TT-A--GT-TG-G-T--G-G-A-G-T---GA-TT-TGT-C-TGG-TT-AA--TT-CCG--A-T-A-A-C-GA--A-C-GAG--ACC-T-T-AA-CC--TGC-T--AA-AT-A-G-T-CAGG---C-C--GG--C------------T-TC-G--------------GT-C---T---G---G---T--C--GTA-----------------G--A---C--T-TC--T-T-A-G-A-GG-G--AC-T----G-AC---A--G-C--G-T---TT-A-G-C-T-G-T-T-GG-A--AG-T-T-T-GA-G-G-CA-AT-A-AC-AGGT---C-TGTG--AT-G-CCC-TTA-G-A-TG--TT-C-T-GG-GC-CG-C--AC--GCG--…
Otu746	0	0	0	1	0	0	HTCUHHO01CUP92	CC-G--TT-C---TT-A--GT-TG-G-T--G-G-G-T-T---GA-CT-TGT-C-TGC-CT-AA--TC-GCG--A-T-A-A-C-GA--A-C-GAG--ACC-T-T-GA-CC--TGC-T--AA-AT-A-GCC-CTCG---C----CG--C------------C-CC-G--------------G--C---G---G---C---G--A--GCC-----------------G--G---C--T-TC--T-T-A-G-A-GG-G--AC-T----A-TC---G--G-C----G---CA-A-G-C-C-G-A-T-GG-A--AG-T-T-T-GA-G-G-CA-AT-A-AC-AGGT---C-TGTG--AT-G-CCC-TTA-G-A-TG--TT-C-T-GG-GC-CG-C--AC--GCG--…
Otu745	0	0	0	1	0	0	HTCUHHO01BKV0S	CC-G--TT-C---TT-A--GT-TG-G-T--G-G-A-T-T---GA-TT-TGT-C-TGC-TT-AA--TT-GCG--A-T-A-A-C-GA--A-C-GAG--ACC-T-T-AA-CC--TGC-T--AA-AT-A-G-C-CCGT---A-T--TG--C------------T-CC-T--------------G--C---A---G---T---A--C--GCC-----------------G--G---C--T-TC--T-T-A-G-A-GG-G--AC-T----A-TC---G--G-C----T---CA-A-G-C-C-G-A-T-GG-A--AG-T-T-T-GA-G-G-CA-AT-A-AC-AGGT---C-TGTG--AT-G-CCC-TTA-G-A-TG--TT-C-T-GG-GC-CG-C--AC--GCG--…
Otu743	0	0	0	1	0	0	HTCUHHO01BDYWW	CC-G--TT-C---TT-A--GT-TG-G-T--G-G-A-G-T---GA-TT-TGT-C-TGG-TT-AA--TT-CCG--T-T-A-A-C-GA--A-C-GAG--ACC-T-T-AA-CC--TGC-T--AA-AT-A-G-T-TACG---T-T--AA--C------------T-TT-G--------------G--T---T---G---A---C-GG-CTTA--------------------A---C--T-TC--T-T-A-G-A-GG-G--AC-T----A-TA---G--A-T--G-T---TT-A-A-T-C-T-A-T-GG-A--AG-T-T-T-GA-G-G-CA-AT-A-AC-AGGT---C-TGTG--AT-G-CCC-TTA-G-A-TG--TT-C-T-GG-GC-CG-C--AC--GCG--…
Otu742	0	0	0	1	0	0	HTCUHHO01CZGPW	CC-G--TT-C---TT-A--GT-TG-G-T--G-G-A-G-T---GA-TT-TGT-C-TGG-TT-AA--TT-CCG--A-T-A-A-C-GA--A-C-GAG--ACC-T-T-AA-CC--TGC-T--AA-AT-A-G-A-CCCC---C-T--GC--C------------TTCT-G--------------G--G---G---A---G---G--G--GCT-----------------G--T---C--T-TC--T-T-A-G-A-GG-G--AC-T----A-TC---G--G-C--G-T---TT-A-G-C-C-G-A-T-GG-A--AG-T-T-T-GA-G-G-CA-AT-A-AC-AGGT---C-TGTG--AT-G-CCC-TTA-G-A-CG--TT-C-T-GG-GC-CG-C--AC--GCG--…
Otu741	0	0	0	1	0	0	HTCUHHO01BZYWP	CC-G--TT-C---TT-A--GT-TG-G-T--G-G-A-G-T---GA-TT-TGT-C-TGG-TT-AA--TT-CCG--A-T-A-A-C-GA--A-C-GAG--ACC-T-T-AA-CC--TGC-T--AA-AT-A-G-C-CAGG---C-C--GG--C------------T-TT-G--------------G--C---T---G---G---T--C--GCG-----------------G--G---C--T-TC--T-T-A-G-A-GG-G--AC-T----G-TC---G--G-C--G-T---CT-A-G-C-C-G-A-C-GG-A--AG-T-T-T-GA-G-G-CA-AT-A-AC-AGGT---C-TGTG--AT-G-CCC-TTA-G-A-TG--TT-C-T-GG-GC-CG-C--AC--GCG--…
Otu740	0	0	0	1	0	0	HTCUHHO01BS6XY	CC-G--TT-C---TT-A--GT-TG-G-T--G-G-A-G-T---GA-TT-TGT-C-TGC-TT-AA--TT-GCG--A-T-A-A-C-GA--A-C-GAG--ACC-T-T-AA-CC--TAC-T--AA-AT-A-G-C-CCGG---C-T--CG--C------------T-TT-G--------------G--C---G---G---G---T--C--GCT-----------------G--G---C--T-TC--T-T-A-G-A-GG-G--AC-T----A-TC---G--G----C-T---CA-A-G-C-C-G-A-T-GG-A--AG-T-T-T-GA-G-G-CA-AT-A-AC-AGGT---C-TGTG--AT-G-CCC-TTA-G-A-TG--TT-C-T-GG-GC-TG-C--AT--GCG--…
Otu739	0	0	0	1	0	0	HTCUHHO01CR0Q6	CC-G--TT-C---TT-A--GT-TG-G-T--G-G-A-G-T---GA-TT-TGT-C-TGG-TT-AA--TT-CCG--A-T-A-A-C-GA--A-C-GAG--ACC-T-T-AA-CC--TGC-T--AA-AT-A-G-T-CAGG---C-C--GG--C------------T-TC-G--------------G--C---T---G---G---T--C-GTTT-----------------G--A---C--T-TC--T-T-A-G-A-GG-G--AC-T----G-TC---G--G-C--G-T---TT-A-G-C-C-G-A-C-GG-A--AG-T-T-T-GA-G-G-CA-AT-A-AC-AGGT---C-TGTG--AT-G-CCC-TTA-G-A-TG--TT-C-T-GG-GC-CG-T--AC--GCG--…
Otu738	0	0	0	1	0	0	HTCUHHO01CG9Q2	CC-G--TT-C---TT-A--GT-TG-G-T--G-G-A-G-T---GA-TT-TGT-C-TGG-TT-AA--TT-CCG--A-T-A-A-C-GA--A-C-GAG--ACC-T-T-AA-CC--TGC-T--AA-AT-A-G-C-CGGG---T-C--GG--C------------T-TC-G--------------G--C---T---G---G---T--C--ATT-----------------G--G---C--T-TC--T-T-A-G-A-GG-G--AC-T----G-TC---A--G-C--G-T---TT-A-G-C-T-G-A-C-GG-A--AG-T-T-T-GA-G-G-CA-AT-A-AC-AGGT---C-TGTG--AT-G-CCC-TTA-G-A-TG--TT-C-T-GG-GC-CG-C--AC--GCG--…
Otu736	0	0	0	1	0	0	HTCUHHO01AXKR9	CC-G--TT-C---TT-A--GT-TG-G-T--G-G-A-G-T---GA-TT-TGT-C-TGG-TT-AA--TT-CCG--A-T-A-A-C-GA--A-C-GAG--ACC-T-T-AA-CC--TGC-T--AA-AT-A-G-C-CAGG---C-C--GG--C------------T-TC-G--------------G--C---T---G---G---T--C--GCG-----------------G--G---C--T-TC--T-T-A-G-A-GG-G--AC-T----A-TC---A--G-C--G-T---TT-A-G-C-T-G-A-T-GG-A--AG-T-T-T-GA-G-G-CA-AT-A-AC-AGGT---C-TGTG--AT-G-CCC-TTA-G-A-TG--TT-C-T-GG-GC-CG-C--AC--GCG--…
Otu735	0	0	0	1	0	0	HTCUHHO01AP6DP	CC-G--TT-C---TT-A--GT-TG-G-T--G-G-A-G-T---GA-TT-TGT-C-TGC-CT-AA--TC-GCG--A-T-A-A-C-GA--A-C-GAG--ACC-T-T-AA-CC--TGC-T--AA-AT-A-G-C-CCGG---C-T--CG--C------------C-TT-G--------------G--C---G---G---G---T--C--GCC-----------------G--G---C--T-TC--T-T-A-G-A-GG-G--AC-T----A-TC---G--G-C----T---CA-A-G-C-C-G-A-T-GG-A--AG-T-T-T-GA-G-G-CA-AT-A-AC-AGGT---C-TGTA--AT-G-CCC-TTC-G-A-TG--TT-C-T-GG-GC-CG-C--AC--GCG--…
Otu734	0	0	0	1	0	0	HTCUHHO01CI69O	CC-G--TT-C---TT-A--GT-TG-G-T--G-G-A-G-T---GA-TT-TGT-C-TGG-TT-AA--TT-CCG--A-T-A-A-C-GA--A-C-GAG--ACC-T-T-AA-CC--TGC-T--AA-AT-A-G-T-CCGG---C-C--GG--C------------T-TT-T--------------G--C---T---G---G---T--C--GCC-----------------G--A---C--T-TC--T-T-A-G-A-GG-G--AC-T----G-AC---A--G-C--G-T---TT-A-G-C-T-G-T-T-GG-A--AG-T-T-T-GA-G-G-CA-AT-A-AC-AGGT---C-TGTG--AT-G-CCC-TTA-G-A-TG--TT-C-T-GG-GC-CG-C--AC--GCG--…
Otu733	0	0	0	1	0	0	HTCUHHO01B2WIO	CC-G--TT-C---TT-A-GTT-TG-G-T--G-G-A-G-T---GA-TT-TGT-C-TGCTTT-AAT-TT-GCG--A-T-A-A-C-GA--A-C-GAG--ACC-T-TAAA-CC--TGC-T--AA-AT-A-G-C-CAGG---C-T--AG--CT-----------T-TT-G--------------G--C---T---G---G---T--C--GCC-----------------G--G---C--T-TCT-T-T-A-G-A-GG-G--AC-T----A-TC---G--G-T----T---CA-A-A-C-C-G-A-T-GG-A--AG-T-T-T-GA-G-G-CA-AT-A-AC-AGGT---C-TGTG--AT-G-CCC-TTA-G-A-TG--TT-C-T-GG-GC-CG-C--AC--GCG--…
Otu732	0	0	0	1	0	0	HTCUHHO01AW69F	CC-G--TT-C---TT-A--GT-TG-G-T--G-G-A-T-T---GA-TT-TGT-C-TGC-TT-AA--TT-GCG--A-T-A-A-C-GA--A-C-GAG--ACC-T-T-AA-CC--TGC-T--AA-AT-A-G-C-CAGG---C-T--TA--C------------T-TT-G--------------G--T---A---G---G---T--C--GCC-----------------G--G---C--T-TC--T-T-A-G-A-GG-G--AC-T----A-TC---C--G-C----T---CA-A-G-C-G-G-A-T-GG-A--AG-T-T-T-GA-G-G-CA-AT-A-AC-AGGT---C-TGTG--AT-G-CCC-TTA-G-A-TG--TT-C-T-GG-GC-CG-C--AC--GCG--…
Otu731	0	0	0	1	0	0	HTCUHHO01DBCY2	CC-G--TT-C---TT-A--GT-TG-G-T--G-G-A-G-T---GA-TT-TGT-C-TGC-TT-AA--TT-GCG--A-T-A-A-C-GA--A-C-GAG--ACC-T-T-AA-CC--TGC-T--AA-AT-A-G---CCGG-----C--CG--C------------T-TT-G--------------G--C---G---G---G---T--C--GCC-----------------G--G---C--A-TCT-T-T-A-G-A-GG-G--ACGT----A-TC---G--G-C----T---CA-A-G-C-C-G-A-T-GG-A--AG-T-T-T-GA-G-G-CA-AT-A-AC-AGGT---C-TGTG--AT-G-CCC-TTA-G-A-TG--TT-C-T-GG-GC-CG-C--AC--GCG--…
Otu730	0	0	0	1	0	0	HTCUHHO01CR1W5	CC-G--TT-C---TT-A--GT-TG-G-T--G-G-G-T-T---GA-CT-TGT-C-TGC-CT-AA--TC-GCG--G-T-A-A-C-GA--A-C-GAG--ACC-T-T-AA-CC--TGC-T--AA-AT-A-G-C-CCGG---C-C--CG--C------------T-TT-G--------------G--C---G---G---G---T--C--GCC-----------------G--G---C--T-TC--T-T-A-G-A-GG-G--AC-T----A-TC---G--G-C----T---CA-A-G-C-C-G-A-T-GG-A--AG-T-T-T-GA-G-G-CA-AT-A-AC-AGGT---C-TGTG--AT-G-CCC-TTA-G-A-TG--TT-C-T-GG-GC-CG-C--AC--GCG--…
Otu729	0	0	0	1	0	0	HTCUHHO01B5MTU	CC-G--TT-C---TT-A--GT-TG-G-T--G-G-A-G-T---GA-TT-TGT-C-TGC-TT-AA--TT-GCG--A-T-A-A-C-GA--A-C-GAG--ACC-T-T-AA-CC--TGC-T--AA-AT-A-G-C-CCGG---T-C--GG--C------------T-CC-G--------------G--C---C---G---G---C--T--GCC-----------------G--G---C--T-TC--T-T-A-G-A-GG-G--AC-T----A-TC---G--G-C----T---CA-A-G-C-C-G-A-T-GG-A--AG-T-T-T-GA-G-G-CA-AT-A-AC-AGGT---C-TGTG--AT-G-CCC-TTA-G-A-TG--TT-C-T-GG-GC-CG-C--AC--GCG--…
Otu728	0	0	0	1	0	0	HTCUHHO01A28TR	CC-G--TT-C---TT-A--GT-TG-G-T--G-G-A-G-T---GA-TT-TGT-C-TGG-TT-AA--TT-CCG--A-T-A-A-C-GA--A-C-GAG--ACC-T-T-AA-CC--TGC-T--AA-AT-A-G-T-CAGG---C-C--GG--C------------T-CC-G--------------G--C---C---G---G---T--CTTGGA-----------------G--A---C--T-TC--T-T-A-G-A-GG-G--AC-T----G-TC---G--GC---G-T---TT-A-G-C-C-G-A-C-GG-A--AG-T-T-T-GA-G-G-CA-AT-A-AC-AGGT---C-TGTG--AT-G-CCC-TTA-G-A-TG--TT-C-T-GG-GC-CG-C--AC--GCG--…
Otu727	0	0	0	1	0	0	HTCUHHO01BB8YL	CC-G--TT-C---TT-A--GT-TG-G-T--G-G-A-G-T---GA-TT-TGT-C-TGC-TT-AA--TT-GCG--A-T-A-A-C-GA--A-C-GAG--ACC-T-T-AA-CC--TGC-T--AA-AT-A-G-C-CAGG---C-T--AG--C------------T-TT-G--------------G--C---T---G---G---T--C--GCC-----------------G--G---C--T-TC--T-T-A-G-A-GG-G--AC-T----A-TC---G--G-C----T---CA-A-G-C-C-G-A-T-GG-A--AG-T-T-T-GA-G-G-CA-AT-A-AC-AGGT---C-TGTG--AT-G-CCC-TTA-G-A-TG--TT-C-T-GG-GC-CG-C--AC--GCG--…
Otu726	0	0	0	1	0	0	HTCUHHO01BCA7Z	CC-G--TT-C---TT-A--GT-TG-G-T--G-G-A-G-T---GA--T-TGT-C-TGC-TT-AA--TT-GCG--A-T-A-A-C-GA--A-C-GAG--ACC-T-T-AA-CC--TGC-T--AA-AT-A-G-C-CAGG---C-T--AG--C------------T-TT-G--------------G--C---T---G---G---T--C--GCC-----------------G--G---C--T-TC--T-T-A-G-A-GG-G--AC-T----A-TC---G--G-C----T---TA-A-G-C-C-G-A-T-GG-A--AG-T-T-G-GA-G-G-TA-AT-A-AT-AGGT---C-TGTG--AT-G-CCC-TTA-G-A-TG--TT-C-T-GG-GC-CG-C--AC--GCG--…
Otu722	0	0	0	1	0	0	HTCUHHO01A6I37	CC-G--TT-C---TT-A--GT-TG-G-T--G-G-A-G-T---GA-TT-TGT-C-TGC-TT-AA--TT-GCG--A-T-A-A-C-GA--A-C-GAG--ACC-T-T-AA-CC--TGC-T--AA-AT-A-G-C-CCGG---C-C--CG--C------------T-TT-G--------------G--C---G---G---G---T--C--GCC-----------------G--G---C--T-TC--T-T-A-G-A-GG-G--AC-T----G-TC---G--G-CA---T---CT-A-G-T-C-G-A-C-GG-A--AG-T-T-T-GA-G-G-CA-AT-A-AC-AGGT---C-TGTG--AT-G-CCC-TTA-G-A-TG--TT-C-T-GG-GC-CG-C--AC--GCG--…
Otu721	0	0	0	1	0	0	HTCUHHO01AM0Q6	CC-G--TT-C---TT-A--GT-TG-G-T--G-G-A-G-T---GA--T-TGT-C-TGC-TT-AA--TT-GCG--A-T-A-A-C-GA--A-C-GAG--ACC-T-T-AA-CC--TGC-T--AA-AT-A-G-C-CCGG---C-C--CG--C------------T-TT-G--------------G--C---G---G---G---T--C--GCT-----------------G--A---C--T-TC--T-T-A-G-A-GG-G--AC-T----A-AC---A--G-C--G-T---TT-A-G-C-T-G-T-T-GG-A--AG-T-T-T-GA-G-G-CG-AT-A-AC-AGGT---C-TGTG--AT-G-CCC-TTA-G-A-TG--TT-C-T-GG-GC-CG-C--AC--GCG--…
Otu720	0	0	0	1	0	0	HTCUHHO01AFCBH	CC-G--TT-C---TT-A--GT-TG-G-T--G-G-A-G-T---GA-TT-TGT-C-TGG-TT-AA--TT-CCG--A-T-A-A-C-GA--A-C-GAG--ACC-T-T-AA-CC--TGC-T--AA-AT-A-G-C-CTGG---C-C--GG--C------------T-TC-C--------------G--C---T---G---G---T--C--ACT-----------------G--G---C--T-TC--T-T-A-G-A-GG-G--AC-T----G-TC---G--G-C--G-T---CT-A-G-C-C-G-A-C-GG-A--AG-T-T-T-GA-G-G-CA-AT-A-AC-AGGT---C-TGTG--AT-G-CCC-TTA-G-G-TG--TT-C-T-GG-GC-CG-C--AC--GCG--…
Otu719	0	0	0	1	0	0	HTCUHHO01CLOPG	CC-G--TT-C---TT-A--GT-TG-G-T--G-G-A-G-T---GA-TT-TGT-C-TGC-TT-AA--TT-GCG--A-T-A-A-C-GA--A-C-GAG--ACC-T-C-GG-CC---CT-T--AA-AT-A-G-C-CCGG---C-C--CG--C------------T-TT-G--------------G--C---G---G---G---T--C--GCC-----------------G--G---C--T-TC--T-T-A-G-A-GG-G--AC-T----A-TC---G--G-C----T---CA-A-G-C-C-G-A-T-GG-A--AG-T-T-T-GA-G-G-CA-AT-A-AC-AGGT---C-TGTG--AT-G-CCC-TTA-G-A-TG--TT-C-T-GG-GC-CG-C--AC--GCG--…
Otu718	0	0	0	1	0	0	HTCUHHO01DOYKP	CC-G--TT-C---TT-A--GT-TG-G-T--G-G-A-G-T---GA-TT-TGT-C-TGG-TT-AA--TT-CCG--A-T-A-A-C-GA--A-C-GAG--ACC-T-T-AA-CC--TGC-T--AA-CT-A-GTT-TACG---A-A--AC--GC-------------AA-------------G--T--T---T---C---G---G--C---A------------------A--A---C--T-TC--T-T-A-G-A-GG-G--AC-T----A-TC---T--G-T--G-A---CT-A-A-C-A-G-A-T-GG-A--AG-T-T-T-GA-G-G-CA-AT-A-AC-AGGT---C-TGTG--AT-G-CCC-TTA-G-A-TG--TT-C-T-GG-GC-CG-C--AC--GCG--…
Otu717	0	0	0	1	0	0	HTCUHHO01DMPO8	CC-G--TT-C---TT-A--GT-TG-G-T--G-G-A-G-T---GA-TT-TGT-C-TGC-TT-AA--TT-GCG--A-T-A-A-C-GA--A-C-GAG--ACC-T-T-AA-CC--TGC-T--AA-AT-A-G-C-CAGG---C-T--AG--C------------T-TT-G--------------G--C---T---G---G---T--C--GCC-----------------G--G---C--T-TC--T-T-A-G-A-GG-G--AC-T----A-TC---G--G-C----T---CA-A-G-C-C-G-A-T-GG-A--AG-T-T-T-GA-G-G-CA-AT-A-AC-AGGT---C-TGTG--AT-G-CCC-TTA-G-A-TG--TT-C-T-GG-GC-CG-C--AC--GCG--…
Otu716	0	0	0	1	0	0	HTCUHHO01CYRIK	CC-G--TT-C---TT-A--GT-TG-G-T--G-G-A-G-T---GA-TT-TGT-C-TGC-TT-AA--TT-GCG--A-T-A-A-C-GA--A-C-GAG--ACC-TCC-GG-CC--C-T-T--AA-AT-A-GCC-CCGGC--C-C--CG--C------------A-TT-T--------------G--C---G---G---G---C--T--GCT-----------------G--G---C--T-TC--T-T-A-A-G-GG-G--AC-T----A-TC---G--G-C----T---CA-A-G-C-C-G-A-T-GG-A--AG-T-G-C-GC-G-G-CA-AT-A-AC-AGGT---C-TGTG--GT-G-CCC-TTA-G-A-TG--TT-C-T-GG-GC-CG-C--AC--GCG--…
Otu715	0	0	0	1	0	0	HTCUHHO01CUJ2Q	CC-G--TT-C---TT-A--GT-TG-G-T--G-G-A-G-T---GA-TT-TGT-C-TGC-TT-AA--TT-GCG--A-T-A-A-C-GA--A-C-GAG--ACC-T-T-AA-CC--TGC-T--AA-AT-A-G-C-CCGT---A-T--TG--C------------T-TT-G--------------G--C---A---G---T---A--C--GCT-----------------G--G---C--T-TC--T-T-A-G-A-GG-G--AC-T----A-TC---G--G-C----T---CA-A-G-C-C-G-A-T-GG-A--AG-T-T-T-GA-G-G-CA-AT-A-AC-AGGT---C-TGTG--AT-G-CCC-TTA-G-A-TG--TT-C-T-GG-GC-CG-C--AC--GCG--…
Otu714	0	0	0	1	0	0	HTCUHHO01A6K2F	CC-G--TT-C---TT-A--GT-TG-G-T--G-G-A-G-T---GA-TT-TGT-C-TGC-TT-AA--TT-GCG--A-T-A-A-C-GA--A-C-GAG--ACC-T-T-AA-CC--TGC-T--AA-AT-A-G-C-CAGG---C-T--AG--C------------T-TT-G--------------G--C---T---G---G---T--C--GCC-----------------G--G---C--T-TC--T-T-A-G-A-GG-G--AC-T----A-TC---G--G-C----T---CA-A-G-C-C-G-A-T-GG-A--AG-T-T-T-GA-G-G-CA-AT-A-AC-AGGT---C-TGTG--AT-G-CCC-TTA-G-A-TG--TT-C-T-GG-GC-CG-C--AC--GCG--…
Otu713	0	0	0	1	0	0	HTCUHHO01DJMAU	CC-G--TT-C---TT-A--GT-TG-G-T--G-G-A-G-T---GA-TT-TGT-C-TGC-TT-AA--TT-GCG--A-T-A-A-C-GA--A-C-GAG--ACC-TCC-GGACC--C-T-T--AA-AT-A-C-G-CCGG---T-C--CG--C------------A-TT-T--------------G--C---G---G---G---C--C--GCT-----------------G--G---C--T-TC--T-T-AGG-G-GG-G--AC-T----A-TC---G--G-C----T---CA-A-G-C-C-G-A-T-GG-A--AG-T-G-C-GC-G-G-CA-AT-A-AC-AGGT---C-TGTG--AT-G-CCC-TTA-G-A-TG--TT-C-T-GG-GC-CG-C--AC--GCG--…
Otu712	0	0	0	1	0	0	HTCUHHO01B9YVJ	CC-G--TT-C---TT-A--GT-TG-G-T--G-G-A-G-T---GA-TT-TGT-C-TGC-TT-AA--TT-GCG--A-T-A-A-C-GA--A-C-GAG--ACC-T-T-AA-CC--TGC-T--AA-AT-A-G-C-CAGG---C-T--AG--C------------T-TT-T--------------G--C---T---G---G---T--C--GCC-----------------G--G---C--T-TC--T-T-A-G-A-GG-G--AC-T----T-TC---G--A-C----T---CA-A-G-T-C-G-A-T-GG-A--AG-T-T-T-GA-G-G-CA-AT-A-AC-AGGT---C-TGTG--AT-G-CCC-TTA-G-A-TG--TT-C-T-GG-GC-CG-C--AC--GCG--…
Otu711	0	0	0	1	0	0	HTCUHHO01B4QXL	CC-G--TT-C---TT-A--GT-TG-G-T--G-G-A-G-T---GA-TT-TGT-C-TGG-TT-AA--TT-CCG--T-T-A-A-C-GA--A-C-GAG--ACC-T-T-AA-CC--TGC-T--AA-AT-A-G-T-TACG---T-TA-AC--TT-----------T-GG-T-----------T--G--A---C---G---A---T-----TTT-----------------A--A---C--T-TC--T-T-A-G-A-GG-G--AC-T----A-TA---G--A-T--G-T---TT-A-A-T-C-T-A-T-GG-A--AG-T-T-T-GA-G-G-CA-AT-A-AC-AGGT---C-TGTG--AT-G-CCC-TTA-G-A-TG--TT-C-T-GG-GC-CG-C--AC--GCG--…
Otu710	0	0	0	1	0	0	HTCUHHO01B672Q	CC-G--TT-C---TT-A--GT-TG-G-T--G-G-A-G-T---GA-TT-TGT-C-TGG-TT-AA--TT-CCG--A-T-A-A-C-GA--A-C-GAG--ACC-T-T-AA-CC--TGC-T--AA-AT-A-GTT-TACG-----G--A---AC-------------GC-------------G--A--G---T-------T---T--C--GAT-----------------GA-A---C--T-TC--T-T-A-G-A-GG-G--AC-T----A-TC---T--G-T--G-A---CT-A-A-C-A-G-A-T-GG-A--AG-T-T-T-GA-G-G-CA-AT-A-AC-AGGT---C-TGTG--AT-G-CCC-TTA-G-A-TG--TT-C-T-GG-GC-CG-C--AC--GCG--…
Otu709	0	0	0	1	0	0	HTCUHHO01AUKHI	CC-G--TT-C---TT-A--GT-TG-G-T--G-G-A-G-T---GA-TT-TGT-C-TGG-TT-AA--TT-CCG--A-T-A-A-C-GA--A-C-GAG--ACC-T-T-AA-CC--TGC-T--AA-AT-A-G-C-CAAG---C-C--GG--C------------T-TT-T--------------G--C---T---G---G---C--T--TCT-----------------G--G---C--T-TC--T-T-A-G-A-GG-G--AC-T----G-TC---A--G-C--T-T---TT-A-G-C-T-G-A-C-GG-A--AG-T-T-T-GA-G-G-CA-AT-A-AC-AGGT---C-TGTG--AT-G-CCC-TTA-G-A-TG--TT-C-T-GG-GC-CG-C--AC--GCG--…
Otu708	0	0	0	1	0	0	HTCUHHO01CDS8Z	CC-G--TT-C---TT-A-GTT-TG-G-T--G-G-A-G-T---GA-TT-TGT-C-TGC-TT-AA--TT-GCGT-T-T-A-A-C-GA--A-C-GAG--ACC-T-T-GA-CT--TGC-T--AA-AT-A-G-C-CAGG---C-T--GA--C------------T-TT-G--------------G--T---C---G---G---C--C--GCC-----------------G--G---C--T-TC--T-T-A-G-G-GG-G--AC-T----A-TC---G--G-C----T---CA-A-G-C-C-G-A-T-GG-A--AG-T-T-T-GA-G-G-CA-AT-A-AC-AGGT---C-TGTG--AT-G-CCC-TTA-G-A-TG--TT-C-T-GG-GC-CG-C--AC--GCG--…
Otu707	0	0	0	1	0	0	HTCUHHO01A7NZJ	CC-G--TT-C---TT-A--GT-TG-G-T--G-G-A-G-T---GA-TT-TGT-C-TGC-TT-AA--TT-GCG--A-T-A-A-C-GA--A-C-GAG--ACC-T-T-AA-CC--TGC-T--AA-AT-A-G-C-CAGG---C-C--CG--C------------T-TT-G--------------G--C---G---G---G---T--C--GCC-----------------G--G---C--T-TC--T-T-A-G-A-GG-G--AC-T----A-TC---G--G-C----T---CA-A-G-C-C-G-A-T-GG-A--AG-T-T-T-GA-G-G-CA-AT-A-AC-AGGT---C-TGTG--AT-G-CCC-TTA-G-A-TG--TT-C-T-GG-GC-CG-C--AC--GCG--…
Otu706	0	0	0	1	0	0	HTCUHHO01AIW77	CC-G--TT-C---TT-A--GT-TG-G-T--G-G-A-G-T---GA-TT-TGT-C-TGG-TT-AA--TT-CCG--A-T-A-A-C-GA--A-C-GAG--ACGCC-G-A--GC--TGC-T--AA-AT-A-G-C-CCGG---C-C--GG--C------------T-TT-G--------------G--C---T---G---G---C--C--GCT-----------------G--G---C--T-TC--T-T-A-G-A-GC-G--AC-G----T-CC---G--G-C--G-T---TT-A-G-C-C-G-G-A-GG-A--AG-----T-GG-C-G-CA-AT-A-AC-AGGT---C-TGTG--AT-G-CCC-TTA-G-A-TG--TT-C-T-GG-GC-CG-C--AC--GCG--…
Otu705	0	0	0	1	0	0	HTCUHHO01DKRQK	CC-G--TT-C---TT-A--GT-TG-G-T--G-G-A-G-T---GA-TT-TGT-C-TGC-TT-AA--TT-GCG--A-T-A-A-C-GA--A-C-GAG--ACC-T-T-AA-CC--TGC-T--AA-AT-A-G-C-CAGG---C-C--CG--C------------T-TT-G--------------G--C---G---G---G---T--C--GCC-----------------G--G---C--T-TC--T-T-A-G-A-GG-G--AC-T----A-TC---G--G-C----T---CA-A-G-C-C-G-A-T-GG-A--AG-T-T-T-GA-G-G-CA-AT-A-AC-AGGT---C-TGTG--AT-G-CCC-TTA-G-A-TG--TT-C-T-GG-GC-CG-C--AC--GCG--…
Otu704	0	0	0	1	0	0	HTCUHHO01DGBLQ	CC-G--TT-C---TT-A--GT-TG-G-T--G-G-A-G-T---GA-TT-TGT-C-TGG-TT-AA--TT-CCG--A-T-A-A-C-GA--A-C-GAG--ACC-T-T-AA-CC--TGC-T--AA-AT-A-GAC-CCTG-----C--GC--C------------T-TT-G--------------G------G---G---G---TA-G--GCT-----------------G--T---C--T-TC--T-T-A-G-A-GG-G--AC-T----A-TC---G--G-C--G-T---TT-A-G-C-C-G-A-T-GG-A--AG-T-T-T-GA-G-G-CA-AT-A-AC-AGGT---C-TGTG--AT-G-CCC-TTA-G-A-TG--TT-C-T-GG-GC-CG-C--AC--GCG--…
Otu703	0	0	0	1	0	0	HTCUHHO01BOX8P	CC-G--TT-C---TT-A--GT-TG-G-T--G-G-A-G-T---GA-TT-TGT-C-TGG-TT-AA--TT-CCG--A-T-A-A-C-GA--A-C-GAG--ACC-T-T-AA-CC--TGC-T--AA-CT-A-G-TGTCGG---A-A--AC--GCGA---------G-TT-------------T--C--T---T---C---T---T--T--GAC--------------------A---C--T-TC--T-T-A-G-A-GG-G--AC-T----A-TC---T--G-T--G-A---CT-A-A-C-A-G-A-T-GG-A--AG-T-T-T-GA-G-G-CA-AT-A-AC-AGGT---C-TGTG--AT-G-CCC-TTA-G-A-TG--TT-C-T-GG-GC-CG-C--AC--GCG--…
Otu702	0	0	0	1	0	0	HTCUHHO01BGRFP	CC-G--TT-C---TT-A--GT-TG-G-T--G-G-A-G-T---GA-TT-TGT-C-TGG-TT-AA--TT-CCGA-ATT-A-A-C-GA--A-C-GAG--ACC-T-T-AT-CC--TGC-T--AA-AT-A-G-C-CAGG---C-C--GG--C------------T-TT-T--------------G--C---T---G---G---T--C--GCC-----------------G--G---C--T-TC--T-T-A-G-A-GG-G--AC-T----GTGG---GTTG-C--G-T---CT-A-G-C-C-C-G-C-GG-A--AG-T-T-T-GA-G-G-CA-AT-A-AC-AGGT---C-TGTG--AT-G-CCC-TTA-G-A-TG--TT-C-T-GG-GC-CG-C--AC--GCG--…
Otu701	0	0	0	1	0	0	HTCUHHO01BW23E	CCGG--TT-CT--TT-A--GT-TG-G-T--G-G-A-G-T---GA-TT-TGT-C-TGC-TT-AA--TT-GCG--A-T-A-A-C-GA--A-C-GAG--ACC-T-T-AA-CC--TGC-T--AA-AT-A-G-C-CAGG---C-T--AG--C------------T-TT-G--------------G--C---T---G---G---T--C--GCC-----------------G--G---C--T-TC--T-T-A-G-A-GG-G--AC-T----A-TC---G--G-C----T---CA-A-G-C-C-G-A-T-GG-A--AG-T-T-T-GA-G-G-CA-AT-A-AC-AGGT---C-TGTG--AT-G-CCC-TTA-G-A-TG--TT-C-T-GG-GC-CG-C--AC--GCG--…
Otu700	0	0	0	1	0	0	HTCUHHO01AGHHI	CC-G--TT-C---TT-A--GT-TG-G-T--G-G-A-G-T---GA-TT-TGT-C-TGC-TT-AA--TT-GCG--A-T-A-A-C-GA--A-C-GAG--ACCTT-T-AA-CC--TGC-T--AA-AT-A-G-C-TAGG---C-T--AG--C------------T-TT-G--------------G--C---T---G---G---T--C--GCC-----------------G--G---C--T-TC--T-T-A-G-A-GG-G--AC-T----A-TC---G--G-C----T---CA-A-G-C-C-G-A-T-GG-A-AGG-T-T-T-GA-G-G-CA-AT-A-AC-AGGT---C-TGTG--AT-G-CCC-TTA-G-A-TG--TT-C-T-GG-GC-CG-C--AC--GCG--…
Otu699	0	0	0	1	0	0	HTCUHHO01BYLTF	CC-G--TT-C---TT-A--GT-TG-G-T--G-G-A-G-T---GA-TT-TGT-C-TGC-TT-AA--TT-GCG--A-T-A-A-C-GA--A-C-GAG--ACC-T-T-AA-CC--TGC-T--AA-AT-A-G-C-CCGT---C-C--GG--C------------T-TC-T--------------G--C---T---A---G---A--C--GCT-----------------G--G---C--T-TC--T-T-A-G-A-GG-G--AC-T----A-TT---G--G-C--G-C---AA-A-G-C-C-A-A-T-GG-A--AG-T-T-T-GA-G-G-CA-AT-A-AC-AGGT---C-TGTG--AT-G-CCC-TTG-G-A-TG--TT-C-T-GG-GC-CG-C--AC--GCG--…
Otu698	0	0	0	1	0	0	HTCUHHO01AR2IH	CC-G--TT-T---TT-A--GT-TG-G-T--G-G-A-G-T---GA-TT-TGT-C-TGC-TT-AA--TT-GCG--A-T-A-A-C-GA--A-C-GAG--ACC-A-T-CT-CC--TGC-T--AA-AT-A-G-C-CCGG---C-C--CG--C------------T-TT-G--------------G--C---G---G---G---T--C--GCT-----------------G--G---C--T-TC--T-T-A-G-A-GG-G--AC-T----A-TC---G--G----T-G---CA-A-G-C-C-G-A-A-GG-A--AG-T-T-G-GT-G-G-CA-AA-A-AC-AGGT---C-TGTG--AT-G-CCC-TTA-G-A-TG--TT-C-T-GG-GC-CG-C--AC--GCG--…
Otu697	0	0	0	1	0	0	HTCUHHO01BEONL	CC-G--TT-C---TT-A--GT-TG-G-T--G-G-A-G-T---GA-TT-TGT-C-TGC-TT-AA--TT-GCG--A-T-A-A-C-GA--A-C-GAG--ACC-T-T-TT-CC--TGC-T--AA-AT-A-GACTCA-G---T-C--AG--C------------T-TT----------------G--C---T---G---G---C--T--GCA-----------------G--C---C--T-TC--T-T-A-G-A-GG-G--AC-T----T-TT---G--A-CG---T---TT-A-G-T-C---A-TAGG-A--AG-C-T-T-GA-G-G-CT-AT-A-AC-AGGT---C-TGTG--AT-G-CCC-TTA-G-A-TG--TT-C-T-GG-GC-CG-C--AC--GCG--…
Otu695	0	0	0	1	0	0	HTCUHHO01DC9C9	CC-G--TT-C---TT-A--GT-TG-G-T--G-G-A-G-T---GA-CT-TGT-C-TGC-TT-AA--TT-GCG--A-T-A-A-C-GA--A-C-GAG--ACC-T-T-AA--C--TTT-T--AA-AT-A-G-T-CAGG---C-T--AG--C------------T-TT-G--------------G--C---T---G---G---T--C--GCA-----------------G--G---C--T-TC--T-T-A-G-A-GG-G--AC-T----A-TC---G--G-CT---T---CA-A-G-C-C-G-A-T-GG-A--AG-T-T-T-GA-G-G-CA-AT-A-AC-AGGT---C-TGTG--AT-G-CCC-TTA-G-A-TG--TT-C-T-GG-GC-CG-C--AC--GCG--…
Otu694	0	0	0	1	0	0	HTCUHHO01A7UL6	CC-G--TT-C---TT-A--G--TG-G-T--G-G-A-G-T---GA-TT-TGT-C-TGC-TT-AA--TT-GCG--A-T-A-A-C-GA--A-C-GAG--ACC-T-T-AA-CC--TGC-T--AA-AT-A-G-T-ATTG---C-G--A---A------------T-TT-------------------C---T---A---T---T--C-GTAA-----------------G--A---C--T-TC--T-T-A-G-A-GG-G--AC-T----A-AC---T--A-CG---T---TT-A-G-T-G-G-T-T-GG-A--AG-T-T-T-GA-G-G-CA-AT-A-AC-AGGT---C-TGTG--AT-G-CCC-TTA-G-A-TG--TT-C-T-GG-GC-CG-C--AC--GCG--…
Otu693	0	0	0	1	0	0	HTCUHHO01BYIUX	CC-G--TT-C---TT-A--GT-TG-G-T--G-G-A-G-T---GA-TT-TGT-C-TGC-TT-AA--TT-GCG--A-T-A-A-C-GA--A-C-GAG--ACC-T-T-AA-CC--TAC-T--AA-AT-A-G-C-CCGG---C-C--CG--C------------T-TT-T--------------G--C---G---G---G---T--C--GCC-----------------G--G---C--T-TC--T-T-A-G-A-GG-G--AC-T----A-TC---G--G-C----T---CA-A-G-C-C-G-A-T-GG-A--AG-T-T-T-GA-G-G-CA-AT-A-AC-AGGT---C-TGTG--AT-G-CCC-TTA-G-A-TG--TT-C-T-GG-GC-CG-C--AC--GCG--…
Otu692	0	0	0	1	0	0	HTCUHHO01DOK3D	CC-G--TT-C---TT-A--GT-TG-G-T--G-G-A-G-T---GA-TT-TGT-C-TGG-TT-AA--TT-CCG--A-T-A-A-C-GA--A-C-GAG--ACC-T-T-AA-CC--TGC-T--AA-AT-A-G-T-CCGG---C-C--GG--C------------T-TT-G--------------G--C---T---G---G---T--C--GCC-----------------G--G---C--T-TC--T-T-A-G-A-GG-G--AC-T----A-TC---G--G-C----T---CA-A-G-C-C-G-A-T-GG-A--AG-T-T-G-GA-G-G-CA-AT-A-AC-AGGT---C-TGTG--AT-G-CCC-TTA-G-A-TG--TT-C-T-GG-GC-CG-C--AC--GCG--…
Otu691	0	0	0	1	0	0	HTCUHHO01DO2EQ	CC-G--TT-C---TT-A--GT-TG-G-T--G-G-A-G-T---GA-TT-TGT-C-TGG-TT-AA--TT-CCG--A-T-A-A-C-GA--A-C-GAG--ACC-T-T-AA-CC--TGC-T--AA-AT-A-G-T-CTGG---C-C--GG--C------------T-TT-G--------------G--C---T---G---G---T--T--AAA-----------------G--A---C--T-TC--T-T-A-G-A-GG-G--AC-T----A-TC---G--G-C--G-T---TT-A-G-C-C-G-T-T-GG-A--AG-T-T-T-GA-G-G-CA-AT-A-AC-AGGT---C-TGTG--AT-G-CCC-TTA-G-A-TG--TT-C-T-GG-GC-CG-C--AC--GCG--…
Otu690	0	0	0	1	0	0	HTCUHHO01A933D	CC-G--TT-C---TT-A--GT-TG-G-T--G-G-A-G-T---GA-TT-TGT-C-TGC-TT-AA--TT-GCG--A-T-A-A-C-GA--A-C-GAG--ACC-T-T-AA-CC--TGC-T--AA-AT-A-G-C-CCGG---C-C--CG--C------------T-TT-G--------------G--C---G---G---G---T--C--GCC-----------------G--G---C--T-TC--T-T-A-G-A-GG-G--AC-T----A-TC---G--G-C----T---CA-A-G-C-C-G-A-T-GG-A--AG-T-T-T-GA-G-G-CA-AT-A-AC-AGGT---C-TGTG--AT-G-CCC-TTA-G-A-TG--TC-C-T-GG-GC-CG-C--AC--GCG--…
Otu689	0	0	0	1	0	0	HTCUHHO01BDV9W	CC-G--TT-C---TT-G--GT-TG-G-T--G-G-A-G-T---GA-TT-TGT-C-TGG-TT-AA--TT-CCG--A-T-A-A-C-GA--A-C-GAA--GCC-T-T-AA-CC--TGC-T--AA-AT-A-G-C-CCGG---C-T--CG--C------------T-TT-G--------------G--C---G---G---G---T--C--GCC-----------------G--G---C--T-TC--T-T-A-G-A-GG-G--AC-T----A-TC---G--G-C----T---CA-A-G-C-C-G-A-T-GG-A--AG-T-T-T-GA-G-G-CA-AT-A-AC-AGGT---C-TGTG--AT-G-CCC-TTA-G-A-TG--TT-C-T-GG-GC-CG-C--AC--GCG--…
Otu688	0	0	0	1	0	0	HTCUHHO01APJ9R	CC-G--TT-C---TT-A--GT-TG-G-T--G-G-A-G-T---GA-TT-TGT-C-TGC-TT-AA--TT-GCG--A-T-A-A-C-GA--A-C-GAG--ACT-T-T-GA--C--TTT-T--AA-AT-A-G-C-TAGG---C-T--AG--C------------T-TT-G--------------G--C---T---G---G---T--C--GCC-----------------G--G---C--T-TC--T-T-A-G-A-AG-G--AC-T----A-TC---G--G-T----T---CA-A-A-C-C-G-A-T-GG----AG---T-T-GA-G-G-CA-AT-A-AC-AGGT---C-TGTG--AT-G-CCC-TTA-G-A-TG--TT-C-T-GG-GC-CG-C--AC--GCG--…
Otu687	0	0	0	1	0	0	HTCUHHO01B1PGV	CC-G--TT-C---TT-A--GT-TG-G-T--G-G-A-G-T---GA-TT-TGT-C-TGC-TT-AA--TT-GCG--A-T-A-A-C-GA--A-C-GAG--ACC-C-T-CT-CC--TGC-T--AA-AT-A-G-C-CAGG---C-T--AG--C------------T-TT-G--------------G--C---T---G---G---T--C--GCC-----------------G--G---C--T-TC--T-T-A-G-A-GG-G--AC-T----T-TC---G--G-C----T---CA-A-G-C-C-G-A-A-GG-A--AG-T-T-G-GG-G-G-CA-AT-A-AC-AGGT---C-TGTG--AT-G-CCC-TTA-G-A-TG--TT-C-T-GG-GC-CG-C--AC--GCG--…
Otu685	0	0	0	1	0	0	HTCUHHO01DNAWQ	CC-G--TT-C---TT-A--GT-TG-G-T--G-G-A-G-T---GA-TT-TGT-C-TGC-TT-AA--TT-GCG--A-T-A-A-C-GA--A-C-GAG--ACC-T-T-AA-CC--TGC-T--AA-AT-A-G-C-CCGA---C-C--CG--C------------T-TT-G--------------G--C---G---G---G---C--C--GCC-----------------G--G---C--T-TC--T-T-A-G-A-GG-G--AC-T----A-TC---G--G-C----T---CA-A-G-C-C-G-A-T-GG-A--AG-T-T-T-GA-G-G-CA-AT-A-AC-AGGT---C-TGTG--AT-G-CCC-TTA-G-A-TA--TC-C-T-GG-GC-TG-C--AC--GCG--…
Otu682	0	0	0	1	0	0	HTCUHHO01BBOYE	CC-G--TT-C---TT-A--GT-TG-G-T--G-G-A-G-T---GA-TT-TGT-C-TGC-TT-AA--TT-GCG--A-T-A-A-C-GA--A-C-GAG--ACC-T-T-CC-CC--TGC-T--AA-AT-A-G-C-CAGG---C-T--GA--C------------T-TT-G--------------G--T---C---G---G---T--C--GCA-----------------G--G---C--T-TC--T-T-A-G-A-GG-G--AC-A----A-TC---G--G-C----T---CA-A-G-C-C-G-A-T-GG-A--AG-T-T-G-GA-G-G-CA-AT-A-AC-AGGT---C-TGTG--AT-G-CCC-TTA-G-A-TG--TT-C-T-GG-GC-CG-C--AC--GCG--…
Otu681	0	0	0	1	0	0	HTCUHHO01DSQ1C	CC-G--TT-C---TT-A--GT-TG-G-T--G-G-A-G-T---GA-TT-TGT-C-TGG-TT-AA--TT-CCG--A-T-A-A-C-GA--A-C-GAG--ACC-T-T-AA-CC--TGC-T--AA-AT-A-G-C-CAGG---T-C--GG--C------------T-TT-T--------------G--C---T---G---A---T--C--GCC-----------------G--G---C--T-TC--T-T-A-G-A-GG-G--AC-T----G-TC---A--G-C--G-T---CT-A-G-C-T-G-A-C-GG-A--AG-T-T-T-GA-G-G-CA-AT-A-AC-AGGT---C-TGTG--AT-G-CCC-TTA-G-A-TG--TT-C-T-GG-GC-CG-C--AC--GCG--…
Otu679	0	0	0	1	0	0	HTCUHHO01CJEUS	CC-G--TT-C---TT-A--GT-TG-G-T--G-G-A-G-T---GA-TT-TGT-C-TGG-TT-AA--TT-CCG--T-T-A-A-C-GA--A-C-GAG--ACC-T-T-AA-CC--TGC-T--AA-AT-A-G-T-CACA---C----GA--ACT----------T-CT-T-----------G--T--T---C-------G---T--G--GTT-----------------GT-A---C--T-TC--T-T-A-G-A-GG-G--AC-T----A-TG---G--A-T--G-T---TT-A-A-T-C-C-A-T-GG-A--AG-T-T-T-GA-G-G-CA-AT-A-AC-AGGT---C-TGTG--AT-G-CCC-TTA-G-A-TG--TT-C-T-GG-GC-CG-C--AC--GCG--…
Otu678	0	0	0	1	0	0	HTCUHHO01CY8SO	CC-G--TT-C---TT-A--GT-TG-G-T--G-G-A-G-T---GA-TT-TGT-C-TGC-TT-AA--TT-GCG--A-T-A-A-C-GA--A-C-GAG--ACC-C-T-CA--C--TGC-T--AA-AT-A-GCC-CAGT---T-T--A---C------------C-TC-G--------------G------T---A---G---A--CT-GCC-----------------G--G---C--T-TC--T-T-A-G-T-GG-G--AC-T----A-TT---A--G-C----T---CA-A-G-C-T-A-A-T-GG-A--AG-T-TGT-G--G-G-CA-AT-A-AC-AGGT---C-TGTG--AT-G-CCC-TTA-G-A-TG--TT-C-T-GG-GC-CG-C--AC--GCG--…
Otu677	0	0	0	1	0	0	HTCUHHO01AEOH2	CC-G--TT-C---TT-A--GT-TC---T--G-G-G-G-T---AA-CT-TGT-C-TAC-TT-AA--TT-ATA--A-T-A-A-C-GA--A-C-AAG--ACC-T-T-CA-CC--TAC-T--AA-AT-A-G-C-CAGG---C-T--AG--C------------T-TT-G--------------G--C---T---G---G---T--C--GCC-----------------A--G---C--T-TC--T-T-A-G-A-GA-G--AC-T----A-TC---A--G-C----T---CA-A-G-C-C-A-A-T-GG-A--AG-T-T-A-GA-G-G-CA-AT-A-AT-AGGT---C-TATA--AT-A-CTC-TTA-G-A-TA--TT-C-T-GG-GC-CA-C--AC--GCG--…
Otu676	0	0	0	1	0	0	HTCUHHO01DUB04	CC-G--TT-C---TT-A--GT-TG-G-T--G-G-A-G-T---GA-TT-TGT-C-TGG-TT-AA--TT-CCG--A-T-A-A-C-GA--A-C-GAG--ACC-T-C-GA-CC--TGC-T--AA-CT-A-GTACGTGG---CGG--TG--C------------T-TC-G--------------G------T---GCC-G---T--T-GACG-----------------G--A---C--T-TC--T-T-A-G-A-GG-G--AC-T----A-TC---G--G-C----T---CA-A-G-C-C-G-A-T-GG-A--AG-T-T-T-GA-G-G-CA-AT-A-AC-AGGT---C-TGTG--AT-G-CCC-TTA-G-A-TG--TT-C-T-GG-GC-CG-C--AC--GCG--…
Otu675	0	0	0	1	0	0	HTCUHHO01AX781	CC-G--TT-C---TT-A--GT-TG-G-T--G-G-A-G-T---GA-TT-TGT-C-TGC-TT-AA--TT-GCG--A-T-A-A-C-GA--A-C-GAG--ACC-T-T-AA-CC--TGC-T--AA-AT-A-G-C-CAGG---C-T--AG--C------------T-TT-G--------------G--C---T---G---G---T--C--GCC-----------------G--G---C--T-TC--T-T-A-G-A-GG-G--AC-T----A-TC---G--G-C----T---CA-A-G-C-C-G-A-T-GG-A--AG-T-T-T-GA-G-G-CA-AT-A-AC-AGGT---C-TGTG--AT-G-CCC-TTA-G-A-TG--TT-C-T-GG-GC-CG-C--AC--GCG--…
Otu674	0	0	0	1	0	0	HTCUHHO01ANIQ3	CC-G--TT-C---TT-A--GT-TG-G-T--G-G-A-G-T---GA-TT-TGT-C-TGG-TT-AA--TT-CCG--A-T-A-A-C-GA--A-C-GAG--ACC-T-T-AA-CC--TGC-T--AA-AT-A-G-C-CTGG---C-C--GG--C------------C-TT-G--------------G--C---T---G---G---T--C--ACT-----------------G--G---C--T-TC--T-T-A-G-A-GG-G--AC-T----A-TC---G--G-T--G-T---CT-A-A-C-C-G-A-T-GG-A--AG-T-T-T-GA-G-G-CA-AT-A-AC-AGGT---C-TGTG--AT-G-CCC-TTA-G-A-TG--TT-C-T-GG-GC-CG-C--AC--GCG--…
Otu673	0	0	0	1	0	0	HTCUHHO01COPXV	CC-G--TT-C---TT-A--GT-TC-G-T--G-A-G-G-C---GA-CT-TGT-C-AGC-TT-AA--TT-GCG--A-T-A-A-C-GG--G-C-GAG--ACC-T-T-AA-CC--TGC-T--AA-AT-A-G-C-CCGG---C-C--CG--C------------C-TT-G--------------G--C---G---G---G---T--C--GCC-----------------G--G---C--T-TC--T-T-A-G-A-GG-G--AC-C----A-TC---G--G-C----G---CA-A-G-C-C-G-A-C-GG-A--AG-T-T-T-GA-G-G-CA-AT-A-AC-AGGT---C-TGTG--AT-G-CCC-TTA-G-A-TG--TT-C-C-GG-GC-TG-C--AC--GCG--…
Otu672	0	0	0	1	0	0	HTCUHHO01CCO0A	CC-G--TT-C---TT-A--GT-TG-G-T--G-G-A-G-T---GA-TT-TGT-C-TGC-TT-AA--TT-GCG--A-T-A-A-C-GA--A-C-GAG--ACC-T-T-AA--C--T-T-T-TAA-AT-A-G-G-CACG---C-T--AG--C------------A-TT-T--------------G--C---TG------G---C---A-GT------------------G--C---C--T-TC--T-T-A-G-A-AG-G--AC-T----A-TC---T--A-T--G-T---CA-A-G-T-A-G-A-T-GG-A--AG-T-T-T-GA-G-G-CA-AT-A-AC-AGGT---C-TGTG--AT-G-CCC-TTA-G-A-CG--TT-C-T-GG-GC-CG-C--AC--GCG--…
Otu671	0	0	0	1	0	0	HTCUHHO01AVRVY	CC-G--TT-C---TT-A--GT-TG-G-T--G-G-A-G-T---GA-TT-TGT-C-TGG-TT-AA--TT-CCG--A-T-A-A-C-GA--A-C-GAG--ACC-T-T-AA-CC--TGC-T--AA-AT-A-G-C-CTGG---C-C--GG--C------------T-TT-C--------------G--C---T---G---G---T--C--TTC-----------------G--G---C--T-TC--T-T-A-G-A-GG-G--AC-T----G-TC---G--G-C--G-T---CT-A-G-T-C-G-A-C-GG-A--AG-T-T-T-GA-G-G-CA-AT-A-AC-AGGT---C-TGTG--AT-G-CCC-TTA-G-A-TG--TT-C-T-GG-GC-CG-C--AC--GCG--…
Otu668	0	0	0	1	0	0	HTCUHHO01A6GH6	CC-G--TT-C---CT-A--GT-TG-G-T----G-A-G-T---GA-TT-TG--C-TGC-TT-AA--TT-GCG--A-T-A-A-C-GA--A-C-GAG--ACC-T-T-AA-CC--TGC-T--AA-AT-A-G-C-CAGG---C-T--AG--C------------T-TT-G--------------G--C---T---G---G---T--C--GCC-----------------G--G---C--T-TC--T-T-A-G-A-GG-G--GC-T----A-TC---G--G-C----T---CA-A-G-C-C-G-A-T-GG-A--AG-T-T-T-GA-G-G-CA-AT-A-AC-AGGT---C-TGTG--AT-G-CCC-TTA-G-A-TG--TT-C-T-GG-GC-CG-C--AC--GCG--…
Otu667	0	0	0	1	0	0	HTCUHHO01BGYZL	CC-G--TT-C---TT-A--GT-TC-G-T--G-G-A-G-T---GA-TT-TGT-C-TGC-TT-AA--TT-GCG--A-T-A-A-C-GA--A-C-GAG--ACC-T-T-AA-CC--TAC-T--AA-AT-A-G-C-CAGG---C-T--AG--C------------T-TT-G--------------G--C---T---G---G---T--C--GCC-----------------G--G---C--T-TC--T-T-A-G-A-GG-G--AC-T----T-TC---G--G-C----T---CA-A-G-C-C-G-A-A-GG-A--AG-T-T-T-GA-G-G-CA-AT-A-AC-AGGT---C-TGTG--AT-G-CCC-TTA-G-A-TG--TT-C-T-GG-GC-CG-C--AC--GCG--…
Otu665	0	0	0	1	0	0	HTCUHHO01DND3S	CC-G-TCT-C---AA-C--GC-AC-G-C--A-A-A-G-G---AA-TG-GGT-C-AGT-TTAAA--TACTGGC-T-T-G-A-G-GT--A-C-GTG----C-T-C-AT-CC----C----AA-GG-T-G-C-AAAC---T-G--GG--C------------C-TC-T--------------G--C-------A---A---T-----TCA-----------------A--A---C----T---G-T-A-G---GG-G---G-T----A-GC---G--G-T----T---CT-T-A---T---A---GG----AC-T-G-C-TA-T-G-GA-AC-A-AA-ATG----C-TGTG--AT-G-CCC-TTA-G-A-TG--TT-C-T-GG-GC-CG-C--AC--GCG--…
Otu622	0	0	1	0	0	0	HTCUHHO01CF9OY	CCGG--TT-C---TT-A--GT-TG-G-T--G-G-A-G-T---GA-TT-TGT-C-TGC-TT-AA--TT-GCG--A-T-A-A-C-GA--A-C-GAG--ATT-T-T-AA-CC--TGC-T--AA-AT-A-G-C-CCGG---C-C--AG--C------------T-TT-G--------------G--C---T---T---G---G--C--GTC-----------------G--G---C--T-TC--T-T-A-G-A-GG-G--AC-T----A-TC---G--G-C----T---CA-A-G-C-C-G-A-T-GG-A--AG-T-T-T-GA-G-G-CA-AT-G-AC-AGGT---C-TGTG--AT-G-CCT-TTA-G-A-TG--TT-C-T-GG-GC-CG-C--AC--GCG--…
Otu621	0	0	1	0	0	0	HTCUHHO01CXAHS	CC-G--TT-C---TT-A--GT-TG-G-T--G-G-A-G-T---GA-TT-TGT-C-TGC-TT-AA--TT-GCG--A-T-A-A-C-GA--A-C-GAG--ACC-T-T-AA-CC--TGC-T--AA-AT-A-G-C-CCGG---C-C--CG--CA-----------T-CT-C--------------G--C---G---G---G---C--C--GCT-----------------G--G---C--T-TC--T-T-A-G-A-GG-G--AC-T----A-TC---G--G-C----T---CA-A-G-C-C-G-A-T-GG-A--AG-T-T-T-GA-G-G-CA-AT-A-AC-AGGT---C-TGTG--AT-G-CCC-TTA-G-A-TG--TT-C-T-GG-GC-CG-C--AC--GCG--…
Otu620	0	0	1	0	0	0	HTCUHHO01DCKTF	CC-G--TT-C---TT-A--GT-TG-G-T--G-G-A-G-T---GA-TT-TGT-C-TGC-TT-AA--TT-GCG--A-T-A-A-C-GA--A-C-GAG--ACC-T-T-AA-CC--TGC-T--AA-AT-A-G-CCCGGT---C-G--A---C------------T-TT-G--------------G--T---T---G---A---T--C--GCT-----------------G--G---C--T-TC--T-T-A-G-A-GG-G--AC-T----A-TC---G--A-C--G-T---TT-A-G-T-C-G-A-T-GG-A--AG-T-T-T-GA-G-G-CA-AT-A-AC-AGGT---C-TGTG--AT-G-CCC-TTA-G-A-TG--TT-C-T-GG-GC-CG-C--AC--GCG--…
Otu619	0	0	1	0	0	0	HTCUHHO01BY5TD	CC-G--TT-C---TT-A--GT-TG-G-T--G-G-A-G-T---GA-TT-TGT-C-TGC-TT-AA--TT-GCG--A-T-A-A-C-GA--A-C-GAG--ACC-T-T-AA-CC--TGC-T--AA-AT-A-G-C-CCGG---C-C--CG--C------------T-TT-G--------------G--C---G---G---G---T--C--GCC-----------------G--G---C--T-TC--T-T-A-G-A-GG-G--AC-T----A-TC---G--G-C----G---CA-A-G-C-C-G-A-T-GG-A--AG-T-T-T-GA-G-G-CA-AT-G-AC-AGGT---C-TGTG--AT-G-CCC-TTA-G-A-TG--TT-C-T-GG-GC-CG-C--AC--GCG--…
Otu616	0	0	1	0	0	0	HTCUHHO01BK3BL	CC-G--TT-C---TT-A--GT-TG-G-T--G-G-A-G-T---GA-TT-TGT-C-TGG-TT-AA--TT-CCG--A-T-A-A-C-GA--A-C-GAG--ACC-T-T-AA-CC--TGC-T--AA-AT-A-G-C-CAGG---C-C--GG--C------------T-TC-T--------------G--C---T---G---G---T--C--GCA-----------------G--G---C--T-TC--T-T-A-G-A-GG-G--AC-T----G-TC---A--G-T--G-T---CT-A-A-C-T-G-A-C-GG-A--AG-T-T-T-GA-G-G-CA-AT-A-AC-AGGT---C-TGTG--AT-G-CCC-TTA-G-A-TG--TT-C-T-GG-GC-TG-C--AC--GCG--…
Otu615	0	0	1	0	0	0	HTCUHHO01AQHBR	CC-G--TT-C---TT-A--GT-TG-G-T--G-G-A-G-T---GA-TT-TGT-C-TGG-TT-AA--TT-CCG--A-T-A-A-C-GA--A-C-GAG--ACC-T-T-AA-CC--TGC-T--AA-AT-A-G-C-CAGG---C-C--GG--C------------T-CC-G--------------G--C---C---G---G---C--C--GTA-----------------G--G---C--T-TC--T-T-A-G-A-GG-G--AC-T----G-TC---G--GC---G-T---CT-A-G-T-C-G-A-C-GG-A--AG-T-T-T-GA-G-G-CA-AT-A-AC-AGGT---C-TGTG--AT-G-CCC-TTA-G-A-TG--TT-C-T-GG-GC-CG-C--AC--GCG--…
Otu612	0	0	1	0	0	0	HTCUHHO01DDF4X	CC-G--TT-C---TT-A--GT-TG-G-T--G-G-A-G-T---GA-TT-TGT-C-AGC-TT-AAT-TT-GCG--A-T-A-A-C-GA--A-C-GAG--ACC-T-T-AA-CC--TGC-T--AA-AT-A-G-C-CCAA---C-T--GG--C------------T-TT-G--------------G--C---T---G---G---C--T--GCT-----------------G--G---C--T-TC--T-T-A-G-A-GG-A--AC------A-TT---C--G-G--C-T---TA-A-G-C-C-G-A-C-GG-A--AG-T-T-T-GA-G-G-CA-AT-A-AC-AGGT---C-TGTT--AT-G-CCC-TTA-G-A-TG--TT-C-T-GG-AC-CG-C--AC--GCG--…
Otu611	0	0	1	0	0	0	HTCUHHO01AR8U7	CC-G--TT-C---TT-A--GT-TG-G-T--G-G-A-G-T---GA-TT-TGT-C-TGG-TT-AA--TT-CCG--A-T-A-A-C-GA--A-C-GAG--ACC---T-----C--TGC-G--AA-AA-A-C-T-AGAA---A-CT-GA--T------------A-TT-A--------------G--C---A---T---A----TGA-GTT---------------------T---C--T-TC--T-T-T-T-T-CG-G--AC-T----A-TC---T--G-C--G-T---TT-A-G-C-A-G-A-T-GG-A--AG-T-T-G-GA-G-G-CA-AT-A-AC-AGGT---C-TGTG--AT-G-CCC-TTA-G-A-TG--TT-C-T-GG-GC-TG-C--AC--GCG--…
Otu609	0	0	1	0	0	0	HTCUHHO01BGR8N	CC-G--TT-C---TT-A--GT-TG-G-T--G-G-A-G-T---GA-TT-TGT-C-TGC-TT-AA--TT-GCG--A-T-A-A-C-GA--A-C-GAG--ACC-T-T-AA-CC--TGC-T--AA-AT-A-G-C-CCGCG--C----CG--C------------T-CT-G--------------G--C---G---G---C---A--C--GCT-----------------G--G---C--T-TC--T-T-A-G-A-GG-G--AC-T----A-TC---G--G-C----T---CA-A-G-C-C-G-A-T-GG-A--AG-T-T-T-GA-G-G-CA-AT-A-AC-AGGT---C-TGTG--AT-G-CCC-TTA-G-A-TG--TT-C-T-GG-GC-CG-C--AC--GCG--…
Otu608	0	0	1	0	0	0	HTCUHHO01CGEY6	CC-G--TT-T---TT-A--GT-TG-G-T--G-G-A-G-T---GA-TT-TGT-C-TGC-TT-AA--TT-GCG--A-T-A-A-C-GA--A-C-GAG--ACC-T-T-CT-CC--TGC-T--AA-AT-A-G-C-CCGA---C-C--CG--C------------T-TT-G--------------G--C---G---G---G---C--C--GCT-----------------G--G---C--T-GC--T-T-A-G-A-GG-G--AC-T----A-TC---G--G-T----G---CA-A-G-C-C-G-A-T-GG-A--AG-T-T-T-GA-G-G-CA-AT-A-AC-AGGT---C-TGTG--AT-G-CCC-TTA-G-A-TG--TT-C-T-GG-GC-CG-C--AC--GCG--…
Otu607	0	0	1	0	0	0	HTCUHHO01CO6AT	CC-G--TT-C---TT-A--GT-TG-G-T--G-G-A-G-T---GA-TT-TGT-C-TGG-TT-AA--TT-CCG--A-T-A-A-C-GA--A-C-GAG--ACC-T-T-GA-CC--TGC-T--AA-AT-A-G-C-CGCG---C-C--GG--C------------T-TT-C--------------G--C---T---G---G------C-GTCG-----------------G--G---C--T-TC--T-T-A-G-A-GG-G--AC-T----G-TC---G--G-C--G-T---CT-A-G-C-C-G-A-C-GG-A--AG-T-T-T-GA-G-G-CA-AT-A-AC-AGGT---C-TGTG--AT-G-CCC-TTA-G-A-TG--TT-C-T-GG-GC-CG-C--AC--GCG--…
Otu606	0	0	1	0	0	0	HTCUHHO01ARAEW	CC-G--TT-C---TT-A--GT-TG-G-T--G-G-A-G-T---GA-TT-TGT-C-TGC-TT-AA--TT-GCG--A-T-A-A-C-GA--A-C-GAG--ACC-T-T-AA-CC--T-C-T--AA-AT-AGG-C-TCAT---C-G--GC--C------------T-TT-G--------------G--C---T---G---G------G-GG-------------------A--GT--C--T-TC--T-T-A-G-G-GG-G--AC-T----A-TT---G--A-C--T-T---GA-A---T-C-G-A-T--G-A--AG-T-T-T-GA-G-G-CA-AT-A-AC-AGGT---C-TGTG--AT-G-CCC-TTA-G-A-CG--TT-C-T-GG-GC-CG-C--AC--GCG--…
Otu605	0	0	1	0	0	0	HTCUHHO01DRCKZ	CC-G--TT-C---TT-A--GT-TG-G-T--G-G-A-G-T---GA-TT-TGT-C-TGG-TT-AA--TT-CCG--A-T-A-A-C-GA--A-C-GAG--ACC-T-T-AA-CC--TGC-T--AA-AT-A-G-A-CAGG---C-T--GG--CG-----------T-TT-T--------------G--C---T---G---G---T--C--GCC-----------------G--T---C--T-TC--T-T-A-G-A-GG-G--AC-T----G-TC---A--G-T--G-T---CT-A-A-C-T-G-A-T-GG-A--AG-T-T-T-GA-G-G-CA-AT-A-AC-AGGT---C-TGTG--AT-G-CCC-TTA-G-A-TG--TT-C-T-GG-GC-CG-C--AC--GCG--…
Otu604	0	0	1	0	0	0	HTCUHHO01BRRSI	CC-G--TT-C---TT-A--GT-TG-G-T--G-G-A-G-T---GA-TT-TGT-C-TGG-TT-AA--TT-CCG--A-T-A-A-C-GA--A-C-GAG--ACC-T-T-AA-CC--TGC-T--AA-AT-A-G-T-CAGG---C-C--GG--C------------T-TT-G--------------G--C---T---G---G---T--C--GTC-----------------G--A---C--T-TC--T-T-A-G-A-GG-G--AC-T----A-TC---G--G-C----T---CA-A-G-C-C-G-A-T-GG-A--AG-T-T-T-GA-G-G-CA-AT-A-AC-AGGT---C-TGTG--AT-G-CCC-TTA-G-A-TG--TT-C-T-GG-GC-CG-C--AC--GCG--…
Otu603	0	0	1	0	0	0	HTCUHHO01B63T9	CC-G--TT-C---TT-A--GT-TG-G-T--G-G-A-G-T---GA-TT-TGT-C-TGG-TT-AA--TT-CCG--A-T-A-A-C-GA--A-C-GAG--ACC-T-T-AA-CC--TGC-T--AA-AT-A-G---TCGGA--C-T--GG--C------------T-TT-C--------------G--C---T---G---G---T--C--ATA-----------------G--G---C--T-TC--T-T-A-G-A-GG-G--AC-T----A-TC---G--G-C----T---CA-A-G-C-C-G-A-T-GG-A--AG-T-T-T-GA-G-G-CA-AT-A-AC-AGGT---C-TGTG--AT-G-CCC-TTA-G-A-TG--TT-C-T-GG-GC-CG-C--AC--GCG--…
Otu601	0	0	1	0	0	0	HTCUHHO01B6KFB	CC-G--TT-C---TT-A--GT-TG-G-T--G-G-A-G-T---GA-TT-TGT-C-TGG-TT-AA--TT-CCG--A-T-A-A-C-GA--A-C-GAG--ACC-T-T-AA-CC--TGC-T--AA-AT-A-G-C-CAGG---C-T--GG--C------------T-TT-T--------------G--C---T---G---G---T--C--GCA-----------------G--G---C--T-TC--T-T-A-G-A-GG-G--AC-T----G-TC---A--G-C--G-T---CT-A-G-C-T-G-A-C-GG-A--AG-T-T-T-GA-G-G-CA-AT-A-AC-AGGT---C-TGTG--AT-G-CCC-TTA-G-A-TG--TT-C-T-GG-GC-CG-C--AC--GCG--…
Otu599	0	0	1	0	0	0	HTCUHHO01B79MF	CC-G--TT-C---TT-A--GT-TG-G-T--G-G-A-G-T---GA-TT-TGT-C-TGG-TT-AA--TT-CCG--A-T-A-A-C-GA--A-C-GAG--ACC-T-T-AA-CC--TGC-T--AA-AT-A-G-T-CCGG---C-C--GG--C------------T-TT-T--------------G--C---T---G---G---T--C--GCC-----------------G--A---C--T-TC--T-T-A-G-A-GG-G--AC-T----A-AC---A--G-C--G-T---TT-A-G-C-T-G-T-T-GG-A--AG-T-T-T-GA-G-G-CG-AT-A-AC-AGGT---C-TGTG--AT-G-CCC-TTA-G-A-TG--TT-C-T-GG-GC-CG-C--AC--GCG--…
Otu598	0	0	1	0	0	0	HTCUHHO01A3S3W	CC-G--TT-C---TT-A--GT-TG-G-T--G-G-A-G-T---GA-TT-TGT-C-TGG-TT-AA--TT-CCG--A-T-A-A-C-GA--A-C-GAG--ACC-T-T-AA-CC--TGC-T--AA-AT-A-G-C-CAGG---C-C--GG--C------------T-CC-G--------------G--C---T---G---G---C--C--GTC-----------------G--G---C--T-TC--T-T-A-G-A-GG-G--AC-T----A-TC---G--G-C----T---CA-A-G-C-C-G-A-T-GG-A--AG-T-T-T-GA-G-G-CA-AT-A-AC-AGGT---C-TGTG--AT-G-CCC-TTA-G-A-TG--TT-C-T-GG-GC-CG-C--AC--GCG--…
Otu597	0	0	1	0	0	0	HTCUHHO01B9ZPP	CC-G--TT-G---CA-A--CG-CG-C-G--G-A-A-G-G---GA-AT-GGG-C-AGC-AG-AG--ATGCTGT-T-T-A-A-G-GT--A-C-GTG----C---T-AT-CC---GC-T--GG-GA-A-A-C-CAGT---C-T--CG--C------------A-GT----------------G--C---A---A---G---A--C---CC-----------------G--G------T-AG--G-T---C-A----A--AC-C----C-TG---C--G-A----G---GA-T-G-C-C---T-T-CG-G--GG-C-A-T--T-G-G--A-CT---AT-ATG----C-TGTG--AT-G-CCC-TTA-G-A-TG--TT-C-T-GG-GC-CG-C--AC--GCG--…
Otu595	0	0	1	0	0	0	HTCUHHO01BV47G	CC-G--TT-C---TT-A--GT-TG-G-T--G-G-A-G-T---GA-TT-TGT-C-TGG-TT-AA--TT-CCG--A-T-A-A-C-GA--A-C-GAG--ACC-T-T-AA-CC--TGC-T--AA-AT-A-G-T-CCGG---C-C--GG--C------------T-TT-T--------------G--C---T---G---G---T--C--GCC-----------------G--A---C--T-TC--T-T-A-G-A-GG-G--AC-T----G-AC---A--G-C--G-T---TT-A-G-C-T-G-T-T-GG-A--AG-T-T-T-GA-G-G-CA-AT-A-AC-AGGT---C-TGTG--AT-G-CCC-TTA-G-A-TG--TT-C-T-GG-GC-CG-C--AC--GCG--…
Otu594	0	0	1	0	0	0	HTCUHHO01C7MVZ	CC-G--TT-C---TT-A--GT-TG-G-T--G-G-A-G-T---GA-TT-TGT-C-TGG-TT-AA--TT-CCG--A-T-A-A-C-GA--A-C-GAG--ACC-T-T-AA-CC--TGC-T--AA-AT-A-G-C-CCGA---C-T--GG--C------------A-TC-T--------------G--C---T---G---G---T--T--GCA-----------------G--G---C--T-TC--T-T-A-G-A-GG-G--AC-T----G-TT---G--G-C--G-T---CT-A-G-C-T-A-A-C-GG-A--AG-T-T-T-GA-G-G-CA-AT-A-AC-AGGT---C-TGTG--AT-G-CCC-TTA-G-A-TG--TT-C-T-GG-GC-CG-C--AC--GCG--…
Otu591	0	0	1	0	0	0	HTCUHHO01A993B	CC-G--TT-C---TT-A--GT-TG-G-T--G-G-A-G-T---GA-TT-TGT-C-TGC-TT-AA--TT-GCG--A-T-A-A-C-GA--A-C-GAG--ACC-T-T-GA-CC--TGC-T--AA-CT-A-G-G-CCAC---C-T--CA--C------------C-TT-G--------------G--T---G---G---G---G--T--GCT-----------------G--C---C--T-TC--T-T-A-G-A-GG-G--AC-T----T-TT---G--G-C----T---CA-A-G-C-C-A-A-T-GG-A--AG-T-A-C-GA-G-G-CA-AT-A-AC-AGGT---C-TGTG--AT-G-CCC-TTA-G-A-TG--TT-C-T-GG-GC-CG-C--AC--GCG--…
Otu589	0	0	1	0	0	0	HTCUHHO01BOUCO	CC-G--TT-C---TT-A--GT-TG-G-T--G-G-A-G-T---GA-TT-TGT-C-TGC-TT-AA--TT-GCG--A-T-A-A-C-GA--A-C-GAG--ACC-T-T-AA-CC--TGC-T--AA-AT-A-G-C-TAGG---C-T--AG--C------------T-TT-G--------------G--C---T---G---G---T--C--GCC-----------------G--G---C--T-TC--T-T-A-G-A-GG-G--AC-T----A-TC---G--G-C----T---CA-A-G-C-C-G-A-T-GG-A--AG-T-T-T-GA-G-G-CA-AT-A-AC-AGGT---C-TGTG--AT-G-CCC-TTA-G-A-TG--TT-C-T-GG-GC-CG-C--AC--GCG--…
Otu587	0	0	1	0	0	0	HTCUHHO01DPGJP	CC-G--TT-C---TT-A--GT-TG-G-T--G-G-A-G-T---GA-TT-TGT-C-TGC-TT-AA--TT-GCG--A-T-A-A-C-GA--A-C-GAG--ACC-T-T-AA-CC--TGC-T--AA-AT-A-G-C-CAGG---C-T--AG--C------------T-TT-G--------------G--C---T---G---G---T--C--GCC-----------------G--G---C--T-TC--T-T-A-G-G-GG-G--ACGT----A-TC---G--G-C----T---CA-A-G-C-C-G-A-T-GG-A--AG-T-T-T-GA-G-G-CA-AT-A-AC-AGGT---C-TGTG--AT-G-CCC-TTA-G-A-TG--TT-C-T-GG-GC-CGCC--AC--GCG--…
Otu583	0	0	1	0	0	0	HTCUHHO01BXYME	CC-G--TT-C---TT-A--GT-TG-G-T--G-G-A-G-T---GA-TT-TGT-C-TGC-TT-AA--TT-GCG--A-T-A-A-C-GA--A-C-GAG--ACC-G-T-GA-CC--TGC-T--AA-AT-A-G-C-CCGT---A-T--TG--C------------T-TT-G--------------G--C---A---G---T---A--C--GCT-----------------G--G---C--T-TC--T-T-A-G-A-GG-G--AC-T----A-TC---C--G-T----T---TA-A-A-C-G-G-A-T-GG-A--AG-T-T-C-GC-G-G-CA-AT-A-AC-AGGT---C-TGTG--AT-G-CCC-TTA-G-A-TG--TT-C-T-GG-GC-CG-C--AC--GCG--…
Otu582	0	0	1	0	0	0	HTCUHHO01BMSHM	CC-G--TT-C---TT-A--GT-TG-G-T--G-G-A-G-T---GA-TT-TGT-C-TGC-TT-AA--TT-GCG--A-T-A-A-C-GA--A-C-GAG--ACC-T-T-AT-AC--TAC-T--AA-AT-A-G-C-CAGG---C-C--CG--C------------T-TT-G--------------G--C---G---G---G---T--C--GCC-----------------G--G---C--T-TC--T-T-A-G-A-GT-G--AC-T----T-TC---G--G-C----T---CA-A-G-C-C-G-A-T-GG-A--AG-T-T-T-GA-G-G-CA-AT-A-AC-AGGT---C-TGTG--AT-G-CCC-TTA-G-A-TG--TT-C-T-GG-GC-CG-C--AC--GCG--…
Otu581	0	0	1	0	0	0	HTCUHHO01AA5GU	CC-G--TT-C---TT-A--GT-TG-G-T--G-G-A-G-T---GA-TT-TGT-C-TGC-TT-AA--TT-GCG--A-T-A-A-C-GA--A-C-GAG--ACC-T-T-AT-CC--TGC-T--AA-AT-A-GCC-CCGG---C-T--AG--C------------T-TT-G--------------G--C---T---G---GT--T--G--GTT-----------------G--G---C--T-TC--T-T-A-G-A-GG-G--AC-T----A-TC---G--G-C----T---CA-A-G-C-C-G-A-T-GG-A--AG-T-T-T-GA-G-G-CA-AT-A-AC-AGGT---C-TGTG--AT-G-CCC-TTA-G-A-TG--TT-C-T-GG-GC-CG-C--AC--GCG--…
Otu580	0	0	1	0	0	0	HTCUHHO01DE09V	CC-G--TT-C---TT-A--GT-TG-G-T--G-G-A-G-T---GA-TT-TGT-C-TGG-TT-AA--TT-CCG--A-T-A-A-C-GA--A-C-GAG--ACC-T-T-AA-CC--TGC-T--AA-AT-A-GCT-CTGG--------AA--AC----------------------------G--A--A---A---GT--T---T--CA-GA------------------G--AG--C--T-TC--T-T-A-G-A-GG-G--AC-T----A-TC---T--G-T--G-A---CT-A-A-C-A-G-A-T-GG-A--AG-T-T-T-GA-G-G-CA-AT-A-AC-AGGT---C-TGTG--AT-G-CCC-TTA-G-A-TG--TT-C-T-GG-GC-CG-C--AC--GCG--…
Otu579	0	0	1	0	0	0	HTCUHHO01DE1UM	CC-G--TT-C---TT-A--GT-TG-G-T--G-G-G-G-T---GA-CT-TGT-C-TGC-CT-AA--TC-GCG--A-T-A-A-C-GA--A-C-GAG--ACC-T-T-AA-CC--TGC-T--AA-AT-A-G-C-CCGT---A-T--TG--C------------T-TT-G--------------G--C---A---G---T---A--C--GCT-----------------G--G---C--T-TC--T-T-A-G-A-GG-G--AC-T----A-TC---G--G-C----T---CA-A-G-C-C-G-A-T-GG-A--AG-T-T-T-GA-G-G-CA-AT-A-AC-AGGT---C-TGTG--AT-G-CCC-TTA-G-A-TG--TT-C-T-GG-GC-CG-C--AC--GCG--…
Otu578	0	0	1	0	0	0	HTCUHHO01ALUUF	CC-G--TT-C---TT-A--GT-TG-G-T--G-G-A-G-T---GA-TT-TGT-C-TGG-TT-AA--TT-CCG--A-T-A-A-C-GA--A-C-GAG--ACC-T-T-AA-CC--TGC-T--AA-AT-A-G-C-CAGG---C-C--GG--C------------T-CC-G--------------G--C---C---G---G---T--C--GCG-----------------G--G---C--T-TC--T-T-A-G-A-GG-G--AC-T----G-TC---G--G-C--A-T---CT-A-G-C-C-G-A-C-GG-A--AG-T-T-T-GA-G-G-CA-AT-A-AC-AGGT---C-TGTG--AT-G-CCC-TTA-G-A-TG--TT-C-T-GG-GC-CG-C--AC--GCG--…
Otu577	0	0	1	0	0	0	HTCUHHO01B7ZAX	CC-G--TT-C---TT-A--GT-TG-G-T--G-G-A-G-T---GA-TT-TGT-C-TGG-TT-AA--TT-CCG--A-T-A-A-C-GA--A-C-GAG--ACC-T-T-AA-CC--TGC-T--AA-AT-A-G-T-CCAG---C-C--GG--C------------T-TT-T--------------G--C---T---A---G---C--T--GCT-----------------G--A---C--T-TC--T-T-A-G-A-GG-G--AC-T----A-AC---A--G-C--G-T---TT-A-G-C-T-G-T-T-GG-A--AG-T-T-T-GA-G-G-CA-AT-A-AC-AGGT---C-TGTG--AT-G-CCC-TTA-G-A-TG--TT-C-T-GG-GC-CG-C--AC--GCG--…
Otu576	0	0	1	0	0	0	HTCUHHO01DCEUS	CC-G--TT-C---TT-A--GT-TG-G-T--G-G-A-G-T---GA--T-TGT-C-TGC-TT-AA--TT-GCG--A-T-A-A-C-GA--A-C-GAG--ACC-T-T-AA-CC--TGC-T--AA-AT-A-G-C-CAGG---C-T--AA--C--------------TT-G--------------G--T---T---G---G---T--C--GCC-----------------G--G---C--T-TC--T-T-A-G-A-GG-G--AC-T----A-TC---G--G-C----T---CA-A-G-C-C-G-A-T-GG-A--AG-T-T-T-GA-G-G-CA-AT---AC-AGGT---C-TGTG--AT-G-CCC-TTA-G-A-TG--TT-C-T-GG-GC-CG-C--AC--GCG--…
Otu575	0	0	1	0	0	0	HTCUHHO01DMFAZ	CC-G--TT-C---TT-A--GT-TG-G-T--G-G-A-G-T---GA-TT-TGT-C-TGC-TT-AA--TT-GCG--A-T-A-A-C-GA--A-C-GAG--ACC-T-T-AA-CC--TGC-T--AA-AT-A-G-C-CCGG---C-C--CG--C------------T-TT-G--------------G--C---G---G---G---T--C--GCC-----------------G--G---C--T-TC--T-T-A-G-A-GG-G--AC-T----A-TC---G--G-C----T---CA-A-G-C-C-G-A-T-GG-A--AG-T-T-T-GA-G-G-CA-AT-A-AC-AGGT---C-TGTG--AT-G-CCC-TTA-G-A-TG--TT-C-T-GG-GC-CG-C--AC--GCG--…
Otu573	0	0	1	0	0	0	HTCUHHO01CPW6K	CC-G--TT-C---TT-A--GT-TG-G-T--G-G-A-G-T---GA-TT-TGT-C-TGC-TT-AA--TT-GCG--A-T-A-A-C-GA--A-C-GAG--ACC-T-T-AA-CC--TGC-T--AA-AT-A-G-C-CAGG---C-C--CG--C------------T-TT-G--------------G--C---G---G---G---T--C--GCC-----------------G--G---C--T-TCT-T-T-A-G-A-GG-G--AC-T----A-TC---G--G-CA---T---CT-A-G-C-C-G-A-C-GG-A--GG-T-T-T-GA-G-G-CA-AT-A-AC-AGGT---C-TGTG--AT-G-CCC-TTA-G-A-TG--TT-C-T-GG-GC-CG-C--AC--GCG--…
Otu571	0	0	1	0	0	0	HTCUHHO01BI626	CC-G--TT-C---TT-A--GT-TC-G-C--G-G-C-G-T---GA-GT-TGC-C-TAC-TT-AA--CT-GTG--A-T-A-A-C-GA--A-C-GAG--ACC-T-T-AA-CC--TGC-T--AA-AT-A-G-C-CGGG---C-T--AG--C------------T-TT-G--------------G--C---T---G---G---T--C--CCC-----------------G--G---C--T-TC--T-T-A-G-A-GG-G--AC-T----T-TC---G--G-C----T---CA-A-G-C-C-G-A-A-GG-A--AG-T-T-T-GA-G-G-CA-AT-A-AC-AGGT---C-TGTG--AT-G-CCC-TTA-G-A-TG--TT-C-T-GG-GC-CG-C--AC--GCG--…
Otu569	0	0	1	0	0	0	HTCUHHO01C1VQ9	CC-G--TT-C---TT-A--GT-TG-G-T--G-G-A-G-T---GA-TT-TGT-C-TGG-TT-AA--TT-CCG--A-T-A-A-C-GA--A-C-GAG--ACC-T-T-AA-CC--TGC-T--AA-AT-A-G-C-CAGA---C-C--GT--C------------T-TT-T--------------G--A---T---G---G---T--T--GCA-----------------G--G---C--T-TC--T-T-A-G-A-GG-G--AC-T----G-TC---A--G-G--A-T---CT-A-C-C-T-G-A-C-GG-A--AG-T-T-T-GA-G-G-CA-AT-A-AC-AGGT---C-TGTG--AT-G-CCC-TTA-G-A-TG--TT-C-T-GG-GC-CG-C--AC--GCG--…
Otu568	0	0	1	0	0	0	HTCUHHO01CUSZY	CC-G--TT-C---TT-A--GT-TG-G-T--G-G-A-G-T---GA-TT-TGT-C-TGC-TT-AA--TT-GCG--A-T-A-A-C-GA--A-C-GAG--ACC-T-T-AA-CC--TGC-T--AA-AT-A-G-C-CAGG---C-T--AG--C------------T-TT-T--------------G--C---T---G---G---T--C--GCC-----------------G--G---C--T-TC--T-T-A-G-A-GG-G--AC-T----A-TC---G--G-C----T---CA-A-G-C-C-G-A-T-GG-A--AG-T-T-T-GA-G-G-CA-AT-A-AC-AGGT---C-TGTG--AT-G-CCC-TTA-G-A-TG--TT-C-T-GG-GC-CG-C--AC--GCG--…
Otu567	0	0	1	0	0	0	HTCUHHO01CR2C0	CC-G--TT-C---TT-A--GT-TG-G-T--G-G-A-G-T---GA-TT-TGT-C-TGC-TT-AA--TT-GCG--A-T-A-A-C-GA--A-C-GAG--ACC-T-T-AA-CC--TGC-T--AA-AT-A-G-C-CCGG---C-C--CG--C------------C-TA-G--------------G--C---G---G---G---T--C--GCC-----------------G--G---C--T-TC--T-T-A-G-A-GG-G--AC-T----A-TC---G--G-C----T---CA-A-G-C-C-G-A-T-GG-A--AG-T-T-T-GA-G-G-CA-AT-A-AC-AGGT---C-TGTG--AT-G-CCC-TTA-G-A-TG--TT-C-T-GG-GC-CG-C--AC--GCG--…
Otu565	0	0	1	0	0	0	HTCUHHO01B2EMF	CC-G--TT-C---TT-A--GT-TG-G-T--G-G-A-G-T---GA-TT-TGT-C-TGC-TT-AA--TT-GCG--A-T-A-A-C-GA--A-C-GAG--ACC-C-T-CT-CC--TGC-T--AA-AT-A-G-C-CAGG---C-T--AG--C------------T-TT-G--------------G--C---T---G---G---T--C--GCC-----------------G--G---C--T-TC--T-T-A-G-A-GG-G--AC-T----A-TC---G--G-C----T---CA-A-G-T-C-G-A-T-GG-A--AG-T-A-G-GG-G-G-CA-AT-A-AC-AGGT---C-TGTG--AT-G-CCC-TTA-G-A-TG--TT-C-T-GG-GC-CG-C--AC--GCG--…
Otu564	0	0	1	0	0	0	HTCUHHO01A5E1Q	CC-G--TT-C---TT-A--GT-TG-G-T--G-G-G-G-T---GA-CC-TGT-C-TGC-TT-AA--TT-GCG--A-T-A-A-C-GA--A-C-GAG--ACC-T-T-AA-CC--TGC-T--AA-AC-A-G-C-CAGG---C-C--GG--C------------T-TT-G--------------G--C---C---G---G---T--C--GTC-----------------G--G---C--T-TC--T-T-A-G-A-GG-G--AC-T----T-TC---G--G-C----T---CA-A-G-C-C-G-A-A-GG-A--AG-T-T-T-GA-G-G-CA-AT-A-AC-AGGT---C-TGTG--AT-G-CCC-TTA-G-A-TG--TC-C-T-GG-GC-GG-C--AC--GCG--…
Otu563	0	0	1	0	0	0	HTCUHHO01CZQT2	CC-G--TT-C---TT-A--GT-TG-G-T--G-G-A-G-T---GA-TT-TGT-C-TGG-TT-AA--TT-CCG--A-T-A-A-C-GA--A-C-GAG--ACC-T-T-AA-CC--TGC-T--AA-CT-A-G-C-CAGG---C-C--GG--C------------T-TT-T--------------G--C---T---G---G---T--C--GCA-----------------G--G---C--T-TC--T-T-A-G-A-GG-G--AC-T----G-TC---G--G-C--G-T---TT-A-G-C-C-G-A-C-GG-A--AG-T-T-T-GA-G-G-CA-AT-A-AC-AGGT---C-TGTG--AT-G-CCC-TTA-G-A-TG--TT-C-T-GG-GC-CG-C--AC--GCG--…
Otu562	0	0	1	0	0	0	HTCUHHO01BA060	CC-G--TT-C---TT-A--GT-TG-G-T--G-G-A-G-T---GA-TT-TGT-C-TGG-TT-AA--TT-CCG--A-T-A-A-C-GA--A-C-GAG--ACC-T-T-AA-CC--TGC-T--AA-AT-A-G-T-CGGA---C-T--GG--C------------T-TT-C--------------G--C---T---G---G---T--C--ATA-----------------G--G---C--T-TC--T-T-A-G-A-GG-G--AC-T----G-TC---G--G-C--G-T---CT-A-G-C-C-G-A-C-GG-A--AG-T-T-T-GA-G-G-CA-AT-A-AC-AGGT---C-TGTG--AT-G-CCC-TTA-G-A-CG--TT-C-T-GG-GC-CG-C--AC--GCG--…
Otu561	0	0	1	0	0	0	HTCUHHO01DLZ7I	CC-G--TT-C---TT-A--GT-TG-G-T--G-G-A-G-T---GA-TT-TGT-C-TGC-TT-AA--TT-GCG--A-T-A-A-C-GA--A-C-GAG--ACC-T-TAAA-CC--TGC-T--AA-AT-A-G-C-CCGG---C-T--CG--C------------T-TT-G--------------G--C---G---G---G---T--C--GCC-----------------G--G---C--T-TC--T-T-A-G-A-GG-G--AC-T----A-TC---G--G-C----T---CA-A-G-C-C-G-A-T-GG-A--AG-T-T-T-GA-G-G-CA-AT-A-AC-AGGT---C-CGTG--AT-G-CCC-TTA-G-A-TG--TT-C-T-GG-GC-CG-C--AC--GCG--…
Otu560	0	0	1	0	0	0	HTCUHHO01AFZRY	CC-G--TT-C---TT-A--GT-TG-G-T--G-G-A-G-T---GA-TT-TGT-C-TGC-TT-AA--TT-GCG--A-T-A-A-C-GA--A-C-GAG--ACC-T-T-AA-CC--TGC-T--AA-AT-A-G-C-CAGG---C-G--AG--C------------C-TT-G--------------G--C---T---C---G---T--C--GCC-----------------G--G---C--T-TC--T-T-A-G-A-GG-G--AC-T----A-TC---G--G-C----T---CA-A-G-C-C-G-A-T-GG-A--AG-T-T-T-GA-G-G-CA-AT-A-AC-AGGT---C-TGTG--AT-G-CCC-TTA-G-A-TG--TT-C-T-GG-GC-TG-C--AC--GCG--…
Otu559	0	0	1	0	0	0	HTCUHHO01DRKJ6	CC-G--TT-C---TT-A--GT-TG-G-T--G-G-A-G-T---GA-TT-TGT-C-TGC-TT-AA--TT-GCG--A-T-A-A-C-GA--A-C-GAG--ACC-T-T-AA-CC--TAC-T--AA-AT-A-G-C-CCAA---T-T--AG--C------------T-TT-G--------------G--C---T---G---A---T--T-G--CT----------------G--G---CTT---C--T-T-A-G-A-GG-G--AC-T----A-TC---G--A-T--A-T---CA-A-A-T-C-G-A-T-GG-A--AG-T-T-T-GA-G-G-CA-AT-A-AC-AGGT---C-TGTG--AT-G-CCC-TTA-G-A-CG--TT-C-T-GG-GC-CG-C--AC--GCG--…
Otu558	0	0	1	0	0	0	HTCUHHO01A7LN8	CC-G--TT-C---TT-A--GT-TG-G-T--G-G-A-G-T---GA--T-TGT-C-TGC-TT-AA--TT-GCG--A-T-A-A-C-GA--A-C-GAG--ACC-T-T-AA-CC--TGC-T---A-AT-A-G-C-CAGG---C-C--AG--C------------T-TT-T--------------G--C---C---G---G---T--C--GCG-----------------G--G---C--T-TC--T-T-A-G-A-GG-G--AC-T----A-TC---G--G-C----T---CA-A-G-C-C-G-A-T-GG-A--AG-T-T-T-GA-G-G-CA-AT-A-AC-AGGT---C-TGTG--AT-G-CCC-TTA-G-A-TG--TT-C-T-GG-GC-CG-C--AC--GCG--…
Otu554	0	0	1	0	0	0	HTCUHHO01AHJYI	CC-G--TT-C---TT-A--GT-TG-G-T--G-G-A-G-T---AA-TT-TGT-C-TGC-TT-AA--TT-GCG--A-T-A-A-C-AA--A-C-AAG--ACC-T-T-AA-CC--TAC-T--AA-AT-A-G-C-CAGG---C-T--AG--C------------T-TT-G--------------G--C---T---G---G---T--T--GCC-----------------A--G---C--T-TC--T-T-A-G-A-GG-G--AC-T----A-TC---G--G-C----T---CA-A-G-C-T-G-A-T-GG-A--AG-T-T-T-GA-G-G-CA-AT-A-AC-AGGT---C-TGTG--AT-G-CCC-TTA-G-A-TG--TT-C-T-GG-GC-CG-C--AC--GCG--…
Otu553	0	0	1	0	0	0	HTCUHHO01A8K2M	CC-G--TT-C---TT-A--GT-TG-G-T--G-G-A-G-T---GA-TT-TGT-C-TGC-TT-AA--TT-GCG--A-T-A-A-C-GA--A-C-AAG--ACC-T-T-AA-CC--TGC-T--AA-AT-A-G-C-CAGG---C-T--AG--C------------T-TT-A--------------G--C---T---G---G---T--C--GCC-----------------G--G---C--T-TC--T-T-A-G-A-GG-G--AC-T----A-TC---G--G-C----T---TA-A-G-C-C-G-A-T-AG-A--AG-T-T-T-GA-G-G-CA-AT-A-AC-AGGT---C-TGTA--AT-G-CCC-TTA-G-A-TA--TT-C-T-GG-GC-CG-C--AT--ACG--…
Otu550	0	0	1	0	0	0	HTCUHHO01ABFH0	CC-G--TT-C---TT-A--GT-TG-G-T--G-G-A-G-T---GA-TT-TGT-C-TGC-TT-AA--TT-GCG--A-T-A-A-C-GA--A-C-GAG--ACC-T-T-AA-CC--TGC-T--AA-AT-A-G-C-CAGG---C-C--CG--C------------T-TT-G--------------G--C---G---G---G---T--C--GCC-----------------G--G---C--T-TC--T-T-A-G-A-GG-G--AC-T----A-TC---G--G-C----T---CA-A-G-C-C-G-A-T-GG-A--AG-T-T-T-GA-G-G-CA-AT-A-AC-AGGT---C-TGTG--AT-G-CCC-TTA-G-A-TG--TT-C-T-GG-GC-CG-C--AC--GCG--…
Otu546	0	0	1	0	0	0	HTCUHHO01B9DWJ	CC-G--TT-C---TT-A--AT-TC-G-T--G-G-A-T-T---CA-TT-TGT-C-AGG-TT-GA--TT-CCG--T-T-A-A-C-GA--G-T-GAG--ACC-T-T-GA--C--TTT-T--AA-AT-A-GCCCAATAGG-C----AG--G------------T-TTCT--------------G--C---A---T---G---T--T--GCA-----------------G--G---C--T-TC--T-T-A-A-A-AG-G--AC-T----T-TC---G--G-C----T---CA-A-G-T-C-G-A-A-GG-A--AG-T-T-C-GA-G-G-CA-AT-A-AC-AGGT---C-TGTG--AT-G-CCC-TTA-G-A-TG--TT-C-T-GG-GC-TG-C--AC--GCG--…
Otu545	0	0	1	0	0	0	HTCUHHO01A5DMY	CC-G--TT-C---TT-A--GT-TG-G-T--G-G-A-G-T---GA-TT-TGT-C-TGG-TT-AA--TT-CCG--A-T-A-A-C-GA--A-C-GAG--ACC-T-T-AA-CC--TGC-T--AA-CT-A-G-T-CTAC---C-C--A---TC-----------T-AA-------------C--G--A---T---G---T---G--C--GA------------------G--G---C--T-CC--T-T-A-G-A-GG-G--AC-T----A-TC---T--G-T--G-A---CT-A-A-C-A-G-A-T-GG-A--AG-T-T-T-GA-G-G-CA-AT-A-AC-AGGT---C-TGTG--AT-G-CCC-TTA-G-A-TG--TT-C-T-GG-GC-CG-C--AC--GCG--…
Otu544	0	0	1	0	0	0	HTCUHHO01BEQV2	CC-G--TT-C---TT-A--GT-TG-G-T--G-G-A-G-T---GA-TT-TGT-C-TGC-TT-AA--TT-GCG--A-T-A-A-C-GA--A-C-GAG--ACC-T-T-AA-CC--TGC-T--AA-AT-A-G-C-CAG----G-C-TAG--CT-----------T-CT----------------G--C---T---G-------G--TC-GCC-----------------G--G---C--T-TC--T-T-A-G-A-GG-G--AC-T----A-TC---G--G-C----T---CA-A-G-C-C-G-A-T-GG-A--AG-T-T-T-GA-G-G-CA-AT-A-AC-AGGT---C-TGTG--AT-G-CCC-TTA-G-A-TG--TT-C-T-GG-GC-CG-C--AC--GCG--…
Otu542	0	0	1	0	0	0	HTCUHHO01CJZ3N	CC-G--TT-C---TT-A--GT-TG-G-T--G-G-A-G-T---GA-TT-TGT-C-TGC-TT-AA--TT-GCG--A-T-A-A-C-GA--A-C-GAG--ACC-T-T-AA-CC--TAC-T--AA-AT-A-G-G-GTTG---C-T--GG--C------------A-CT-T--------------G--C---C---G---G---T--T-GA-------------------C--T---C--T-TC--T-T-A-G-A-GG-G--AC-T----A-TC---G--G-T--T-T---CA-A-G-C-C-G-A-T-GG-A--AG-T-T-T-GA-G-G-CA-AT-A-AC-AGGT---C-TGTG--AT-G-CCC-TTA-G-A-CG--TT-C-T-GG-GC-CG-C--AC--GCG--…
Otu541	0	0	1	0	0	0	HTCUHHO01BOEEM	CC-G--TT-C---TT-A--GT-TC-G-T--G-G-C-G-T---GA-GT-TGT-C-TAC-TT-AA--CT-GTG--A-T-A-A-C-GA--A-C-GAG--ACC-T-T-AA-CC--TGC-T--AA-AT-A-G-C-CAGG---C-T--AG--C------------T-TT-G--------------G--C---T---G---G---T--C--GCC-----------------G--G---C--T-TC--T-T-A-G-A-GG-G--AC-T----A-TC---G--G-T----T---CA-A-A-C-C-G-A-T-GG-A--AG-T-T-T-GA-G-G-CA-AT-A-AC-AGGT---C-TGTG--AT-G-CCC-TTA-G-A-TG--TT-C-T-GG-GC-CG-C--AC--GCG--…
Otu540	0	0	1	0	0	0	HTCUHHO01AG8WI	CC-G--TT-C---TT-A--GT-TG-G-T--G-G-A-G-T---GA-TT-TGT-C-TGC-TT-AA--TT-GCG--A-T-A-A-C-GA--A-C-GAG--ACC-T-T-AA-CC--TGC-T--AA-AT-A-G-C-CAGG---C-C--CG--C------------T-TT-G--------------G--C---G---G---G---T--C--GCC-----------------G--G---C--T-TC--T-T-A-G-A-GG-G--AC-T----G-TC---G--GCG--T-T----T-A-G-C-C-G-A-C-GG-A--AG-T-T-T-GA-G-G-CA-AT-A-AC-AGGT---C-TGTG--AT-G-CCC-TTA-G-A-TG--TT-C-T-GG-GC-CG-C--AC--GCG--…
Otu539	0	0	1	0	0	0	HTCUHHO01DI2GO	CC-G--TT-C---TT-A--G--TG-G-T--G-G-A-G-T---GA-TT-TGT-C-TGG-TT-AA--TT-CCG--A-T-A-A-C-GA--A-C-GAG--ACC-T-T-AA-CC--TGC-T--AA-AT-A-G-C-CTGG---C-C--GG--C------------T-TT-T--------------G--C---T---G---G---T--C--ACT-----------------G--A---C--T-TC--T-T-A-G-A-GG-G--AC-T----G-TC---G--G-C--T-T---CT-A-G-C-T-G-A-C-GG-A--AG-T-T-T-GA-G-G-CA-AT-A-AC-AGGT---C-TGTG--AT-G-CCC-TTA-G-A-TG--TT-C-T-GG-GC-CG-C--AC--GCG--…
Otu538	0	0	1	0	0	0	HTCUHHO01CGZAL	CC-G--TT-C---TT-A--GT-TG-G-T--G-G-A-G-T---GA-TT-TGT-C-TGC-TT-AA--TT-GCG--A-T-A-A-C-GA--A-C-GAG--ACC-T-T-AA-CC--TGC-T--AA-AT-A-G-C-TAGGT--C-T---G--C------------T-TT-T--------------G--C---A---G---G---T--C--CCA-----------------G--G---C--T-TC--T-T-A-G-A-GG-G--AC-T----A-TC---G--G-C----T---CA-A-G-C-C-G-A-T-GG-A--AG-T-T-T-GA-G-G-CA-AT-A-AC-AGGT---C-TGTG--AT-G-CCC-TTA-G-A-TG--TT-C-T-GG-GC-CG-C--AC--GCG--…
Otu537	0	0	1	0	0	0	HTCUHHO01CQA5S	CC-G--TT-C---TT-A--GT-TG-G-T--G-G-A-G-T---GA-TT-TGT-C-TGC-TT-AA--TT-GCG--A-T-A-A-C-GA--G-C-GAG--ACC-T-T-AA-CC--TGC-T--AA-CT-A-G-T-CCGT---A-T--TA--C------------C-CC-G--------------G--T---A---G---T---A--C--GCC-----------------G--A---C--T-TC--T-T-A-G-A-GG-G--AC-T----A-TC---G--G-C----T---CA-A-G-C-C-G-A-T-GG-A--AG-T-T-T-GA-G-G-CA-AT-A-AC-AGGT---C-TGTG--AT-G-CCC-TTA-G-A-TG--TT-C-T-GG-GC-CG-C--AC--GCG--…
Otu536	0	0	1	0	0	0	HTCUHHO01AWZWX	CC-G--TT-C---TT-A--GT-TG-G-T--G-G-A-G-T---GA-TT-TGT-C-TGC-TT-AA--TT-GCG--A-T-A-A-C-GA--A-C-GAG--ACC-T-T-AA-CC--TGC-T--AA-AT-A-G-C-CAGG---C-T--AG--C------------T-TT-G--------------G--C---T---G---G---T--C--GCC-----------------G--G---C--T-TC--T-T-A-G-A-GG-G--AC-T----A-TC---G--G-C----T---CA-A-G-C-C-G-A-T-GG-A--AG-T-T-T-GA-G-G-CA-AT-A-AC-AGGT---C-TGTG--AT-G-CCC-TTA-G-A-TG--TT-C-T-GG-GC-CG-C--AC--GCG--…
Otu535	0	0	1	0	0	0	HTCUHHO01BQQ3W	CC-G--TT-C---TT-A--GT-TG-G-T--G-G-A-G-T---GA-TT-TGT-C-TGC-TT-AA--TT-GCG--A-T-A-A-C-GA--A-C-GAG--ACC-T-T-AA-CC--TGC-T--AA-AT-A-G-C-CAGG---C-C--CG--C------------T-TT-G--------------G--C---G---G---G---T--C--GCC-----------------G--G---C--T-TC--T-T-A-G-A-GG-G--AC-T----A-TC---G--G-C----T---CA-A-G-C-C-G-A-T-GG-A--AG-T-T-T-GA-G-G-CA-AT-A-AC-AGGT---C-TGTG--AT-G-CCC-TTA-G-A-TG--TT-C-T-GG-GC-CG-C--AC--GCG--…
Otu534	0	0	1	0	0	0	HTCUHHO01B732G	CC-G--TT-C---TT-A--GT-TG-G-T--G-G-A-G-T---GA-TT-TGT-C-TGG-TT-AA--TT-CCG--A-T-A-A-C-GA--A-C-GAG--ACC-T-T-AA-CC--TGC-T--AA-AT-A-G-C-CAGG---C-C--GG--C------------T-TC-G--------------G--C---T---G---G---T--C--GTC-----------------G--G---C--T-TC--T-T-A-G-A-GG-G--AC-T----A-AC---G--G-C--G-T---CT-A-G-C-C-G-T-T-GG-A--AG-T-T-T-GA-G-G-CA-AT-A-AC-AGGT---C-TGTG--AT-G-CCC-TTA-G-A-TG--TT-C-T-GG-GC-CG-C--AC--GCG--…
Otu533	0	0	1	0	0	0	HTCUHHO01B3JR3	CC-G--TT-CT--TT-A--GT-TG-G-T--G-G-A-G-T---GA-TT-TGTTC-TGC-TT-AA--TT-GCG--A-T-A-A-C-GA--A-C-GAG--ACC-T-T-AA-CC--TGC-T--AA-AT-A-G-C-CAGG---C-C--CG--CT-----------T-TT-G--------------G--C---G---G---G---T--C--GCC-----------------G--G---C--T-TC--T-T-A-G-A-GG-G--AC-T----A-TC---G--G-C----T---CA-A-G-C-C-G-A-T-GG-A--AG-T-T-T-GA-G-G-CA-AT-A-AC-AGGT---C-TGTG--AT-G-CCC-TTA-G-A-TG--TT-C-T-GG-GC-CG-C--AC--GCG--…
Otu531	0	0	1	0	0	0	HTCUHHO01BD6AN	CC-G--TT-C---TT-A--GT-TG-G-T--G-G-A-G-T---GA-TT-TGT-C-TGC-TT-AA--TT-GCG--A-T-A-A-C-GA--A-C-GAG--ACC-T-T-AA-CC--TGC-T--AA-CT-A-G-T-CCGT---A-T--TA--C------------C-CC-G--------------G--T---A---G---T---A--C--GCC-----------------G--A---C--T-TC--T-T-A-G-A-GG-G--AC-T----A-TC---G--G-C----T---CA-A-G-C-C-G-A-T-GG-A--AG-T-T-T-GA-G-G-CA-AT-A-AC-AGGT---C-TGTG--AT-G-CCC-TTA-G-A-TG--TT-C-T-GG-GC-CG-C--AC--GCG--…
Otu530	0	0	1	0	0	0	HTCUHHO01CP8CW	CC-G--TT-C---TT-A--GT-TG-G-T--G-G-A-G-T---GA-TT-TGT-C-TGG-TT-AA--TT-CCG--A-T-A-A-C-GA--A-C-GAG--ACC-T-T-AA-CC--TGC-T---A-AT-A-G-T-CCAG---T-C--GT--C------------T-TT-T--------------G--A---T---G---G---C--T--GCT-----------------G--A---C--T-TC--T-T-A-G-A-GG-G--AC-T----G-TC---A--G-C--G-T---CT-A-G-C-T-G-A-C-GG-A--AG-T-T-T-GA-G-G-CA-AT-A-AC-AGGT---C-TGTG--AT-G-CCC-TTA-G-A-TG--TT-C-T-GG-GC-CG-C--AC--GCG--…
Otu528	0	0	1	0	0	0	HTCUHHO01CMFUR	CC-G--TT-C---TT-A--GT-TG-G-T--G-G-A-G-T---GA-TT-TGT-C-TGC-TT-AA--TT-GCG--A-T-A-A-C-GA--A-C-GAG--ACC-T-T-AA-CC--TAC-T--AA-AT-A-G-T-GGTA---C-T--AG--C------------T-TT-T--------------G--C---T---G---G---T--T-TTC------------------CT-A---C--T-TC--T-T-A-G-A-GG-G--AC-T----A-TC---T--A-T--T-T---CA-A-G-T-A-G-A-T-GG-A--AG-T-T-T-GA-G-G-CA-AT-A-AC-AGGT---C-TGTG--AT-G-CCC-TTA-G-A-CG--TT-C-T-GG-GC-CG-C--AC--GCG--…
Otu527	0	0	1	0	0	0	HTCUHHO01AJ9OC	CC-G--TT-C---TT-A--GT-TC-G-T--G-G-A-G-T---GA-TT-TGT-C-TGG-TT-AA--TT-CCG--A-T-A-A-C-GA--A-C-GAG--ACC-T-T-AC-TC--TGC-T--AA-AT-A-G-C-CAGCA--C-G--A---C------------T-TT-G--------------GT-CG--T---GTC-C---T--T--TTT-----------------G--G---C--T-TC--T-T-A-G-A-GA-G--AC-T----A-TCAA-T--G-T----T---TA-A---T-T-G-A-T-GG-A--AG-T-T-T-GA-G-G-CA-AT-A-AC-AGGT---C-TGTG--AT-G-CCC-TTA-G-A-TG--TT-C-T-GG-GC-CG-C--AC--GCG--…
Otu526	0	0	1	0	0	0	HTCUHHO01CG75F	.C-G--CG-G---TA-A--GG-T--G-T--G-G---G-C---CA-----GC-C-TGC-GG-GC--GA-GGC--T-T-A-A-G-GT--A-C-GTG---CT-G-G-GA-GC--TGTGT--AA-AC-A-G---TCTG---C-C--CG--------------------G--------------G------A---G---A---A--A--G-C------------------------C--T-GC----G-G-G-C-CG-A--AC------C-TT---G--G----------CA-G-G-G-C-GTT-T-GT-A--AA-C-G-T-CT-C-G--A-A--A-AC--TG----C-TGTG--AT-G-CCC-TTA-G-A-TG--TT-C-T-GG-GC-CG-C--AC--GCG--…
Otu525	0	0	1	0	0	0	HTCUHHO01BEA7Y	CC-G--TT-C---TT-A--GT-TG-G-T--G-G-A-G-T---GA-TT-TGT-C-TGG-TT-AA--TT-CCG--A-T-A-A-C-GA--A-C-GAG--ACC-T-T-AA-CC--TGC-T--AA-AT-A-G-C-CAGG---C-C--GG--C------------T-TC-G--------------G--C---T---G---G---T--C--GCC-----------------G--G---C--T-TC--T-T-A-G-A-GG-G--AC-T----A-TC---A--G-C--G-T---CT-A-G-C-T-G-A-T-GG-A--AG-T-T-T-GA-G-G-CA-AT-A-AC-AGGT---C-TGTG--AT-G-CCC-TTA-G-A-TG--TT-C-T-GG-GC-CG-C--AC--GCG--…
Otu523	0	0	1	0	0	0	HTCUHHO01CG6V4	CCGG--CT-C---TC-T--CT-CGCG-A--G-G---G-A---GC-TT-AAG-G-TAC-GT-GC-TCT-GCC--C-T-C-T-C-GA--A-A-GGG--A-------GG-CC--GGC-G-AGA-TT-A-G-----GG---CTT--AT--A------------T-CC-C--------------G--A---A---G---C---T--C--GCC-----------------G--G------G-GC----T-A-T-A-GC-A-ATA-T----AGTC---GA-G-G----T---C--G-G-A-C-G-G-TAGC-A--AT-A-C-CGTC-G-G-CC-AT---AC-A-G----C-TGTG--AT-G-CCC-TTA-G-A-TG--TT-C-T-GG-GC-CG-C--AC--GCG--…
Otu520	0	0	1	0	0	0	HTCUHHO01DT1ZP	CC-G--TT-C---TT-A--GT-TG-G-T--G-G-A-G-T---GA-TT-TGT-C-TGC-TT-AA--TT-GCG--A-T-A-A-C-GA--A-C-GAG--ACC-T-T-AA-CC--TAC-T--CA-AT-A-G-C-CCGG---C-T--CG--C------------T-TT-G--------------G--C---G---G---G---T--C--GCC-----------------G--G---C--T-TC--T-T-A-G-A-GG-G--AC-T----A-TC---G--G-C----T---CA-A-G-C-C-G-A-T-GG-A--AG-T-T-T-GA-G-G-CA-AT-A-AC-AGGT---C-TGTG--AT-G-CCC-TTA-G-A-TG--TT-C-T-GG-GC-CG-C--AC--GCG--…
Otu515	0	0	1	0	0	0	HTCUHHO01BSXU6	CC-G--TT-C---TT-A--GT-TG-G-T--G-G-A-G-T---GA-TT-TGT-C-TGC-TT-AA--TT-GCG--A-T-A-A-C-GA--A-C-GAG--ACC-T-T-AA-CC--TGC-T--AA-AT-A-G-C-CAGG---C-T--AG--C------------T-TT-G--------------GT-C---T---G---G---T--C--GCC-----------------G--G---C--T-TC--T-T-A-G-A-GG-G--AC-T----A-TC---G--G-C----T---CA-A-G-C-C-G-A-T-GG-A--AG-T-T-TGTA-G-G-CA-AT-A-AC-AGGT---C-TGTG--AT-G-CCC-TTACG-A-TG--TT-C-T-GG-GCCGG-C--AC--GCG--…
Otu514	0	0	1	0	0	0	HTCUHHO01BHYY4	CC-G--TT-C---TT-A--GT-TC-G-T--G-G-A-G-T---GA-TT-TGT-C-TGG-TT-AA--TT-CCG--A-T-A-A-C-GA--A-C-GAG--ACC-T-T-AC-TC--TGC-T--AA-AT-A-G-C-CAGC---A-C--GA--C--------------TT-T--------------G----------G--------------------TCGTGTCCTTTTTG--G---C--T-TC--T-T-A-G-A-GA-G--AC-T----A-TCA--A--T-G--T-T---TA-A---T-T-G-A-T-GG-A--AG-T-T-T-GA-G-G-CA-AT-A-AC-AGGT---C-TGTG--GT-G-CCC-TTA-G-A-TG--TT-C-T-GG-GC-CG-C--AC--GCG--…
Otu512	0	0	1	0	0	0	HTCUHHO01DATTJ	CC-G--TT-C---TT-A--GT-TC-G-T--G-GTT-A-T---GA-AC-TGT-C-AGC-TC-AA--TT-GCG--A-T-A-A-C-GA--A-C-GAG--ACC-G-C-GA-CC---GC-T--AA-AT-A-G-C-CTGC---G-C--CG--C------------C-TC-G--------------G--C---G---G---C---G--T--ACC-----------------G--G---C--T-TC--T-T-A-G-C-GG-G--AC-T----A-TC---G--G-C----T---CA-A-G-C-C-G-A-T-GG-A--GG-T-A-C-GC-G-T-CA-AT-A-AC-AGGT---C-TGTG--AT-G-CCC-TTA-G-A-CG--TC-C-T-GG-GC-CG-C--AC--GCG--…
Otu511	0	0	1	0	0	0	HTCUHHO01BM1I6	CC-G--TT-C---TT-A--GT-TG-G-T--G-A-T-G-T---GA-AT-TGT-C-TGC-TT-AA--TT-GCG--A-T-A-A-C-GA--A-C-GAG--ACC-T-T-AA-CC--TGC-T--AA-CT-A-G-C-CCGC---G-C--TG--C------------C-CT-G--------------G--C---A---G---C---A--C--GCC-----------------G--G---C--T-TC--T-T-A-G-A-GG-G--AC-T----A-TC---G--G-T----T---TA-A-G-C-C-G-A-T-GG-A--AG-T-T-T-GA-G-G-CA-AT-A-AC-AGGT---C-TGTG--AT-G-CCC-TTA-G-A-TG--TT-C-T-GG-GC-CG-C--AC--GCG--…
Otu510	0	0	1	0	0	0	HTCUHHO01B6SX2	CC-G--TT-C---TT-A--GT-TG-G-T--G-G-A-G-T---GA-TT-TGT-C-TGC-TT-AA--TT-GCG--A-T-A-A-C-GA--A-C-GAG--ACC-T-T-AA-CC--TGC-T--AA-AT-A-G-C-CC-A---T-T--CGA-C------------T-TT-G--------------G--T---T---G---A---A--T--GCT-----------------G--G---C--T-TC--T-T-A-G-A-GG-G--AC-T----A-TC---G--A-C--G-T---TT-A-G-T-C-G-A-T-GG-A--AG-T-T-T-GA-G-G-CA-AT-A-AC-AGGT---C-TGTG--AT-G-CCC-TTA-G-A-TG--TT-C-T-GG-GC-CG-C--AC--GCG--…
Otu509	0	0	1	0	0	0	HTCUHHO01AUBBP	CC-G--TT-C---TT-A--GT-TG-G-T--G-G-A-G-T---GA-TT-TGT-C-TGC-TT-AA--TT-GCG--A-T-A-A-C-GA--A-C-GAG--ACC-T-T-GA-CC--TGC-T--AA-AT-A-G---CCAG---G-C--CA--C------------T-TT-T--------------G--T---G---G---G---C--C--GCC-----------------G--G---C--T-TC--T-T-A-G-A-GG-G--AC-T----T-TT---G--G-C----T---CA-A-G-C-C-A-A-T-GG-A--AG-T-A-C-GA-G-G-CA-AT-A-AC-AGGT---C-TGTG--AT-G-CCC-TTA-G-A-TG--TT-C-T-GG-GC-CG-C--AC--GCG--…
Otu508	0	0	1	0	0	0	HTCUHHO01CUK33	CC-G--TT-C---TT-A--GT-TG-G-T--G-G-A-G-T---GA-TT-TGT-C-TGG-TT-AA--TT-CCG--A-T-A-A-C-GA--A-C-GAG--ACC-T-T-AA-CC--TGC-T--AA-AT-A-G-A-CAGG---C-C--GG--C------------T-TC-G--------------G--C---T---G---G---T--T-TTC------------------C--A---C--T-TC--T-T-A-G-A-GG-G--AC-T----A-TC---T--A-T--T-T---CA-A-G-T-A-G-A-T-GG-A--AG-T-T-T-GA-G-G-CA-AT-A-AC-AGGT---C-TGTG--AT-G-CCC-TTA-G-A-CG--TT-C-T-GG-GC-CG-C--AC--GCG--…
Otu505	0	0	1	0	0	0	HTCUHHO01CLY76	CC-G--TC-C---TT-A--GT-TG-G-T--G-G-A-G-T---GA-TT-TGT-C-TGG-TT-AA--TT-CCG--A-T-A-A-C-GA--A-C-GAG--ACC-T-T-AA-CC--TGC-T--AA-AT-A-G-C-CCAG---T-T--GG--C------------T-TT-G--------------G--C---C---G---A---C--T--GCT-----------------G--G---C--T-TC--T-T-A-G-A-GG-G--AC-T----G-TC---A--G-C--G-T---TT-A-G-C-T-G-A-C-GG-A--AG-T-T-T-GA-G-G-CA-AT-A-AC-AGGT---C-TGTG--AT-G-CCC-TTA-G-A-TG--TT-C-T-GG-GC-CG-C--AC--GCG--…
Otu504	0	0	1	0	0	0	HTCUHHO01AVYQC	CC-G--TT-C---TT-A--GT-TG-G-T--G-G-A-G-T---GA-TT-TGT-C-TGC-TT-AA--TT-GCG--A-T-A-A-C-GA--A-C-GAG--ACC-T-T-CT-CC--TGC-T--AA-AT-A-G-T-GTGG---T-T--GG--C------------T-AC-G--------------G--C---T---G---G---C--T--AAC-----------------G------C--T-TC--T-T-A-G-A-GG-G--AC-T----A-TT---A--A-T--A-T---TT-A-G-T-T-G-A-T-GG-A--AG-T-T-G-GA-G-G-CA-AT-A-AC-AGGT---C-TGTG--AT-G-CCC-TTA-G-A-TG--TT-C-T-GG-GC-CG-C--AC--GCG--…
Otu503	0	0	1	0	0	0	HTCUHHO01DN0QA	CC-G--TT-C---TT-A--GT-TT-G-T--G-G-G-G-T---AA-CT-TAT-C-TGC-TT-AA--TT-GCA--A-T-A-A-C-AA--A-C-AAG--ACC-T-T-CA-CC--TAC-T--AA-AT-A-G-C-CAGG---C-T--AG--C------------T-TT-G--------------G--C---T---G---G---T--C--GCC-----------------G--G---C--T-TC--T-T-A-G-A-GG-G--AC-T----A-TC---A--G-C----T---CA-A-G-C-C-G-A-T-GG-A--AG-T-T-G-GA-G-G-CA-AT-A-AC-AGGT---C-TATA--AT-A-CCC-TTA-G-A-TA--TT-C-T-AG-GC-CG-C--AC--GCG--…
Otu502	0	0	1	0	0	0	HTCUHHO01CPPUQ	CC-G--TT-C---TT-A--GT-TG-G-T--G-G-A-G-T---GA-TT-TGT-C-TGG-TT-AA--TT-CCG--A-T-A-A-C-GA--A-C-GAG--ACC-T-T-AA-CC--TGC-T--AA-CT-A-GTT-TACG-----T--AA--CCG----------C-AA-------------G--G--T---T---G---C---G--G--GA------------------A--A---C--T-TC--T-T-A-G-A-GG-G--AC-T----A-TC---T--G-T--G-A---CT-A-A-C-A-G-A-T-GG-A--AG-T-T-T-GA-G-G-CA-AT-A-GC-AGGT---C-TGTG--AT-G-CCC-TTA-G-A-TG--TT-C-T-GG-GC-CG-C--AC--GCG--…
Otu494	0	0	1	0	0	0	HTCUHHO01CLJX4	CC-G--TT-C---TT-A--GT-TC-G-T--G-G-G-G-T---AA-CT-TGT-C-TAC-TT-AA--TT-GTA--A-T-A-A-C-GA--A-C-AAG--ACC-T-T-CA-CC--TGC-T--AA-AT-A-G-C-CAGG---C-T--AG--C------------T-TT-G--------------G--C---T---A---G---T--T--GCC-----------------A--G---C--T-TC--T-T-A-G-A-GG-G--AC-T----A-TC---A--G-C----T---CA-A-G-C-C-A-A-T-AG-A--AG-T-T-A-GA-G-G-CA-AT-A-AT-AGGT---C-TGTA--AT-A-CCC-TTA-G-A-TA--TT-C-T-AG-GC-CG-C--AC--GCG--…
Otu493	0	0	1	0	0	0	HTCUHHO01AN1XB	CC-G--TT-C---TT-A--GT-TG-G-T--G-G-A-G-T---GA-TT-TGT-C-TGC-TT-AA--TT-GCG--A-T-A-A-C-GA--A-C-GAG--ACC-T-T-AA--C--TTT-T--AA-AT-A-G-T-CAGG---C-T--AG--C------------T-TT-G--------------G--C---T---G---G---T--C--GCA-----------------G--G---C--T-TC--T-T-A-G-A-GG-G--AC-T----A-TC---G--G-C----G---CA-A-G-T-C-G-A-T-GG-A--AG-T-T-T-GA-G-G-CA-AT-A-AC-AGGT---C-TGTG--AT-G-CCC-TTA-G-A-TG--TT-C-T-GG-GC-CG-C--AC--GCG--…
Otu491	0	0	1	0	0	0	HTCUHHO01CW0L3	CC-G--TT-C---TT-A--GT-TG-G-T--G-G-A-G-T---GA-TT-TGT-C-TGG-TT-AA--TT-CCG--A-T-A-A-C-GA--A-C-GAG--ACC-T-T-AA-CC--TGC-T--AA-AT-A-G-A-CAGG---C-C--GG--C------------T-CT-G--------------G--C---T---G---G---T--C--GCC-----------------G--T---C--T-TC--T-T-A-G-A-GG-G--AC-T----G-TC---A--G-T--G-T---CT-A-A-C-T-G-A-C-GG-A--AG-T-T-T-GA-G-G-CA-AT-A-AC-AGGT---C-TGTG--AT-G-CCC-TTA-G-A-TG--TT-C-T-GG-GC-CG-C--AC--GCG--…
Otu490	0	0	1	0	0	0	HTCUHHO01BCW6D	CC-G-TCT-C---AA-C-GCG-CG-G-TAAG-G-T-G-TG--GG-CC-AGC-C-CGC-GG-GC--TA-GGC--T-T-A-A-G-GT--A-C-GTG---CT-G-G-GA-GC--TG--T-----GT-A---A-ACAG---T-C--TG--C--------------TA-G--------------G------G---A---G---TA-A--GCC-----------------C--A---C----T---G-G-A-GCT-GA-G--CC-T----A-GC---A--G-G----G---C----G-C-C-GTC-T-GG----CG-T-C-T----C-G--A-A--A-AC--TG----C-TGTG--AT-G-CCC-TTA-G-A-TG--TT-C-T-GG-GC-CG-C--AC--GCG--…
Otu487	0	0	1	0	0	0	HTCUHHO01CS44N	CC-G--TT-C---TT-A--GT-TG-G-T--G-G-A-G-T---GA-TT-TGT-C-TGC-TT-AA--TT-GCG--A-T-A-A-C-GA--A-C-GAG--ACCTT-T-AA-CC--TGCCC--AA-AT-A-G-C-CAGG---C-T--AG--C------------T-TT-G--------------G--C---T---G---G---T--C--GCC-----------------G--G---C--T-TC--T-T-A-G-A-GG-G--AC-T----A-TC---G--G-C----T---CA-A-G-C-C-G-A-TGGG-G--AGTT-T-T-GA-G-G-CA-AT-A-AC-AGGT---C-TGTG--AT-G-CCC-TTA-G-A-TG--TT-C-T-GG-GC-CG-C--AC--GCG--…
Otu486	0	0	1	0	0	0	HTCUHHO01A7M2Z	CC-G--TT-C---TT-A--GT-TG-G-T--G-G-A-G-T---GA-TT-TGT-C-TGG-TT-AA--TT-CCG--A-T-A-A-C-GA--A-C-GAG--ACC-T-T-AA-CC--TGC-T--AA-AT-A-G-C-CAGG---C-C--GG--C------------C-TT-G--------------G--C---T---G---G---T--C--GTC-----------------G--G---C--T-TC--T-T-A-G-A-GG-G--AC-T----A-AC---A--G-CG-G-T---TT-A-G-C-T-G-T-T-GG-A--AG-T-T-T-GA-G-G-CA-AT-A-AC-AGGT---C-TGTG--AT-G-CCC-TTA-G-A-TG--TT-C-T-GG-GC-CG-C--AC--GCG--…
Otu483	0	0	1	0	0	0	HTCUHHO01A9KC7	CC-G--TT-C---TT-A--GT-TG-G-T--G-G-A-G-T---GA-TT-TGT-C-TGC-CT-AA--TC-GCG--A-T-A-A-C-GA--A-C-GAG--ACC-T-T-AA-CC--TGC-T--AA-AT-A-G-C-CCGC---A-T--A---C------------T-TC-G--------------G------T---A---G---TG-T--GCC-----------------G--G---C--T-TC--T-T-A-G-A-GG-G--AC-T----A-TC---G--G-C----T---CA-A-G-C-C-G-A-T-GG-A--AG-T-T-T-GA-G-G-CA-AT-A-AC-AGGT---C-TGTG--AT-G-CCC-TTA-G-A-TG--TT-C-T-GG-GC-CG-C--AC--GCG--…
Otu482	0	0	1	0	0	0	HTCUHHO01A5EU0	CC-G--TT-C---TT-A--GT-TG-G-T--G-G-A-G-T---GA-TT-TGT-C-TGC-TT-AA--TT-GCG--A-T-A-A-C-GA--A-C-GAG--ACC-T-T-AA-CC--TGC-T--AA-AT-A-G-C-CAGG---C-C--CG--C------------T-TT-G--------------G--C---G---G---G---T--C--G-C-----------------G--G---C--T-TC--T-T-A-G-A-GG-G--AC-T----G-TC---A--G-CG---T---CT-A-G-C-T-G-A-C-GG-A--AG-T-T-T-GA-G-G-CA-AT-A-AC-AGGT---C-TGTG--AT-G-CCC-TTA-G-A-TG--TT-C-T-GG-GC-CG-C--AC--GCG--…
Otu481	0	0	1	0	0	0	HTCUHHO01DEES7	CC-G--TT-C---TT-A--GT-TG-G-T--G-G-A-G-T---GA-TT-TGT-C-TGC-TT-AA--TT-GCG--A-T-A-A-C-GA--A-C-GAG--ACC-T-T-AA-CC--TGC-T--AA-AT-A-G-C-CCGG---C-T--AG--C------------T-TT-G--------------G--C---T---G---G---T--C--CTT-----------------G--G---C--T-TC--T-T-A-G-A-GG-G--AC-T----G-TC---T--G-C--G-T---CT-A-G-C-A-G-A-C-GG-A--AG-T-T-T-GA-G-G-CA-AT-A-AC-AGGT---C-TGTG--AT-G-CCC-TTA-G-A-TG--TT-C-T-GG-GC-CG-C--AC--GCG--…
Otu480	0	0	1	0	0	0	HTCUHHO01C5GZR	CC-G--TT-C---TT-A--GT-TG-G-T--G-G-A-G-T---GA-TT-TGT-C-TGG-TT-AA--TT-CCG--A-T-A-A-C-GA--A-C-GAG--ACC-T-T-AA-CC--TGC-T--AA-AT-A-G-C-CCGG---C-C--GA--C------------T-TT-G--------------G--T---T---G---G---T--C--GCT-----------------G--G---C--T-TC--T-T-A-G-A-GG-G--AC-T----A-TC---G--A-C--G-T---CT-A-G-T-C-G-A-T-GG-A--AG-T-T-T-GA-G-G-CA-AT-A-AC-AGGT---C-TGTG--AT-G-CCC-TTA-G-A-TG--TT-C-T-GGGCC--G-C--AC--GCG--…
Otu477	0	0	1	0	0	0	HTCUHHO01AW7YA	CC-G--TT-C---TT-A--GT-TG-G-T--G-G-G-G-T---GA-CT-TGT-C-TGC-CT-AA--TC-GCG--A-T-A-A-C-GA--A-C-GAG--ACC-G-C-GA--C--TGT-T--AA-AT-A-G-C-CCGC---A-C--TG--C------------C-CC-G--------------G--C---A---G---T---G--T--GCC-----------------G--G---C--T-TC--T-T-A-G-C-AG-G--AC-T----A-TC---G--G-C----T---CA-A-G-C-C-G-A-T-GG-A--GG-T-A-C-GC-G-T-CA-AT-A-AC-AGGT---C-TGTG--AT-G-CCC-TTA-G-A-TG--TC-C-T-GG-GC-CG-C--AC--GCG--…
Otu476	0	0	1	0	0	0	HTCUHHO01AU4CI	CC-G--TT-C---TT-A--GT-TG-G-T--G-G-A-G-T---GA-TT-TGT-C-TGC-TT-AA--TT-GCG--A-T-A-A-C-GA--A-C-GAG--ACC-T-T-AA-CC--TGC-T--AA-AT-A-GCCCACGT---C-C--GGC-CT-----------TTTGGGCGG-----------GC-C---G---G---T---T--G-GCCCGG---------------G--GC--CGTTTCCTTTTAAGGAAGGGGGGGAACCGTTAATTCCGG-G--GCCT---TCCAAA-AGG-C-C-G-A-T--G-A--AG-T-T-T-GA-G-G-CA-AT-A-AC-AGGT---C-TGTG--AT-G-CCC-TTA-G-A-TG--TT-C-T-GG-GC-CG-C--AC--GCG--…
Otu475	0	0	1	0	0	0	HTCUHHO01BH0M2	CC-G--CT-C---TT-A--GT-TG-G-T--G-G-A-G-T---GA-TT-TGT-C-TGC-TT-AA--TT-GCG--A-T-A-A-C-GA--A-C-GAG--ACC-T-T-AA-CC--TAC-T--AA-AT-A-GCT-ATG----C-T--CG--C------------T-TT-T--------------G--C---G---G---G---T---TGGT------------------A--G---C--T-TC--T-T-A-G-A-GG-G--AC-T----A-TC---GT-G-C--T-T---AA-A-G-C-C-G-A-T-GG-A--AG-T-T-T-GA-G-G-CA-AT-A-AC-AGGT---C-TGTG--AT-G-CCC-TTA-G-A-TG--TT-C-T-GG-GC-CG-C--AC--GCG--…
Otu474	0	0	1	0	0	0	HTCUHHO01CS1A7	CC-G--TT-C---TT-A--GT-TG-G-T--G-G-A-G-T---GA-TT-TGT-C-TGC-TT-AA--TT-GCG--A-T-A-A-C-GA--A-C-GAG--ACC-T-T-AA-CC--TGC-T--AA-AT-A-G-C-CAGG---C-T--AG--C------------T-TT-G--------------G--C---T---G---G---T--C--GCC-----------------G--G---C--T-TC--T-T-A-G-A-GG-G--AC-T----A-TC---G--G-C----T---CA-A-G-C-C-G-A-T-GG-A--AG-T-T-T-GA-G-G-CA-AT-A-AC-AGGT---C-TGTG--AT-G-CCC-TTA-G-A-TG--TT-C-T-GG-GC-CG-C--AC--GCG--…
Otu473	0	0	1	0	0	0	HTCUHHO01AX27I	.C-G--TT-C---TT-A--G--T--C-T--G-G-C-G-T---GA-GT-TGC-C-TAC-TT-AA--CT-GTG--A-T-A-A-C-GA--A-C-GAG--ACC-T-T-AA-CC--TGC-T--AA-AT-A-G-C-CGGG---C-T--AG--C------------T-TT-G--------------G--C---T---G---G---T--C--CCC-----------------G--G---C--T-TC--T-T-A-G-A-GG-G--AC-T----A-TC---G--G-C----T---CA-A-G-C-C-G-A-T-GG-A--AG-T-T-T-GA-G-G-CA-AT-A-AC-AGGT---C-TGTG--AT-G-CCC-TTA-G-A-TG--TT-C-T-GG-GC-CG-C--AC--GCG--…
Otu471	0	0	1	0	0	0	HTCUHHO01B8AXT	CC-G--TT-C---TT-A--GT-TG-G-T--G-G-A-G-T---GA-TT-TGT-C-TGG-TT-AA--TT-CCG--T-T-A-A-C-GA--A-C-GAG--ACC-T-T-AA-CC--TGC-T--AA-AT-A-G-T-TATG---C-T--AA--C------------T-TT-G--------------G--T---T---G---G---C--A--GTT-----------------A--A---C--T-TC--T-T-A-G-A-GG-G--AC-T----A-TG---G--A-T--G-T---TT-A-A-T-C-C-A-T-GG-A--AG-T-T-T-GA-G-G-CA-AT-A-AC-AGGT---C-TGTG--AT-G-CCC-TTA-G-A-TG--TT-C-T-GG-GC-CG-C--AC--GCG--…
Otu470	0	0	1	0	0	0	HTCUHHO01AE2VS	CG-G--CT-C---TC-T--CT-CGCG-A--G-G---G-A---GC-TT-AAG-G-TAC-GT-GC-TCT-GCC--C-T-C-T-C-GA--A-A-GGG--A-------GG-CC--GGC-G-AGA-TT-A-G-----GG---CTT--AT--A------------T-CC-C--------------G--A---A---G---C---T--C--GCC-----------------G--G---G--C-T---A-T-A-G-T-AA-T--A--T----AGTC---GA-G-G----T---CG-A-A-C-G-G-T-A-GC-A--AT-A-C-CGTC-G-G-CC-AT---AC-A-G----C-TGTG--AT-G-CCC-TTA-G-A-TG--TT-C-T-GG-GC-CG-C--AC--GCG--…
Otu468	0	0	1	0	0	0	HTCUHHO01C4GH5	CC-G--TT-C---TT-A--GT-TG-G-T--G-G-A-G-T---GA-TT-TGT-C-TGG-TT-AA--TT-CCG--A-T-A-A-C-GA--A-C-GAG--ACC-T-T-AA-CC--TGC-T--AA-AT-A-G-C-CAGG---C-C--GG--C------------T-CC-G--------------G--C---T---G---G---T--C--GTC-----------------G--G---C--T-TC--T-T-A-G-A-GG-G--AC-T----G-TC---G--G-C--A-T---CT-A-G-T-C-G-A-C-GG-A--AG-T-T-T-GA-G-G-CA-AT-A-AC-AGGT---C-TGTG--AT-G-CCC-TTA-G-A-TG--TT-C-T-GG-GC-CG-C--AC--GCG--…
Otu467	0	0	1	0	0	0	HTCUHHO01BB651	CC-G--TT-C---TT-A--GT-TG-G-T--G-G-A-G-T---GA-TT-TGT-C-TGG-TT-AA--TT-CCG--A-T-A-A-C-GA--A-C-GAG--ACC-T-T-AA-CC--TGC-T--AA-AT-A-G-T-CAGG---T-C--GG--C------------T-TT-G--------------G--C---T---G---A---T--T-GTTT-----------------G--A---C--T-TC--T-T-A-G-A-GG-G--AC-T----G-TC---A--G-C--G-T---CT-A-G-C-T-G-A-C-GG-A--AG-T-T-T-GA-G-G-CA-AT-A-AC-AGGT---C-TGTG--AT-G-CCC-TTA-G-A-TG--TT-C-T-GG-GC-CG-C--AC--GCG--…
Otu466	0	0	1	0	0	0	HTCUHHO01A1VA3	CC-G--TT-C---TT-A--GT-TC-G-T--G-G-A-T-T---GA-TT-TGT-C-TGC-TT-TA--TT-GCG--A-C-A-A-C-GA--A-C-GAG--ACC-T-T-AA-CC--TGC-T--AA-AT-A-G-A-ACAC---T-C--GG--C------------T-TT-G--------------G--C---T---G---A---G--T--GCT-----------------T--T---C--T-TC--T-T-A-G-A-GG-G--AC-A----A-TT---G--G-T--T-T---CA-A-G-C-C-A-A-T-GG-A--AG-T-T----A-G-G-CA-AT-A-AC-AGGT---C-TGTG--AT-G-CCC-TTA-G-A-TG--TT-C-T-GG-GC-CG-C--AC--GCG--…
Otu465	0	0	1	0	0	0	HTCUHHO01CPQE1	CC-G--TT-C---TT-A--GT-TG-G-T--G-G-A-G-T---GA-TT-TGT-C-TGC-TT-AA--TT-GCG--A-T-A-A-C-GA--A-C-GAG--ACC-T-T-AA-CC--TGC-T--AA-CT-A-G-T-TTAC---T-G--AA--C--------------GC-G--------------A--G---T---T---C---T--G--GGA-----------------A--A---C--T-TC--T-T-A-G-A-GG-G--AC-T----A-TCT--G--T-G----A---CT-A-A-C-A-G-A-T-GG-A--AG-T-T-T-GA-G-G-CA-AT-A-AC-AGGT---C-TGTG--AT-G-CCC-TTA-G-A-TG--TT-C-T-GG-GC-CG-C--AC--GCG--…
Otu462	0	0	1	0	0	0	HTCUHHO01BHW4B	CC-G--TT-C---TT-A--GT-TG-G-T--G-G-A-G-T---GA-TT-TGT-C-TGC-TT-AA--TT-GCG--A-T-A-A-C-GA--A-C-GAG--ACC-T-T-AA-CC--TGC-T--AA-AT-A-G-C-CCGG---C-T--AG--C------------T-TT-G--------------G--C---C---G---G---T--C--GCT-----------------G--G---C--T-TC--T-T-A-G-A-GG-A--AC-T----A-TC---G--G-C----T---CA-A-G-C-C-G-A-T-GG-A--AG-T-T-T-GA-G-G-CA-AT-A-AC-AGGT---C-TGTG--AT-G-CCC-TTA-G-A-TG--TT-C-T-GG-GC-CG-C--AC--GCG--…
Otu461	0	0	1	0	0	0	HTCUHHO01CIGBR	CC-G--TT-C---TT-A--GT-TG-G-T--G-G-A-G-T---GA-TT-TGT-C-TGG-TT-AA--TT-CCG--A-T-A-A-C-GA--A-C-GAG--ACC-T-T-AA-CC--TGC-C--AA-AT-A-G-C-CAGG---C-C--GG--C------------T-TT-T--------------G--C---T---G---G---T--C--TCC-----------------G--G---C--T-TC--T-T-A-G-A-GG-G--AC-T----G-TC---G--G-C--G-T---CT-A-G-C-C-G-A-C-GG-A--AG-T-T-T-GA-G-G-CA-AT-A-AC-AGGT---C-TGTG--AT-G-CCC-TTA-G-A-TG--TT-C-T-GG-GC-CG-C--AC--GCG--…
Otu460	0	0	1	0	0	0	HTCUHHO01BATAF	CC-G--TT-C---TT-A--GT-TG-G-T--G-G-A-G-T---GA-TT-TGT-C-TGG-TT-AA--TT-CCG--A-T-A-A-C-GA--A-C-GAG--ACC-T-T-AA-CC--TGC-T--AA-AT-A-G-C-CAGG---C-C--GG--C------------T-TT-G--------------G--C---T---G---G---T--C--TCA-----------------G--G---C--T-TC--T-T-A-G-A-GG-G--AC-T----G-TC---G--G-C--G-T---CT-A-G-C-C-G-A-C-GG-A--AG-T-T-T-GA-G-G-CA-AT-A-AC-AGGT---C-TGTG--AT-G-CCC-TTA-G-A-TG--TT-C-T-GG-GC-CG-C--AC--GCG--…
Otu400	0	1	0	0	0	0	HTCUHHO01BBXH8	CC-G--TT-C---CT-A--GT-TG-G-T--G-G-A-G-T---GA-TC-TGT-C-TGC-TT-AA--TT-GCG--A-T-A-A-C-GA--A-C-GAG--ACC-T-T-AA-CC--TGC-T--AA-AT-A-G-C-TAGG---C-T--AG--C------------T-TT-G--------------G--C---T---G---G---T--C--GCC-----------------G--G---C--T-TC--T-T-A-G-A-GG-G--AC-T----A-TC---G--G-C----T---CA-A-G-C-C-G-A-T-GG-A--AG-T-T-T-GG-G-G-CA-AT-A-AC-AGGT---C-TGTG--AT-G-CCC-TTA-G-A-TG--TT-C-T-GG-GC-CG-C--AC--GCG--…
Otu399	0	1	0	0	0	0	HTCUHHO01BNB2J	CC-G--TT-C---TT-A--GT-TC-G-T--G-G-A-G-T---GA-TT-TGT-C-TGG-TT-AA--TT-CCG--A-T-A-A-C-GA--A-C-GAG--ACC-T-T-AC-TC--TGC-T--AA-AT-A-G-C-CAGC---A-TGACT--TT-----------G-GT-C-----------G--T--G---T---C---C---T--T--TTT-----------------G--G---C--T-TC--T-T-A-G-A-GA-G--AC-T----A-TC---A--A-T--G-T---TT-A-A-T-T-G-A-T-GG-A--AG-T-T-T-GA-G-G-CA-AT-A-AC-AGGT---C-TGTG--AT-G-CCC-TTA-G-A-TG--TT-C-T-GG-GC-CG-C--AC--GCG--…
Otu398	0	1	0	0	0	0	HTCUHHO01CBE9P	CC-G--TT-C---TT-A--GT-TG-G-T--G-G-A-G-T---GA-TT-TGT-C-TGC-TT-AA--TT-GCG--A-T-A-A-C-GA--A-C-GAG--ACC-T-T-AA-CC--TGC-T--AA-CT-A-G-T-CCGT---A-T--TA--C------------C-CC-G--------------G--T---A---G---T---A--C--GCC-----------------G--A---C--T-TC--T-T-A-G-A-GG-G--AC-T----A-TC---G--G-C----T---CA-A-G-C-C-G-A-T-GG-A--AG-T-T-T-GA-G-G-CA-AT-A-AC-AGGT---C-TGTG--AT-G-CCC-TTA-G-A-TG--TT-C-T-GG-GC-CG-C--AC--GCG--…
Otu394	0	1	0	0	0	0	HTCUHHO01CKDR0	CC-G--TT-C---TT-A--GT-TG-G-T--G-G-A-G-T---GA-TT-TGT-C-TGG-TT-AA--TT-CCG--A-T-A-A-C-GA--A-C-GAG--ACC-T-T-AA-CC--TGC-T--AA-AT-A-G-T-CAGG---C-C--GG--C------------T-TT-T--------------G--C---T---G---G---T--C--GCC-----------------G--A---C--T-TC--T-T-A-G-A-GG-G--AC-T----G-TT---G--G-C--G-T---TT-A-G-C-C-A-A-C-GG-A--AG-T-T-T-GA-G-G-CA-AT-A-AC-AGGT---C-TGTG--AT-G-CCC-TTA-G-A-TG--TT-C-T-GG-GC-CG-C--AC--GCG--…
Otu392	0	1	0	0	0	0	HTCUHHO01DDP6G	CC-G--TT-C---TT-A--GT-TG-G-T--G-G-A-G-T---GA-TT-TGT-C-TGC-TT-AA--TT-GCG--A-T-A-A-C-GA--A-C-GAG--ACC-T-T-AA-CC--TGC-T--AA-AT-A-G-C-CAGG---C-T--AG--C------------T-TT-G--------------G--C---T---G---G---T--C--GCC-----------------G--G---C--T-TC--T-T-A-G-A-GG-G--AC-T----A-TC---G--G-C----T---CA-A-G-C-C-G-A-T-GG-A--AG-T-T-T-GA-G-G-CA-AT-A-AC-AGGT---C-TGTG--AT-G-CCC-TTA-G-A-TG--TT-C-T-GG-GT-CG-C--AC--GCG--…
Otu390	0	1	0	0	0	0	HTCUHHO01AF3Q5	CC-G--TT-C---TT-A--GT-TG-G-T--G-G-A-G-T---GA-TT-TGT-C-TGG-TT-AA--TT-CCG--A-T-A-A-C-GA--A-C-GAG--ACC-T-T-AA-CC--TGC-T--AA-AT-A-G-T-CGCG---T-C--AA--C------------T-TT-G--------------G--T---TG--GC--GA--TC-CGTTTAC----------------G--A---C--T-TC--T-T-A-G-A-GG-G--AC-T----A-CG---A--A-T--GTT---AT-A-A-T-T-C-G-T-GG-A--AG-T-T-T-GA-G-G-CA-AT-A-AC-AGGT---C-TGTG--AT-G-CCC-TTA-G-A-TG--TT-C-T-GG-GC-CG-C--AC--GCG--…
Otu389	0	1	0	0	0	0	HTCUHHO01AKAR5	CC-G--TT-C---TT-A--GT-TG-G-T--G-G-A-G-T---GA-TT-TGT-C-TGC-TT-AA--TT-GCG--A-T-A-A-C-GA--A-C-GAG--ACC-T-T-AA-CC--TGC-T--AA-AT-A-G-C-CAGG---C-T--AA--C------------T-TT-G--------------G--T---T---G---G---T--C--GCC-----------------G--G---C--T-TC--T-T-A-G-A-GG-G--AC-T----G-TC---A--G-C--G-T---CT-A-G-C-T-G-A-C-GG-A--AG-T-T-T-GA-G-G-CA-AT-A-AC-AGGT---C-TGTG--AT-G-CCC-TTA-G-A-TG--TT-C-T-GG-GC-CG-C--AC--GCG--…
Otu388	0	1	0	0	0	0	HTCUHHO01DFBLB	CC-G--TT-C---TT-A--GT-TG-G-T--G-G-A-G-T---GA-TT-TGT-C-TGC-TT-AA--TT-GCG--A-T-A-A-C-GA--A-C-GGG--ACC-T-T-AA-CC--TGC-T--AA-AT-A-G-C-CAGG---C-T--AG--C------------T-TT-G--------------G--C---T---G---G---T--C--GCT-----------------G--G---C--T-TC--T-T-A-G-A-GG-G--AC-T----G-TC---T--G-T--G-T---CT-A-A-C-A-G-A-C-GG-A--AG-T-T-T-GA-G-G-CA-AT-A-AC-AGGT---C-TGTG--AT-G-CCC-TTA-G-A-TG--TT-C-T-GG-GC-CG-C--AC--GCG--…
Otu387	0	1	0	0	0	0	HTCUHHO01A1IS6	CC-G--CG-C---AA-C--GC-GC-G-C--A-A-A-G-G---GG-TG-GGTCAACGA-ATACG--TT-GGC--T-T-A-A-G-GT--A-C-GTG----C---T-AA-TC--CCT-T--GG-GT-A-A-CCAAGCT--C-TAACG--A------------T-AA-GA-------------C--C---C---G---A---TA-A--GTC-----------------A--A---G--G-CG--T-T-G-G-A-GG-G-----T----A-ACA--G--G-T----T---GATTAT-T-C-A-A-T--T-C--TG-T-T-A-CT-G-G-TA-CT-A-A--ATG----C-TGTG--AT-G-CCC-TTA-G-A-TG--TT-C-T-GG-GC-CG-C--AC--GCG--…
Otu384	0	1	0	0	0	0	HTCUHHO01C5ZGR	CC-G--TT-C---TT-A--GT-TG-G-T--G-G-A-G-T---GA-TT-CGT-C-TGG-TT-AA--TT-CCG--A-T-A-A-C-GA--A-C-GAG--ACC-T-T-AA-CC--TGC-T--AA-AT-A-GTT-TACG---C----AA--TG-----------T-TT-------------C--A--T---T---G---T---G--C--GA------------------A--A---C--T-TC--T-T-A-G-A-GG-G--AC-T----A-TC---T--G-T--G-A---CT-A-A-C-A-G-A-T-GG-A--AG-T-T-T-GA-G-G-CA-AT-A-AC-AGGT---C-TGTG--AT-G-CCC-TTA-G-A-TG--TT-C-T-GG-GC-CG-C--AC--GCG--…
Otu383	0	1	0	0	0	0	HTCUHHO01CFKQM	CC-G--TT-C---TT-A--GT-TG-G-T--G-G-A-G-T---GA-TT-TGT-C-TGG-TT-AA--TT-CCG--A-T-A-A-C-GA--A-C-GAG--ACC-T-T-AA-CC--TGC-T--AA-CT-A-G-T-CTAC---C-C--A---TC-----------T-AA-------------C--G--A---T---G---T---G--C--GA------------------G--A---C--T-TC--T-T-A-G-A-GG-G--AC-T----A-TC---C--G-T--G-A---CT-A-A-C-A-G-A-T-GG-A--AG-T-T-T-GA-G-G-CA-AT-A-AC-AGGT---C-TGTG--AT-G-CCC-TTA-G-A-TG--TT-C-T-GG-GC-CG-C--AC--GCG--…
Otu382	0	1	0	0	0	0	HTCUHHO01AM4LC	CC-G--TT-C---TT-A--GT-TC-G-T--A-G-G-G-T---AA-CT-TGT-C-TAC-TT-AA--TT-ACA--A-T-A-A-C-GA--A-C-GAG--ACC-T-T-TA-CC--TGC-T--AA-AT-A-G-C-CAGG---C-T--AG--C------------T-TT-G--------------G--C---T---A---G---T--C--GCC-----------------A--G---C--T-TC--T-T-A-G-A-GG-G--AC-T----A-TC---G--G-C----T---CA-A-G-C-C-A-A-T-GA-A--AG-T-T-A-GA-G-G-CA-AT-A-AC-AGGT---C-TATA--AT-A-CCC-TTA-G-A-TA--TT-C-T-GG-GC-CG-C--AC--GCG--…
Otu381	0	1	0	0	0	0	HTCUHHO01BJUEN	CC-G--TT-C---TT-A--GT-TG-G-T--G-G-A-G-T---GA-TT-TGT-C-TGG-TT-AA--TT-CCG--A-T-A-A-C-GA--A-C-GAG-ACCC-T-T-AA-CC--TGACT--AA-AT-A-G-C-CCGG---C-T--CG--C--------------TT-T--------------G--G---C---G---G---T--C--GCC-----------------G--G---C--T-TC--T-T-A-G-A-GG-G--AC-T----A-TC---G--G-C----T---CA-A-G-C-C-G-A-T-GG-A--AG-T-T-T-GA-G-G-CA-AT-A-AC-AGGT---C-TGTG--AT-G-CCC-TTA-G-A-TG--TT-C-T-GG-GC-CG-C--AC--GCG--…
Otu371	0	1	0	0	0	0	HTCUHHO01AEY3P	CC-G--TT-C---TT-A--GT-TG-G-T--G-G-A-G-T---GA-TT-TGT-C-TGG-TT-AA--TT-CCG--A-T-A-A-C-GA--A-C-GAG--ACC-T-T-AA-CC--TGC-T--AA-AT-A-G-A-CTGA---C-TA-AC--C------------T-TT-G--------------G--T---T---G---G---T-----TTA-----------------G--T---C--T-TC--T-T-A-G-A-GG-G--AC-T----A-TC---T--G-T--G-T---TT-A-A-C-A-G-A-T-GG-A--AG-T-T-T-GA-G-G-CA-AT-A-AC-AGGT---C-TGTG--AT-G-CCC-TTA-G-A-TG--TT-C-T-GG-GC-CG-C--AC--GCG--…
Otu369	0	1	0	0	0	0	HTCUHHO01C7ZN7	CC-G--TT-C---TT-A--GT-TG-G-T--G-G-A-T-T---GA-TT-TGT-C-TGC-TT-AA--TT-GCG--A-T-A-A-C-GA--A-C-GAG--ACCGC-C-GT-CC--T-T-T--AA-AT-A-G-C-CAGG---C-T--AG--C------------T-TT-G--------------G--C---T---G---G---T--C--GCC-----------------G--G---C--T-TC--T-T-A-G-A-GA-G--AC-T----T-TC---T--G-C----T---CA-A-G-C-A-G-A-A-GG-A--AG-T-A-G-GC-G-T-CA-AT-A-AC-AGGT---C-TGTG--AT-G-CCC-TTA-G-A-TG--TT-C-T-GG-GC-CG-C--AC--GCG--…
Otu367	0	1	0	0	0	0	HTCUHHO01B06H8	CC-G--TT-C---TT-A--GT-TG-G-T--G-G-A-G-T---GA-TT-TGT-C-AGC-TT-AA--TT-GCG--A-T-A-A-C-GA--A-C-GAG--ACC-T-T-AA-CC--TGC-T--AA-CT-A-G-C-CCGTG--T-C---G--C------------T-CC-G--------------G--C-------G---G---CA-C--GCT-----------------G--G---C--T-TC--T-T-A-G-A-GG-G--AC-T----A-TC---G--A-C----T---CA-A-G-C-C-G-A-T-GG-A--AG-T-T-T-GA-G-G-CA-AT-A-AC-AGGT---C-TGTG--AT-G-CCC-TTA-G-A-TG--TT-C-T-GG-GC-CG-C--AC--GCG--…
Otu366	0	1	0	0	0	0	HTCUHHO01AKDEL	CC-G--TT-C---TT-A--GT-TG-G-T--G-G-A-G-T---GA-TT-TGT-C-TGG-TT-AA--TT-CCG--A-T-A-A-C-GA--A-C-GAG--ACC-T-T-AA-CC--TGC-T--AA-AT-A-G-TCACGT---C-A--AC--TT-----------T-GG-T-----------T--G--A---C---G---G---T--C---T------------------G--A---C--T-TC--T-T-A-G-A-GG-G--AC-T----A-CG---A--A-T--G-T--TATAA-T-T-C-G---T-GG-A--AG-T-T-T-GA-G-G-CA-AT-A-AC-AGGT---C-TGTG--AT-G-CCC-TTA-G-A-TG--TT-C-T-GG-GC-CG-C--AC--GCG--…
Otu362	0	1	0	0	0	0	HTCUHHO01DSZK4	CC-G--TT-C---TT-A--GT-TG-G-T--G-G-A-G-T---GA-TT-TGT-C-TGC-TT-AA--TT-GCG--A-T-A-A-C-GA--A-C-GAG--ACC-T-T-AA-CC--TGC-T--AA-AT-A-G-C-CCGG---C-C--AG--C-----------------------------------TTTGGCT-G---G---C--C--GCT-----------------G--G---C--T-TC--T-T-A-G-A-GG-G--AC-T----A-TC---G--G-C----T---CA-A-G-C-C-G-A-T-GG-A--AG-T-T-T-GA-G-G-CA-AT-A-AC-AGGT---C-TGTG--AT-G-CCC-TTA-G-A-TG--TT-C-T-GG-GC-CG-C--AC--GCG--…
Otu361	0	1	0	0	0	0	HTCUHHO01B62WI	CC-G--TT-C---TT-A--GT-TG-G-T--G-G-A-G-T---GA-TT-TGT-C-TGC-TT-AA--TT-GCG--A-T-A-A-C-GA--A-C-GAG--ACC-T-T-AA-CC--TGC-T--AA-AT-A-G-C-CAGG---C-T--AG--C------------T-TT-G--------------G--C---T---G---G---T--C--GCC-----------------G--G---C--T-TC--T-T-A-G-A-GG-G--AC-T----A-TC---G--G-C----T---CA-A-G-C-C-G-A-T-GG-A--AG-T-T-T-GA-G-G-CA-AT-A-AC-AGGT---C-TGTG--AT-G-CCC-TTA-G-A-TG---T-C-T-GG-GT-CG-C--AC--GCG--…
Otu359	0	1	0	0	0	0	HTCUHHO01CLNC5	CC-G--TT-C---TT-A--GT-TG-G-T--G-G-A-G-T---GA-TT-TGT-C-TGC-TT-AA--TT-GCG--A-T-A-A-C-GA--A-C-GAG--ACC-T-T-AA-CC--TGC-T--AA-AT-A-G-C-CAGG---C-T--AG--C------------T-TT-G--------------G--C---T---G---G---T--C--GCC-----------------G--G---C--T-TC--T-T-A-G-A-GG-G--AC-T----A-TC---G--G-C----T---CA-A-G-C-C-G-A-T-GG-G--AG-T-T-T-GA-G-G-CA-AT-A-AC-AGGT---C-TGTG--AT-G-CCC-TTA-G-A-TG--TT-C-T-GG-GC-CG-C--AC--GCG--…
Otu356	0	1	0	0	0	0	HTCUHHO01DKT8P	CC-G--TT-C---TT-A--GT-TG-G-T--G-G-A-G-T---GA-TT-TGT-C-TGC-TT-AA--TT-GCG--A-T-A-A-C-GA--A-C-GAG--ACC-T-T-AA-CC--TGC-T--AA-AT-A-G-C-CCGT---A-T--TG--C------------T-TT-G--------------G--C---A---G---T---A--C--GCT-----------------G--G---C--T-TC--T-T-A-G-A-GG-G--AC-T----A-TC---G--A-A----T--CAA-A-G-T-C-G-A-T-GG-A--AG-T-T-T-GA-G-G-CA-AT-A-AC-AGGT---C-TGTG--AT-G-CCC-TTA-G-A-TG--TT-C-T-GG-GC-CG-C--AC--GCG--…
Otu355	0	1	0	0	0	0	HTCUHHO01C1A30	CC-G--TT-C---TT-A--GT-TG-G-T--G-G-A-G-T---GA-TT-TGT-C-TGC-TT-AA--TT-GCG--A-T-A-A-C-GA--A-C-GAG--ACC-T-T-AA-CC--TAC-T--AA-AT-A-G-C-CCGA---T-C--CG--C------------T-TT-T--------------G--C---G---G---G---T--T--GCC-----------------G--G---C--T-TC--T-T-A-G-A-GG-G--AC-T----A-TC---G--G-C----T---CA-A-G-C-C-G-A-T-GG-A--AG-T-T-T-GA-G-G-CA-AT-A-AC-AGGT---C-TGTG--AT-G-CCC-TTA-G-A-TG--TT-C-C-GG-GC-CG-C--AC--GCG--…
Otu354	0	1	0	0	0	0	HTCUHHO01BLCPU	CC-G--TT-C---TT-A--GT-TG-G-T--G-G-A-G-T---GA-TT-TGT-C-TGG-TT-AA--TT-CCG--A-T-A-A-C-GA--A-C-GAG--ACC-T-T-AA-CC--TGC-T--AA-AT-A-G-C-CCGG---C-T--AG--C------------T-TT-G--------------G--C---T---G---G---T--C--GCG-----------------G--G---C--T-TC--T-T-A-G-A-GG-G--AC-T----A-TC---G--G-C----T---CA-A-G-C-C-G-A-T-GG-A--AG-T-T-T-GA-G-G-CA-AT-A-AC-AGGT---C-TGTG--AT-G-CCC-TTA-G-A-TG--TT-C-T-GG-GC-CG-C--AC--GCG--…
Otu353	0	1	0	0	0	0	HTCUHHO01CVNWN	CC-G--TT-C---TT-A--GT-TG-G-T--G-G-A-G-T---GA-TT-TGT-C-TGG-TT-AA--TT-CCG--T-T-A-A-C-GA--A-C-GAG--ACC-T-T-AA-CC--TAC-T--CA-AT-A-G---TTGT---G-T--GA--T------------T-TT-C-----------G--A--A---T---C---A---C--A--GTC-----------------A--A---C--T-TC--T-T-A-G-A-GG-G--AC-T----A-TT---G--C-T--G-G---TA-A-A-G-C-A-A-T-GG-A--AG-T-T-T-GA-G-G-CA-AT-A-AC-AGGT---C-TGTG--AT-G-CCC-TTA-G-A-TG--TT-C-T-GG-GC-CG-C--AC--GCG--…
Otu352	0	1	0	0	0	0	HTCUHHO01AR30Z	CC-G--TT-C---TT-A--GT-TG-G-T--G-G-A-G-T---GA-TT-TGT-C-TGC-TT-AA--TT-GCG--A-T-A-A-C-GA--A-C-GAG--ACC-T-T-AA-CC--TGC-T--AA-AT-A-G-C-CAGG---C-C--CG--C------------T-TT-G--------------G--C---G---G---G---T--C--GCC-----------------G--G---C--T-TC--T-T-A-G-A-GG-G--AC-T----A-TC---G--G-C----T---CA-A-G-C-C-G-A-T-GG-A--AG-T-T-T-GA-G-G-CA-AT-A-AC-AGGT---C-TGTG--AT-G-CCC-TTA-G-A-TG--TT-C-T-GG-GC-CG-C--AC--GCG--…
Otu351	0	1	0	0	0	0	HTCUHHO01ADAO7	CC-G--TT-C---TT-A--GT-TG-G-T--G-G-A-G-T---GA-TT-TGT-C-TGC-TT-AA--TT-GCG--A-T-A-A-C-GA--A-C-GAG--ACC-T-T-AA-CC--TGC-T--AA-AT-A-G-C-CAGG---C-T--AG--C------------T-TT-G--------------G--C---T---G---G---T--C--GCC-----------------G--G---C--T-TC--T-T-A-G-A-GG-G--AC-T----A-TC---G--G-T----T---CA-A-A-C-C-G-A-T-GG-A--AG-T-T-T-GA-G-G-CA-AT-A-AC-AGGT---C-TGTG--AT-G-CCC-TTA-G-A-TG--TT-C-T-GG-GC-CG-C--AC--GCG--…
Otu350	0	1	0	0	0	0	HTCUHHO01BTSWD	CC-G--TT-C---TT-A--GT-TG-G-T--G-G-A-G-T---GA-TT-TGT-C-TGC-CT-AA--TC-GCA--A-T-A-A-C-GA--A-C-GAG--ACC-T-T-AA-CC--TGC-T--AA-AT-A-G-C-CAGG---C-T--AG--C------------T-TT-G--------------GT-C---T---G---G---T--C--GCC-----------------G--G---C--T-TC--T-T-A-G-A-GG-G--AC-T----A-TC---G--G-C----T---CA-A-G-C-C-G-A-T-GG-A--AG-T-T-G-GA-G-G-CA-AT-A-AC-AGGT---C-TGTG--AT-G-CCC-TTA-G-A-TG--TT-C-T-GG-GC-CG-C--AC--GCG--…
Otu349	0	1	0	0	0	0	HTCUHHO01CT0BL	CC-G--TT-C---TT-A--GT-TG-G-T--G-G-A-G-T---GA-TT-TGT-C-TGG-TT-AA--TT-CCG--A-T-A-A-C-GA--A-C-GAG--ACC-T-T-AA-CC--TGC-T--AA-AT-A-G-C-CAGG---C-C--GG--C------------T-TC-G--------------G--C---T---G---G---T--C--GTC-----------------G--G---C--T-TC--T-T-A-G-A-GG-G--AC-T----A-AC---G--G-C--G-T---CT-A-G-C-C-G-T-T-GG-A--AG-T-T-T-GA-G-G-CA-AT-A-AC-AGGT---C-TGTG--AT-G-CCC-TTA-G-A-TG--TT-C-T-GG-GC-CG-C--AC--GCG--…
Otu346	0	1	0	0	0	0	HTCUHHO01C4ONA	CC-G--TT-C---TT-A--GT-TG-G-T--G-G-A-G-T---GA-TT-TGT-C-TGG-TT-AA--TT-CCG--A-T-A-A-C-GA--A-C-GAG--ACA-T-T-AT-CC--TGT-T--AA-AT-A-G-C-CAGG---C-C--GG--C------------T-TT-T--------------G--C---T---G---G---T--C--GCC-----------------G--G---C--T-TC--T-T-A-G-A-GG-G--AC-T----G-GCGGTT--G-C--G-T---CT-A-G-C-C-C-G-C-GG-A--AG-T-T-T-GA-G-G-CA-AT-A-AC-AGGT---C-TGCG--AT-G-CCC-TTA-G-A-TG--TT-C-T-GG-GC-CG-C--AC--GCG--…
Otu345	0	1	0	0	0	0	HTCUHHO01BKXY9	CC-G--TT-C---TT-A--GT-TG-G-T--G-G-A-G-T---GA-TT-TGT-C-TGG-TT-AA--TT-CCG--A-T-A-A-C-GA--A-C-GAG--ACC-C-T-AT-AC--TGC-T--AA-AT-A-G-C-CCGG---C-C--GG--C-----------------------------------TTTGGCT-G---G---C--C--GCT-----------------G--G---C--T-TC--T-T-A-G-A-GT-G--AC-T----T-TC---G--G-C----T---CA-A-G-C-C-G-A-T-GG-A--AG-T-T-T-GA-G-G-CA-AT-A-AC-AGGT---C-TGTG--AT-G-CCC-TTA-G-A-TA--TC-C-T-GG-GC-TG-C--AC--GCG--…
Otu343	0	1	0	0	0	0	HTCUHHO01CERI2	CC-G--TT-C---TT-A--GT-TG-G-T--G-G-A-G-T---GA-TT-TGT-C-TGG-TT-AA--TT-CCG--A-T-A-A-C-GA--A-C-GAG--ACC-T-T-AA-CC--TGC-T--AA-AT-A-G-T-CAGG---C-C--GG--C------------T-TT-T--------------G--C---T---G---G---T--C--GCC-----------------G--A---C--T-TC--T-T-A-G-A-GG-G--AC-T----G-TC---A--G-C--G-T---CT-A-G-C-T-G-A-C-GG-A--AG-T-T-T-GA-G-G-CA-AT-A-AC-AGGT---C-TGTG--AT-G-CCC-TTA-G-A-TG--TT-C-T-GG-GC-CG-C--AC--GCG--…
Otu342	0	1	0	0	0	0	HTCUHHO01AG05F	CC-G--TT-C---TT-A--GT-TG-G-T--G-G-A-G-T---GA-TT-TGT-C-TGC-TT-AA--TT-GCG--A-T-A-A-C-GA--A-C-GAG--ACC-T-T-AA-CC--TAC-T--AA-AT-A-GCT-TTG----T-T--AG--C------------T-TT-T--------------G--C---T-------G---A--CTTAA------------------A--G---C--T-CC--T-T-A-G-A-GG-G--AC-T----A-TC---GT-G-C--T-T---AA-A-G-C-C-G-A-T-GG-A--AG-T-T-T-GA-G-G-CA-AT-A-AC-AGGT---C-TGTG--AT-G-CCC-TTA-G-A-TG--TT-C-T-GG-GC-CG-C--AC--GCG--…
Otu339	0	1	0	0	0	0	HTCUHHO01BBI42	CC-G--TT-C---TT-A--GT-TG-G-T--G-G-A-G-T---GA-TT-TGT-C-AGC-TT-AA--TT-GCG--A-T-A-A-C-GA--A-C-GAG--ACC-T-T-AA-CC--TGC-T--AA-CT-A-G-C-CCGTG--T-C---G--C------------T-CC-G--------------G--C---G---G---C---A--C--GCT-----------------G--G---C--T-TC--T-T-A-G-A-GG-G--AC-T----A-TC---G--G-C----T---CA-A-G-C-C-G-A-T-GG-A--AG-T-T-T-GA-G-G-CA-AT-A-AC-AGGT---C-TGTG--AT-G-CCC-TTA-G-A-TG--TT-C-T-GG-GC-CG-C--AC--GCG--…
Otu336	0	1	0	0	0	0	HTCUHHO01CEKXQ	CC-G--TT-C---TT-A--GT-TG-G-T--G-G-A-G-T---GA-TT-TGT-C-TGC-TT-AA--TT-GCG--A-T-A-A-C-GA--A-C-GAG--ACC-T-T-AA-CC--TGC-T--AA-AT-A-G-C-CCAC---G-T--CG--C------------T-TT-G--------------G--C---G---GC--G---T-----GCC-----------------G--G---C--T-TC--T-T-A-G-A-GG-G--AC-T----A-TC---G--G-C----T---CA-A-G-C-C-G-A-T-GG-A--AG-T-T-T-GA-G-G-CA-AT-A-AC-AGGT---C-TGTG--AT-G-CCC-TTA-G-A-TG--TT-C-T-GG-GC-CG-C--AC--GCG--…
Otu334	0	1	0	0	0	0	HTCUHHO01B1FX6	CC-G--TT-T---TT-A--GT-TG-G-T--G-G-A-G-T---GA-TT-TGT-C-TGG-TT-AA--TT-CCG--A-T-A-A-C-GA--A-C-GAG--ACC-T-T-AA-CC--TGC-T--AA-AT-A-G-T-CCGA---T-C--GT--C------------T-TT-T--------------G--A---T---G---G---T--C--GCC-----------------G--A---C--T-TC--T-T-A-G-A-GG-G--AC-T----G-TC---A--G-C--G-T---TT-A-G-C-T-G-A-C-GG-A--AG-T-T-T-GA-G-G-CA-AT-A-AC-AGGT---C-TGTG--AT-G-CCC-TTA-G-A-TG--TT-C-T-GG-GC-CG-C--AC--GCG--…
Otu332	0	1	0	0	0	0	HTCUHHO01A156K	CC-G--TT-C---TT-A--GT-TG-G-T--G-G-A-G-T---GA-TT-TGT-C-TGG-TT-AA--TT-CCG--A-T-A-A-C-GA--A-C-GAG--ACC-T-T-AA-CC--TGC-T--AA-AT-A-G-C-CAGG---C-C--GG--C------------T-TC-G--------------G--C---T---G---G---T--C--GTA-----------------G--G---C--T-TC--T-T-A-G-A-GG-G--AC-T----G-TC---G--G-C--G-T---CT-A-G-C-C-G-A-C-GG-A--AG-T-T-T-GA-G-G-CA-AT-A-AC-AGGT---C-TGTG--AT-G-CCC-TTA-G-A-TG--TT-C-T-GG-GC-CG-C--AC--GCG--…
Otu331	0	1	0	0	0	0	HTCUHHO01ARVXR	CC-G--TT-C---TT-A--GT-TG-G-T--G-G-A-G-T---GA-TT-TGT-C-TGC-TT-AA--TT-GCG--A-T-A-A-C-GA--A-C-GAG--ACC-T-T-AA-CC--TGC-T--AA-AT-A-G-C-CAGG---C-T--AG--C------------T-TT-G--------------G--C---T---G---G---T--C--GCC-----------------G--G---C--T-TC--T-T-A-G-A-GG-G--AC-T----A-TC---G--G-C----T---CA-A-G-C-C-G-A-T-GG-A--AG-T-T-T-GA-G-G-CA-AT-A-AC-AGGT---C-TGTG--AT-G-CCC-TTA-G-A-TGTTTTCCTTGGGGGCCCGGCCAACCGGCG--…
Otu330	0	1	0	0	0	0	HTCUHHO01DCQX4	CT-G--TT-C---TT-A--GT-TC-G-T--G-G-G-G-T---GA-CT-TAT-C-TAC-TT-AA--TT-ATA--A-T-A-A-C-GA--A-C-AAG--ACC-T-T-CA-CC--TGC-T--AA-AT-A-G-C-CAGG---C-T--AG--C------------T-TT-A--------------G--C---T---G---G---T--C--GCC-----------------A--G---C--T-TC--T-T-A-G-A-GG-G--AC-T----A-TC---A--G-C----T---TA-A-G-C-T-A-A-T-AG-A--AG-T-T-A-GA-G-G-CA-AT-A-AC-AGGT---C-TGTA--AT-G-CCC-TTA-G-A-TA--TT-C-T-GG-GC-CA-T--AC--GCG--…
Otu325	0	1	0	0	0	0	HTCUHHO01C16XR	CC-G--TT-C---TT-A--GT-TC-G-T--G-G-G-G-T---GA-CT-TGT-C-TGC-TT-AA--TT-GCG--A-T-A-A-C-GA--A-C-GAG--ACC-T-T-AA-CC--TGC-T--AA-AT-A-G-C-CAGG---C-T--AG--C------------T-TT-G--------------G--C---T---G---G---T--C--GCC-----------------G--G---C--T-TC--T-T-A-G-A-GG-G--AC-T----A-TC---G--G-T----T---CA-A-A-C-C-G-A-T-GG-A--AG-T-T-T-GA-G-G-CA-AT-A-AC-AGGT---C-TGTG--AT-G-CCC-TTA-G-A-TG--TT-C-T-GG-GC-CG-C--AC--GCG--…
Otu321	0	1	0	0	0	0	HTCUHHO01C3ENA	CC-GC-CG-C---AA-C--GC-AT-G-C--A-A-A-G-T----A-GT-GGA-C-CTC-TTATA--GG-GAG--G-T-T-T-T-TA--G-G-TTC-ATGC-T-T-GT-CC----C-T--CC-A--G-G-G-CATG-----G--AG--G------------G-TT----------------C--C---TA--C---G---C--T-GTGA-----------------T--G---C----CC--T-T-A-G-A--T-G---C-T----C-TG---G--GCC----G---CA-C-G---G-T-A-T-GT-A--A--T-G-C-CC-A-G-CT-TC-T-AC-A-CT---CTTATG--A--A-CCC-CTA-C-T-AA--CT---T-TT-TT-CA-T--A---GCG--…
Otu314	0	1	0	0	0	0	HTCUHHO01A7Y8M	CC-G--TT-C---TT-A--GT-TG-G-T--G-G-A-G-T---GA-TT-TGT-C-TGC-TT-AA--TT-GCG--A-T-A-A-C-GA--A-C-GAGA-ACC-C-T-CT-CC--TGC-T--AA-AT-A-G-CCCAAG---T-T--TA--C------------T-TT-G--------------G--T---A---G---A---T--T--GTT-----------------G--G---C--T-TC--T-T-A-G-A-GG-G--AC-T----A-GT---G--A-C----T---CA-A-G-T-C-A-T-T-GG-A--AG-T-TGT-G--G-G-CA-AT-A-AC-AGGT---C-TGTG--AT-G-CCC-TTA-G-A-TG--TT-C-T-GG-GC-CG-C--AC--GCG--…
Otu311	0	1	0	0	0	0	HTCUHHO01BWK3V	CC-G--TT-C---TT-A--GT-TG-G-T--G-G-A-G-T---GA-TT-TGT-C-TGG-TT-AA--TT-CCG--A-T-A-A-C-GA--A-C-GAG--ACC-T-T-AA-CC--TGC-T--AA-AT-A-G-T-CAGG---C-T--GG--C------------T-TT-T--------------G--C---C---G---G---T--C--GCG-----------------G--A---C--T-TC--T-T-A-G-A-GG-G--AC-T----G-TC---G--G-C--G-T---CT-A-G-C-C-G-A-C-GG-A--AG-T-T-T-GA-G-G-CA-AT-A-AC-AGGT---C-TGTG--AT-G-CCC-TTA-G-A-TG--TT-C-T-GG-GC-CG-C--AT--GCG--…
Otu305	0	1	0	0	0	0	HTCUHHO01DDL5H	CCGG--TC-C---TT-A--GT-TG-GTT--G-G-AGG-T---GA-TT-TGTTC-TGC-TT-AA--TTAGCG--A-T-A-A-C-GA--G-C-GAG--ACC-T-T-AA-CC--TGC-T--AA-AT-A-G-C-CCGT---A-T--TG--C------------T-TT-G--------------G--C---A---G---T---A--C--GCT-----------------G--G---C--T-TC--T-T-A-G-A-GG-G--AC-T----A-TC---G--G-C----T---CA-A-G-C-C-G-A-T-GG-A--AG-T-T-T-GA-G-G-CA-AT-A-AC-AGGT---C-TGTG--AT-G-CCC-TTA-G-A-TG--TT-C-T-GG-GC-CG-C--AC--GCG--…
Otu298	0	1	0	0	0	0	HTCUHHO01BIAUO	CC-G--TT-C---TT-A--GT-TC-G-T--G-G-A-G-T---GA-TT-TGT-C-TGG-TT-AA--TT-CCG--A-T-A-A-C-GA--A-C-GAG--ACC-T-T-AA-CC--TGC-T---A-AT-A-G-C-CCGC---C-T--CC--C------------A-AT-C--------------G--CGGGA---G---G---T--C--GCT-----------------G--G---C--T-TC--T-T-A-G-A-GG-G--AC-G----A-TC---G--G-C--T-T---CT-A-G-C-C-G-G-T-GG-A--GG-T-A-T-GA-G-G-TA-AT-A-AC-AGGT---C-TGTG--AT-G-CCC-TTA-G-A-TG--TT-C-T-GG-GC-CG-C--AC--GCG--…
Otu297	0	1	0	0	0	0	HTCUHHO01B8EQA	CC----CT-C---TG-G--GC-AG-GCT--T-A-A-G-G---TA-CG-TG--C-T-A-TC-CC--CT-CCG----C-A-A-G-GA--G-CGCCG-ATGG-A-T-TA--G--GGC-T---C-GT-A-G-C-CCGA---A-G--C---C------------T-GA-G--------------G--G---T---C---C---TG-A--GCC-----------------A--A---C--T-TC--T-C-AGG-A-TG-G---G-T----G-TC--------C----T---C--G-G-CGT-C-C-T-AG-A--CG---C-C-CT-G-G--A-CT---AT-ATG----C-TGTG--AT-G-CCC-TTA-G-A-TG--CT-C-T-GG-GC-CG-C--AC--GCG--…
Otu295	0	1	0	0	0	0	HTCUHHO01CETLD	CC-G--TT-C---TT-G--GT-TG-G-T--G-G-A-G-T---GA-TT-TGT-C-TGC-TT-AA--TT-GCG--A-T-A-A-C-GA--A-C-GAG--ACC-T-T-AA-CC--TGC-T--AA-AT-A-G----AGA---C-C--TGA-A------------TCTT-T--------------G--A---T---T---C---T--G--GCG-----------------C--T---C--T-TC--T-T-A-G-A-GG-G--AC-T----G-TT---G--GCG--T-T----T-A-G-C-T-G-A-C-GG-A--AG-T-T-T-GA-G-G-CA-AT-A-AC-GGGT---C-TGTG--AT-G-CCC-TTA-G-A-TG--TT-C-T-GG-GC-CG-C--AC--GCG--…
Otu290	0	1	0	0	0	0	HTCUHHO01DH3R3	CC-G--TT-C---TT-A--GT-TG-G-T--G-G-A-G-T---GA-TT-TGT-C-TGC-TT-AA--TT-GCG--A-T-A-A-C-GA--A-C-GAG--ACC-T-T-AA-CC--TGC-T--AA-AT-A-G-C-CCGT---A-T--TG--C--------------TT-G--------------G--C---A---G---T---A--C--GCT-----------------G--G---C--T-TC--T-T-A-G-A-GG-G--AC-T----A-TC---G--G-C----T---TA-A-G-C-C-G-A-T-GG-G--AG-T-T-T-GA-G-G-CA-AT-A-AC-AGGT---C-TGTG--AT-G-CCC-TTA-G-A-TG--TT-C-T-GG-GC-CG-C--AC--GCG--…
Otu289	0	1	0	0	0	0	HTCUHHO01CNCZ7	AC-G--TG-C---TA-A--TC-CC-G-TA-G-GAA-C-TAC-GC-TC-T-T-C-CGC-TG-AG--AC-CCG--A---C-A---GG--T-C-AAG--GCG-G-A-CG-AG--GGC-T---C-TG-A-G-CCTCTT---C-A--T---C------------G-AG-G--------------C--C---A---G---T---------GCC-----------------G--G---C--G-AC--T-T-C-GCA-GG-T--GG-G----C-TC--------C----T----A-C-G-T-A-T-G-T-GG-A--AGCCTT-C-CT-G-G-GAAGT-C-CG-ATG----C-TGTG--AT-G-CCC-TTA-G-A-TG--TT-C-T-GG-GC-CG-C--AC--GCG--…
Otu287	0	1	0	0	0	0	HTCUHHO01AJGN5	CC-G--TT-C---TT-A-GTT-TG-G-T--G-G-A-G-T---GAGTT-TGTTC-TGC-TT-AA--TT-GCG--A-T-A-A-C-GA--A-C-GAG--ACC-T-T-AA-CC--TGC-T--AA-AT-A-G-C-CCGG---C-T--AG--C------------T-TT-G--------------G--C---T---G---G---T--C--GCC-----------------G--G---C--T-TCG-T-T-A-G-A-GG-G--AC-T----A-TC---G--G-C----T---CA-A-G-C-C-G-A-T-GG-A--AG-T-T-T-GA-G-G-CA-AT-A-AC-AGGT---C-TGTG--AT-G-CCC-TTA-G-A-TG--TT-C-T-GG-GC-CG-C--AC--GCG--…
Otu284	0	1	0	0	0	0	HTCUHHO01B1DX3	CC-G--TT-C---TT-A--GT-TG-G-T--G-G-A-T-T---GA-TT-TGT-C-TGG-TT-AA--TT-CCG--A-T-A-A-C-GA--A-C-GAG--ACC-T-T-AA-CC--TGC-T--AA-AT-A-GTC-CAGG---C-C--GG--C------------T-TT-T--------------G--C---T---G---G---T--C--GCC-----------------G--A---C--T-TCT-T-T-A-G-A-GG-G--AC-T----G-TC---A--G-C--G-T---CT-A-G-C-T-G-A-C-GG-A--AG-T-T-T-GA-G-G-CA-AT-A-AC-AGGT---C-TGTG--AT-G-CCC-TTA-G-A-TG--TT-C-T-GGGCC-CG-C--AC--GCG--…
Otu283	0	1	0	0	0	0	HTCUHHO01AD6V0	CC-G--TT-C---TT-A--GT-TG-G-T--G-G-A-G-T---GA-TT-TGT-C-TGC-TT-AA--TT-GCG--A-T-A-A-C-GA--A-C-GAG--ACC-T-T-AA-CC--TGC-T--AA-AT-A-G-C-CAGG---C-C--GG--C------------T-CC-G--------------G--C---T---G---G---C--C-GTCA-----------------G--G---C--T-TC--T-T-A-G-A-GG-G--AC-T----G-TC---G--G-C--T-T---TT-A-G-C-C-G-A-C-GG-A--AG-T-T-T-GA-G-G-CA-AT-A-AC-AGGT---C-TGTG--AT-G-CCC-TTA-G-A-TG--TT-C-T-GG-GC-CG-C--AC--GCG--…
Otu281	0	1	0	0	0	0	HTCUHHO01AU1IR	CC-G--TT-C---TT-A--GT-TG-G-T--G-G-A-G-T---GA-TT-TGT-C-TGC-TT-AA--TT-GCG--A-T-A-A-C-GA--A-C-GAG--ACC-T-T-CA-CC--TGC-T--AA-AT-A-G-C-CCGG---C-T--AG--C------------T-TT-G--------------G--C---T---G---G---T--C--GCC-----------------G--G---C--T-TC--T-T-A-G-A-GG-G--AC-T----A-TC---G--A-C----T---CA-A-G-T-C-G-A-T-GG-A--AG-T-T-G-GA-G-G-CA-AT-A-AC-AGGT---C-TGTG--AT-G-CCC-TTA-G-A-TG--TT-C-T-GG-GC-CG-C--AC--GCG--…
Otu277	0	1	0	0	0	0	HTCUHHO01DA5IF	CC-G--TT-C---TT-A--GT-TG-G-T--G-G-A-G-T---GA-TT-TGT-C-TGC-TT-AA--TT-GCG--A-T-A-A-C-GA--A-C-GAG--ACC-T-T-AA-CC--TGC-T--AA-AT-A-G-C-CAGG---T-C--AG--C------------T-TT-G--------------G--C---T---G---G---C--C--GCC-----------------G--G---C--T-TC--T-T-A-G-A-GG-G--AC-T----A-TC---G--G-C----T---CA-A-G-C-C-G-A-T-GG-A--AG-T-T-T-GA-G-G-CA-AT-A-AC-AGGT---C-TGTG--AT-G-CCC-TTA-G-A-TG--TT-C-T-GG-GC-CG-C--AC--GCG--…
Otu276	0	1	0	0	0	0	HTCUHHO01BO1CO	.C-G--CG-C---TA-A--G--GG-G-T--G-G---G-C---TA-AC-TAT-A-T-A-TTAGC--TT-GAG--G-T---A-C-GT--G-C-TAA--TCC-C-T-----C--GGG-T--AACCG-A-G---C-TT---C-T-ACG--G------------TAAG-G--------------G--C---C---G---A---A--T--ACAC----------------C--A---A--A-CC--G-T-A-G-G-GG-G--GC-T------GC---A--G------T----T-T-G-C-C-----T--G-C--AG-C-T-GGTA-T-T-GT-TT-A-A--ATG----C-TGTG--AT-G-CCC-TTA-G-A-TG--TT-C-T-GG-GC-CG-C--AC--GCG--…
Otu274	0	1	0	0	0	0	HTCUHHO01CUM2U	.C-G--CG-C---TA-A--G--GG-G-T--G-G---G-C---TA-AC-TAT-A-T-A-TTAGC--TT-GAG--G-T---A-C-GT--G-C-TAA--TCC-C-T-----C--GGG-T--AACCG-A-G---C-TT---C-T-ACG--G------------TAAG-G--------------G--C---C---G---A---A--T--ACAC----------------C--A---A--A-CC--G-T-A-G-G-GG-G--GC-T----G-CA---G--T-T----TG--CC-C-G-C-A-G-C-T-GG-T--A----T-T------G--T-TT-A-A--ATG----C-TGTG--AT-G-CCC-TTA-G-A-TG--TT-C-T-GG-GC-CG-C--AC--GCG--…
Otu273	0	1	0	0	0	0	HTCUHHO01CI6NP	CC-G--TT-C---TT-A--GT-TG-G-T--G-G-A-G-T---GA-TT-TGT-C-TGG-TT-AA--TT-CCG--A-T-A-A-C-GA--A-C-GAG--ACC-C-T-AG-CC--TGC-T--AA-AT-A-G-T-CGAA---T-C--GG--C------------T-TT-G--------------G--C---T---G---A---T--T--TCAT----------------G--A---C--T-TC--T-T-A-G-A-GG-G--AC-T----T-TT---G--G-C--G-T---TT-A-G-C-C-A-A-A-GG-A--AG-----T-GG-G-G-CA-AT-A-AC-AGGT---C-TGTG--AT-G-CCC-TTA-G-A-TG--TT-C-T-GG-GC-CG-C--AC--GCG--…
Otu271	0	1	0	0	0	0	HTCUHHO01A10N8	CC-G--TT-C---TT-A--GT-TG-G-T--G-G-A-G-T---GA-TT-TGT-C-TGC-TT-AA--TT-GCG--A-T-A-A-C-GA--A-C-GAG--ACC-T-T-AA-CC--TGC-T--AA-AT-A-G-C-CCGG---C-G--GG--C------------C-GA-G--------------G--C---C---C---G---T--C--GCC-----------------G--G---C--T-TC--T-T-A-G-A-GG-G--AC-T----A-TC---G--G-C----T---CA-A-G-C-C-G-A-T-GG-A--AG-T-T-T-GA-G-G-CA-AT-A-AC-AGGT---C-TGTG--AT-G-CCC-TTA-G-A-TG--TT-C-T-GG-GC-CG-C--AC--GCG--…
Otu270	0	1	0	0	0	0	HTCUHHO01CASC4	CC-A--GT-C---TT-A---T-AT-G-T--C-A-A-G-----GC-CC-GGC-A-GGC-CG-AA--AT--AT--A-T-A-G-G-GG--T-C-TTT--A---T-T--A-CC--TGA-A--TC-AT-A-T-T-CAGGC--CGT--AGA-G------------G-CT-G--------------G--T---G---G---G---T--T--CAT-----------------T--G---A--T-GCA-C-C-A-G---GG-G-ACCGTT---TTGC---G--GTCT---T---CA-A-G---C-G---C-AC-A--AA-T-A-T-GA---A-C--CT-G-AA-ATG----C-TGTG--AT-G-CCC-TTA-G-A-TG--TT-C-T-GG-GC-CG-C--AC--GCG--…
Otu268	0	1	0	0	0	0	HTCUHHO01BFML5	CC-G--TT-C---TT-A--GT-TG-G-T--G-G-A-G-T---GA-TT-TGT-C-TGC-TT-AA--TT-GCG--A-T-A-A-C-GA--A-C-GAG--ACC-T-T-AA-CC--TGC-T--AA-AT-A-G-C-CCGG---C-C--CG--C------------T-TT-A--------------G--C---G---G---G---T--C--GCC-----------------G--G---C--T-TC--T-T-A-G-A-GG-G--AC-T----A-TC---G--G-C----T---CA-A-G-C-C-G-A-T-GG-A--AG-T-T-T-GA-G-G-CA-AT-A-AC-AGGT---C-TGTG--AT-G-CCC-TTA-G-A-TG--TT-C-T-GG-GC-CA-C--AC--GCG--…
Otu267	0	1	0	0	0	0	HTCUHHO01CEIVB	CC-G--TT-C---TT-A--GT-TG-G-T--G-G-A-G-T---GA-TT-TGT-C-TGC-TT-AA--TT-GCG--A-T-A-A-C-GA--A-C-GAG--ACC-T-T-AA--C--TGT-T--AA-CT-A-G-C-CCGT---A-T--TG--C------------T-TT-G--------------G--C---A---G---T---A--T--GCT-----------------G--G---C--T-TC--T-T-A-A-T-GG-G--AC-T----A-TC---G--A-C----T---CA-A-G-T-C-G-A-T-GG-A--AG-T-T-T-GA-G-G-CA-AT-A-AC-AGGT---C-TGTG--AT-G-CCC-TTA-G-A-TG--TT-C-T-GG-GC-CG-C--AC--GCG--…
Otu266	0	1	0	0	0	0	HTCUHHO01CEDYN	CT-G--TG-G---CG-A--GT-TT-G-A--G-T-A-G-----CT-TC-AAA-C-CGT-CG-CA--AC-GCGC-G-C-A-A-A-GG--A-G-TGG--GCC-T-G-AA-AA--GGC-T--TA-A--G-G-T-ACGT---G-C--TA--A------------T-CC-C--------------T--C-------G---A---G--T--AATC----------------GA-G---T--T-TC--T-A-C-G-AGTA-GACCC-G----A-TA---A--G------T---CA-ATG-CGTAG-A-A-AG-ACTAC-TATAGGTA-GTTGGT-TT-A-AA-AATG---C-TGTG--AT-G-CCC-TTA-G-A-TG--TT-C-T-GG-GC-CG-C--AC--GCG--…
Otu265	0	1	0	0	0	0	HTCUHHO01BSW8B	CC-G--TT-C---TT-A--GT-TG-G-T--G-G-A-G-T---GA-TT-TGT-C-TGC-TT-AA--TT-GCG--A-T-A-A-C-GA--A-C-GAG--ACC-T-T-AA-CC--TGC-T--AA-AT-A-G-C-CCGT---A-T--TG--C------------T-TT-G--------------G--C---A---G---T---A--C--GCT-----------------G--G---C--T-TC--T-T-A-G-A-GG-G--AC-T----A-TC---G--G-C----T---CA-A-G-C-C-G-A-T-GG-A--AG-T-T-T-GA-G-G-CA-AT-A-AC-AGGT---C-TGTG--AT-G-CCC-TTA-G-A-TG--TC-C-T-GG-GT-TG-C--AC--GCG--…
Otu264	0	1	0	0	0	0	HTCUHHO01DF0WN	.C-G--CG-C---AA-A--G--GG-G-T--G-G---G-T---CA--A-CGA-A-TAC-GT-----TG-GC---T-T-A-A-G-GT--A-C-GTG----C---T-AA-TC--CCT-T--GG-GT-A-A-CCAAGCT--C-TAACG--A------------T-AA-GA-------------C--C---C---G---A---TA-A--GTC-----------------A--A---G--G-CG--T-T-G-G-A-GG-G-----T----A-ACA--G--G-T----T---GATTAT-T-C-A-A-T--T-C--TG-T-T-A-CT-G-G-TA-CT-A-A--ATG----C-TGTG--AT-G-CCC-TTA-G-A-TG--TT-C-T-GG-GC-CG-C--AC--GCG--…
Otu262	0	1	0	0	0	0	HTCUHHO01CSHEK	CC-G--TT-C---TT-A--GT-TG-G-T--G-G-A-G-T---GA-TT-TGT-C-TGC-TT-AA--TT-GCG--A-T-A-A-CGTA--A-C-GAG--ACC-T-T-AA-CC--TGC-T--AA-AT-A-G-C-CAGG---C-T--AG--C------------T-TT-T--------------G--C---T---G---G---T--C--GCC-----------------G--G---C--T-TC--T-T-A-G-A-GG-G--AC-T----A-TC---G--G-C----T---CA-A-G-C-C-G-A-T-GG-A--AG-T-T-T-GA-G-G-CA-AT-A-AC-AGGT---C-TGTG--AT-G-CCC-TTA-G-A-TA--TC-C-T-GG-GC-TG-C--AC--GCG--…
Otu258	0	1	0	0	0	0	HTCUHHO01AGRUY	CC-G--TT-C---TT-A--GT-TG-G-T--G-G-A-G-T---GA-TT-TGT-C-TGC-CT-AA--TC-GCG--A-T-A-A-C-GA--A-C-GAG--ACC-T-T-AA-CC--TGC-T--AA-AT-A-G-C-CCGT---A-T--TG--C------------C-TC-G--------------G--C---A---G---T---A--C--GCT-----------------G--G---C--T-TC--T-T-A-G-A-GG-G--AC-T----A-TC---G--G-C----T---CA-A-G-C-C-G-A-T-GG-A--AG-T-T-T-GA-G-G-CA-AT-A-AC-AGGT---C-TGTG--AT-G-CCC-TTA-G-A-TG--TT-C-T-GG-GC-CG-C--AC--GCG--…
Otu257	0	1	0	0	0	0	HTCUHHO01BVI9X	CT-A--TT-C------C--CT-TG-G-G--T-A-A-C-C---AAGCC-TTT-C-TAC-CA-AG--AC-CCG--A-C-AGG-T-CA--A-GGTAG--TTT-G-G-GG-CCAGTTG-T--AA-AA-A-A-A-CTGG---C-T---G---------------G-TG-G--------------A--G---A---G---A---A--C--GGG-----------------G--G---T--T-ACA-A-C-C-G-A-TG-T--AA-T----A--C---T--G-CTT--TG--CT-T-G-CTA-T-A-T-TC-AT-CG-TAG-T-AA-C-C-CC-CT-C-TC-CGTTAAGC-TGTG--AT-G-CCC-TTA-G-A-TG--TT-C-T-GG-GC-CG-C--AC--GCG--…
Otu253	0	1	0	0	0	0	HTCUHHO01BOUC5	CC-G--TT-C---TT-A--GT-TG-G-T--G-G-A-G-T---GA-TT-TGT-C-TGG-TT-AA--TT-CCG--A-T-A-A-C-GA--A-C-GAG-ACCC-T-T-AA-CC--TGC-T--AA-AT-A-G-T-CAGG---C-C--GG--C------------T-TT-T--------------G--C---T---G---G---T--C--GCC-----------------G--A---C--T-TC--T-T-A-G-A-GG-G--AC-T----G-TT---A--G-C--G-T---CT-A-G-C-T-A-A-C-GG-A--AG-T-T-T-GA-G-G-CA-AT-A-AC-AGGT---C-TGTG--AT-G-CCC-TTA-G-A-TG--TT-C-T-GG-GC-CG-C--AC--GCG--…
Otu252	0	1	0	0	0	0	HTCUHHO01C0TJ6	CC-G--TT-C---TT-A--GT-TG-G-T--G-G-A-G-T---GA-TT-TGT-C-TGC-TT-AA--TT-GCG--A-T-A-A-C-GA--A-C-GAG--ACC-T-T-AA-CC--TGC-T--AA-AT-A-G-C-CAGG---C-T--AA--C------------T-TT-G--------------G--T---T---G---G---T--C--GCC-----------------G--G---C--T-TC--T-T-A-G-A-GG-G--AC-T----A-TC---G--G-C----T---CA-A-G-C-C-G-A-T-GG-A--AG-T-T-T-GA-G-G-CA-AT-A-AC-AGGT---C-TGTG--AT-G-CCC-TTA-G-A-TG--TT-C-TGGG-GC-CG-C--AC--GCG--…
Otu251	0	1	0	0	0	0	HTCUHHO01A1H6G	CC-G--TT-C---TT-A--GT-TG-G-T--G-G-A-G-T---GA-TT-TGT-C-TGC-TT-AA--TT-GCG--A-T-A-A-C-GA--A-C-GAG--ACC-T-T-AA-CC--TGC-T--AA-AT-A-G-C-CCGT---A-T--TG--C------------T-TT-G--------------G--C---A---G---T---A--C--GCT-----------------G--G---C--T-TC--T-T-A-G-A-GG-G--AC-T----A-TC---C--G-C----T---CA-A-G-C-G-G-A-T-GG-A--AG-T-T-T-GA-G-G-CA-AT-A-AC-AGGT---C-TGTG--AT-G-CCC-TTA-G-A-TG--TT-C-T-GG-GC-CG-C--AC--GCG--…
Otu250	0	1	0	0	0	0	HTCUHHO01CHNTO	CC-G--TT-C---TT-A--GT-TG-G-T--G-G-A-G-T---GA-TT-TGT-C-TGG-TT-AA--TT-CCG--A-T-A-A-C-GA--A-C-GAG--ACC-T-T-AA-CC--TGC-T--AA-AT-A-G-C-CAGG---C-T--CT--C------------T-TT-T--------------G--A---G---G---G---T--C--GCC-----------------G--G---C--T-TC--T-T-A-G-A-GG-G--AC-T----G-TC---G--G-C--G-T---CT-A-G-C-C-G-A-C-GG-A--AG-T-T-T-GA-G-G-CA-AT-A-AC-AGGT---C-TGTG--AT-G-CCC-TTA-G-A-TG--TT-C-T-GG-GC-CG-C--AC--GCG--…
Otu242	0	1	0	0	0	0	HTCUHHO01CY55C	CC-G--TT-C---TT-A--GT-TG-G-T--G-G-A-G-T---GA-TT-TGT-C-TGG-TT-AA--TT-CCG--A-T-A-A-C-GA--A-C-GAG--ACC-T-T-AA-CC--TGC-T--AA-AT-A-G-T-CCAG---T-C--GT--C------------T-TT-T--------------G--A---T---G---G---C--T--GCT-----------------G--A---C--T-TC--T-T-A-G-A-GG-G--AC-T----A-TC------G-G--C-T---CA-A-G-C-C-G-A-T-GG-A--AG-T-T-T-GA-G-G-CA-AT-A-AC-AGGT---C-TGTG--AT-G-CCC-TTA-G-A-TG--TT-C-T-GG-GC-CG-C--AC--GCG--…
Otu240	0	1	0	0	0	0	HTCUHHO01B4H8S	CC-G--TT-C---TT-A--GT-AG-G-T--G-G-A-G-T---GA-TT-TGT-C-TGC-TT-AA--TT-GCG--A-T-A-A-C-GA--A-C-GAG--ACC-T-T-AA-CC--TGTCT--AA-AT-A-G-C-CAGG---C-T--AG--C------------T-TT-G--------------G--C---T---G---G---T--C--GCC-----------------G--G---C--T-TC--T-T-A-G-A-GG-G--AC-T----A-TC---G--G-C----T---CA-A-G-C-C-G-A-T-GG-A--AG-T-T-T-GA-G-G-CA-AT-A-AC-AGGT---C-TGTG--AC-G-CCC-TTA-G-A-TG--TT-C-T-GG-GC-CG-C--AC--GCG--…
Otu239	0	1	0	0	0	0	HTCUHHO01DOM2D	CC-G--TT-T---TT-A--GT-TG-G-T--G-G-A-G-T---GA-TT-TGT-C-TGC-TC-AA--TT-GCG--A-T-A-A-C-GA--A-C-GAG--ACC-T-T-CT-CC--TGC-T--AA-AT-A-G-C-CAGG---C-T--AG--C------------T-TT-G--------------G--C---T---G---G---T--C--GCC-----------------G--G---C--T-TC--T-T-A-G-A-GG-G--AC-T----A-TC---G--G-C----T---CA-A-G-C-C-G-A-T-GG-A--AG-T-T-T-GA-G-G-CA-AT-A-AC-AGGT---C-TGTG--AT-G-CCC-TTA-G-A-TG--TT-C-T-GG-GC-CG-C--AC--GCG--…
Otu233	0	1	0	0	0	0	HTCUHHO01CXDCG	CC-G--TT-C---TT-A--GT-TG-G-T--G-G-A-G-T---GA-TT-TGT-C-TGG-TT-AA--TT-CCG--A-T-A-A-C-GA--A-C-GAG--ACC-T-T-AA-CC--TGC-T--AA-CT-A-G-T-CTTG---C-C--AA--C--------------CCCG--------------G--T---T---G---G---T-----ATA-----------------G--A---C--T-TC--T-T-A-G-A-GG-G--AC-T----G-AC---T--A-C--G-T---TT-A-G-T-G-G-T-C-GG-A--AG-T-T-T-GA-G-G-CA-AT-A-AC-AGGT---C-TGTG--AT-G-CCC-TTA-G-A-TG--TT-C-T-GG-GC-CG-C--AC--GCG--…
Otu224	0	1	0	0	0	0	HTCUHHO01AVRDW	CC-G--TT-C---TT-A--GT-TG-G-T--G-G-A-G-T---GA-TT-TGT-C-TGG-TT-AA--TT-CCG--A-T-A-A-C-GA--A-C-GAG--ACC-T-T-AA-CC--TGC-T--AA-AT-A-G-C-CGGG---C-C--GG--C------------T-CA-C--------------G--C---T---G---G---T--C--GCG-----------------G--G---C--T-TC--T-T-A-G-A-GG-G--AC-T----A-TC---G--G-A--T-T---CC-A-G-C-C-G-A-T-GG-A--AG-T-T-T-GA-G-G-CA-AT-A-AC-AGGT---C-TGTG--AT-G-CCC-TTA-G-A-TG--TT-C-T-GG-GC-CG-C--AC--GCG--…
Otu223	0	1	0	0	0	0	HTCUHHO01AGHXQ	CC-G--TT-C---TT-A--GT-TG-G-T--G-G-A-G-T---GA-TT-TGT-C-TGC-TT-AA--TT-GCG--A-T-A-A-C-GA--A-C-GAG--ACC-T-T-AA-CC--TGC-T--AA-AT-A-G-C-CAGG---C-T--AG--C------------T-TT-G--------------G--C---T---G---G-------TCGC------------------CG-G---C--T-TC--T-T-A-G-A-GG-G--AC-T----A-TC---G----G--T-T---CA-A-A-C-C-G-A-T-GG-A--AG-T-T-T-GA-G-G-CA-AT-A-AC-AGGT---C-TGTG--AT-G-CCC-TTA-G-A-TG--TT-C-T-GG-GC-CG-C--AC--GCG--…
Otu221	0	1	0	0	0	0	HTCUHHO01BCNVB	CC-G--TT-C---TT-A--GT-TG-G-T--G-GTA-G-T---GA-TT-TGTTC-TGC-TT-AA--TT-GCG--A-T-A-A-C-GA--A-C-GAG--ACC-T-TAAA-CC--TGC-T--AA-AT-A-G-C-CCGG---C-C--CG--C------------T-TT----------------G--C---G---G---G---T--C--GCC-----------------G--G---C--T-TC--T-T-A-G-A-GG-G--AC-T----A-TC---G--G-C----T---CA-A-G-C-C-G-A-T-GG-A--AG-T-T-T-GA-G-G-CA-AT-A-AC-AGGT---C-TGTG--AT-G-CCC-TTA-G-A-TG--TT-C-T-GG-GC-CG-T--AC--GCG--…
Otu218	0	1	0	0	0	0	HTCUHHO01AIT61	CC-G--TT-C---TT-A--GT-TG-G-T--G-G-A-G-T---GA-TT-TGT-C-TGC-TT-AA--TT-GCG--A-T-A-A-C-GA--A-C-GAG--ACC-T-T-AA-CC--TGC-T--AA-CT-A-G-C-CCGT---A-T--TG--C------------T-TC-A--------------G--C---A---G---T---A--C--GCT-----------------G--G---C--T-TC--T-T-A-G-A-GG-G--AC-T----A-TC---G--G-C----T---CA-A-G-C-C-G-A-T-GG-A--AG-T-T-T-GA-G-G-CA-AT-A-AC-AGGT---C-TGTG--AT-G-CCT-TTA-G-A-TG--TT-C-T-GG-GC-CG-C--AC--GCG--…
Otu215	0	1	0	0	0	0	HTCUHHO01C7Z8R	CC-G--TT-C---TT-A-GTT-TG-G-T--G-G-A-G-T---GA-TT-TGT-C-TGG-TT-AA--TT-CCG--A-T-A-A-C-GA--A-C-GAG--ACC-T-T-AA-CC--TGC-T--AA-AT-A-G-C-CAGG---C-C--GG--C------------T-TT-T--------------G--C---T---G---G---C--C--TCT-----------------G--G---C--T-TC--T-T-A-G-A-GG-G--AC-T----G-TC---T--G-T--G-T---CT-A-A-C-A-G-A-C-GG-A--AG-T-T-T-GA-G-G-CA-AT-A-AC-AGGT---C-TGTG--AT-G-CCC-TTA-G-A-TG--TT-C-T-GG-GC-CG-C--AC--GCG--…
Otu211	0	1	0	0	0	0	HTCUHHO01ANZES	CC-G--TT-C---TT-A--GT-TG-G-T--G-G-A-G-T---GA-TT-TGT-C-TGG-TT-AA--TT-CCG--A-T-A-A-C-GA--A-C-GAG--ACC-T-T-AA-CC--TGC-T--AA-AT-A-G-C-CAGG---C-C--GG--C------------T-TC-G--------------G--C---T---G---G---T--C--GCC-----------------G--G---C--T-TC--T-T-A-G-A-GG-G--AC-T----A-TC---G--A-C--G-T---TT-A-G-T-C-G-A-T-GG-A--AG-T-T-T-GA-G-G-CA-AT-A-AC-AGGT---C-TGTG--AT-G-CCC-TTA-G-A-TG--TT-C-T-GG-GC-CG-C--AC--GCG--…
Otu210	0	1	0	0	0	0	HTCUHHO01A3NWV	CC-G--TT-C---TT-A--GT-TG-G-T--G-G-A-G-C---GA-TT-TGC-C-TGG-TT-AA--TT-CCG--A-T-A-A-C-GA--A-C-GAG--ACC-T-T-AA-CC--TGC-T--AA-AT-A-G-C-CGGG---C-CGGCG--C------------T-TC-T--------------G--C---G---G---G---C--C--GCT-----------------G--G---C--T-CC--T-T-A-G-A-GG-G--AC-T----A-TC---G--G-C--T-T---TC-A-G-C-C-G-A-T-GG-A--AG-T-T-T-GA-G-G-CA-AT-A-AC-AGGT---C-TGTG--AT-G-CCC-TTA-G-A-TG--TT-C-T-GG-GC-CG-C--AC--GCG--…
Otu017	10	0	0	0	0	0	HTCUHHO01AHRFF	CC-G--TT-C---TT-A--GT-TG-G-T--G-G-A-G-T---GA-TT-TGT-C-TGC-TT-AA--TT-GCG--A-T-A-A-C-GA--A-C-GAG--ACC-T-T-AA-CC--TGC-T--AA-AT-A-G-C-CAGG---C-T--AG--C------------T-TT-G--------------G--C---T---G---G---T--C--GCC-----------------G--G---C--T-TC--T-T-A-G-A-GG-G--AC-T----A-TT---A--G-C----T---TA-A-G-C-C-A-A-T-GG-A--AG-T-T-T-GA-G-G-CA-AT-A-AC-AGGT---C-TGTG--AT-G-CCC-TTA-G-A-TG--TT-C-T-GG-GC-CG-C--AC--GCG--…
Otu020	4	0	0	0	0	0	HTCUHHO01AYP31	CC-G--TT-C---TT-A--GT-TG-G-T--G-G-A-G-T---GA-TT-TGT-C-TGC-TT-AA--TT-GCG--A-T-A-A-C-GA--A-C-GAG--ACT-T-T-GA--C--TTT-T--AA-AT-A-G-C-TAGG---C-T--CG--C------------T-TT-G--------------G--C---G---G---G---T--C--GTT-----------------G--G---C--T-TC--T-T-A-G-A-AG-G--AC-T----A-TC---T--G----C-T---CA-A-G-C-A-G-A-T-GG-A--AG-T-G-C-GA-A-G-CA-AT-A-AC-AGGT---C-TGTG--AT-G-CCC-TTA-G-A-TG--TT-C-T-GG-GC-CG-C--AC--GCG--…
Otu019	3	0	0	0	0	0	HTCUHHO01CBWCT	CC-G--TT-C---TT-A--GT-TG-G-T--G-G-A-G-T---GA-TT-TGT-C-TGC-TT-AA--TT-GCG--A-T-A-A-C-GA--A-C-GAG--ACC-C-T-CT-CC--TGC-T--AA-AT-A-G-C-CCGA---C-T--TA--C------------T-TT-G--------------G--T---A---G---G---T--T--GTT-----------------G--G---C--T-TC--T-T-A-G-A-GG-G--AC-T------TCT--G--A-T----T--CAA-A-T-C-A-G-A---GG-A--AG---T-T-GG-G-G-CA-AT-A-AC-AGGT---C-TGTG--AT-G-CCC-TTA-G-A-TG--TT-C-T-GG-GC-CG-C--AC--GCG--…
Otu018	3	0	0	0	0	0	HTCUHHO01A6VPT	CC-G--TT-C---TT-A--GT-TG-G-T--G-G-A-G-T---GA-TT-TGT-C-TGC-TT-AA--TT-GCG--A-T-A-A-C-GA--A-C-GAG--ACC-T-T-AA-CC--TGC-T--AA-AT-A-G-C-CAGG---C-T--AG--C------------T-TT-G--------------G--C---A---G---T---A--C--GCT-----------------G--G---C--C-TC--T-T-A-G-A-GG-G--AC-T----A-TC---G--G-C----T---CA-A-G-C-C-G-A-T-GG-A--AG-T-T-T-GA-G-G-CA-AT-A-AC-AGGT---C-TGTG--AT-G-CCC-TTA-G-A-TG--TT-C-T-GG-GC-CG-C--AC--GCG--…
Otu054	2	0	0	0	0	0	HTCUHHO01DKSOL	CC-G--TT-C---TT-A--GT-TG-G-T--A-G-A-G-T---GA-TT-TGT-C-TGC-TT-AA--TT-GCG--A-T-A-A-C-GA--A-C-GAG--ACC-T-T-AA-CC--TGC-T--AA-AT-A-G-C-CAGG---C-T--AG--C------------T-TT-A--------------G--C---T---G---G---T--C--GCC-----------------G--G---C--T-TC--T-T-A-G-A-GG-G--AC-T----A-TC---G--G-C----T---CA-A-G-C-T-G-A-T-GG-A--AG-T-T-T-GA-G-G-CA-AT-A-AC-AGGT---C-TGTG--AT-G-CCC-TTA-G-A-TG--TT-C-T-GG-GC-CG-C--AC--GCG--…
Otu044	2	0	0	0	0	0	HTCUHHO01B4OV6	CC-G--TT-C---TT-A--GT-TG-G-T--G-G-A-G-T---GA-TT-TGT-C-TGC-TT-AA--TT-GCG--A-T-A-A-C-GA--A-C-GAG--ACC-T-T-AA-CC--TGC-T--AA-AT-A-G-C-CAGG---C-T--AG--C------------T-TT-G--------------G--C---T---G---G---T--C--GCC-----------------G--G---C--T-TC--T-T-A-G-A-GG-G--AC-T----A-TC---G--G-C----T---CA-A-A-C-C-G-A-T-GG-A--AG-T-T-T-GA-G-G-CA-AT-A-AC-AGGT---C-TGTG--AT-G-CCC-TTA-G-A-TG--TT-C-T-GG-GC-CG-C--AC--GCG--…
Otu036	2	0	0	0	0	0	HTCUHHO01DHJ7X	CC-G--TT-C---TT-A--GT-TG-G-T--G-G-A-G-T---GA-TT-TGT-C-TGC-TT-AA--TT-GCG--A-T-A-A-C-GA--A-C-GAG--ACC-T-T-AA-CC--TGC-T--AA-AT-A-G-C-CAGG---C-T--AG--C------------T-TTCT--------------G--C---T---G---G---T--C--GCC-----------------G--G---C--T-TC--T-T-A-G-A-GG-G--AC-T----A-TC---G--G-C----T---CA-A-G-C-C-G-A-T-GG-A--AG-T-T-T-GA-G-G-CA-AT-A-AC-AGGT---C-TGTG--AT-G-CCC-TTA-G-A-TG--TT-C-T-GG-GC-CG-C--AC--GCG--…
Otu026	2	0	0	0	0	0	HTCUHHO01CZM4I	CC-G--TT-C---TT-A--GT-TG-G-T--G-G-A-G-T---GA-TT-TGT-C-TGC-TT-AA--TT-GCG--A-T-A-A-C-GA--A-C-GAG--ACC-T-T-AA-CC--TGC-T--AA-AT-A-G-C-CCGG---C-T--CG--C------------T-TT-G--------------G--C---G---G---G---T--C--GCC-----------------G--G---C--T-TC--T-T-A-G-A-GG-G--AC-T----A-TC---G--G-C----T---CA-A-G-C-C-G-A-T-GG-A--AG-T-T-T-GA-G-G-CA-AT-A-AC-AGGT---C-TGTG--AT-G-CCC-TTA-G-A-TG--TT-C-T-GG-GC-CG-C--AC--GCG--…
Otu021	2	0	0	0	0	0	HTCUHHO01C86QH	CT-G--TT-C---TT-A--GT-TG-G-T--G-G-A-G-T---GA-TT-TGT-C-TGC-TT-AA--TT-GCG--A-T-A-A-C-GA--A-C-AAG--ACC-T-T-AA-CC--TGC-T--AA-AT-A-A-C-CAGG---C-T--AG--C------------T-TT-G--------------G--C---T---G---G---T--C--GCT-----------------G--G---C--T-TC--T-T-A-G-A-GG-G--AC-T----A-TC---A--G-C----T---CA-A-G-C-C-G-A-T-GG-A--AG-T-T-T-GA-G-G-CA-AT-A-AC-AGGT---C-TGTG--AT-G-CCC-TTA-G-A-TG--TT-C-T-GG-GC-CG-C--AC--GCG--…
Otu071	1	0	0	0	0	5	HTCUHHO01C1NRL	CC-G--TT-C---TT-A--GT-TG-G-T--G-G-A-G-T---GA-TT-TGT-C-TGC-TT-AA--TT-GCG--A-T-A-A-C-GA--A-C-GAG--ACC-T-T-AA-CC--TGC-T--AA-AT-A-G-C-CAGG---C-T--AG--C------------T-TT-G--------------G--C---T---G---G---T--C--GCC-----------------G--G---C--T-TC--T-T-A-G-A-GG-G--AC-T----A-TC---G--G-C----T---CA-A-G-C-C-G-A-T-GG-A--AG-T-T-T-GA-G-G-CA-AT-A-AC-AGGT---C-TGTG--AT-G-CCC-TTA-G-A-TG--TC-C-T-GG-GC-CG-C--AC--GCG--…
Otu070	1	0	0	0	0	0	HTCUHHO01AYJ2H	CC-G--TT-C---TT-A--GT-TG-G-T--G-G-A-G-T---GA-TT-TGT-C-TGC-TT-AA--TT-GCG--A-T-A-A-C-GA--A-C-GAG--ACC-C-T-CT-CC--TGC-T--AA-AT-A-G-C-CCAA---T-T--TA--C------------T-TT-G--------------GT-T---A---G---A---T--T--GTT-----------------G--G---C--T-TC--T-T-A-G-A-GG-G--ACGT----T-GT---G--A-C----T---CA-A-G-T-C-A-C-A-GG-A--AG---T-T-GG-G-GCGA-AT-A-AC-AGGT---C-TGTG--AT-G--CC-TTACGAA-TG--TT-C-T-GG-GC-CG-C--AC--GCG--…
Otu069	1	0	0	0	0	0	HTCUHHO01CPIYZ	CC-G--TT-C---TT-A--GT-TG-G-T--G-G-A-G-T---GA-TT-TGT-C-TGC-TT-AA--TT-GCG--A-T-A-A-C-GA--A-C-GAG--ACC-C-T-CT-CC--TGC-T--AA-AT-A-GCC-CAAT---T-T--A---C------------T-TT-G--------------G--T---TA--G---A---T--T--GTT-----------------G--G---C--T-TC--T-T-A-G-A-GG-G--AC-T----A-GT---G--A-C----T---CA-A-G-T-C-A-T-T-GG-A--AG-T-TGT-TG-G-G-CA-AT-A-AC-AGGT---C-TGTG--AT-G-CCC-TTA-G-A-TG--TT-C-T-GG-GC-CG-C--AC--GCG--…
Otu068	1	0	0	0	0	0	HTCUHHO01C1BZC	CC-G--TT-C---TT-A--GT-TG-G-T--G-G-A-G-T---GA-TT-TGT-C-TGG-TT-AA--TT-CCG--A-T-A-A-C-GA--A-C-GAG--ACC-T-T-AA-CC--TGC-T---A-AT-A-G-C-CCTG-----T--TG--C------------T-TC-G--------------G--C---T---A---C---A--G--GCT-----------------G--G---C--T-TC--T-T-A-G-A-GG-G--AC-T----A-TC---G--G-CG---T---TT-A-G-T-C-G-A-T-GG-A--AG-T-T-T-GA-G-G-CA-AT-A-AC-AGGT---C-TGTG--AT-G-CCC-TTA-G-A-TG--TT-C-T-GG-GC-CG-C--AC--GCG--…
Otu065	1	0	0	0	0	0	HTCUHHO01ARHGN	CC-G--TT-C---TT-A--GT-TG-G-T--G-G-A-G-T---GA-TT-TGT-C-TGG-TT-AA--TT-CCG--A-T-A-A-C-GA--A-C-GAG--ACC-T-T-AA-CC--TGC-T--AA-AT-A-G-T-CACA---C----GA--ACA----------T-CT-T-----------G--T--T---C---GT--G---G--C---TG-----------------C--A---C--T-TC--T-T-A-G-A-GG-G--AC-T----A-TG---G--A-T--G-T---TT-A-A-T-C-C-A-T-GG-A--AG-T-T-T-GA-G-G-CA-AT-A-AC-AGGT---C-TGTG--AT-G-CCC-TTA-G-A-TG--TT-C-T-GG-GC-CG-C--AC--GCG--…
Otu064	1	0	0	0	0	0	HTCUHHO01A8K58	CC-G--TT-C---TT-A--GT-TG-G-T--G-G-A-G-T---GA-TT-TGT-C-TGC-TT-AA--TT-GCG--A-T-A-A-C-GA--A-C-GAG--ACC-T-T-AA-CC--TGC-T--AA-AT-A-G-C-CAGG---C-T--AG--C------------T-TT-G--------------G--C---T---G---G---T--C--GCC-----------------G--G---C--T-TC--T-T-A-G-A-GG-G--AC-T----A-TC---G--G-C----T---CA-A-G-C-C-G-A-T-GGTA--AG-T-T-T-GA-G-G-CA-AT-A-AC-AGGT---C-TGTG--ATCG-CCC-TTA-G-A-TG--TT-CGT-GG-GC-CG-C--AC--GCG--…
Otu063	1	0	0	0	0	0	HTCUHHO01AOFYD	CC-G--TT-C---TT-A--GT-TG-G-T--G-G-A-G-T---GA-TT-TGT-C-TGC-TT-AA--TT-GCG--A-T-A-A-C-GA--A-C-GAGA-ACC-C-T-CT-CC-TAGC-T--AA-AT-A-G-C-CCAA---T-T--TA--C------------T-TT-G--------------G--T---A---G---A---T--T--GTT-----------------G--G---C--T-TC--T-T-A-G-A-GG-G--AC-T----A-GT---G--A-C----T---CA-A-G-T-C-A-T-T-GG-A--AG-T-TGT-G--G-G-CA-AT-A-AC-AGGT---C-TGTG--AT-G-CCC-TTA-G-A-TG--TT-C-T-GG-GC-CG-C--AC--GCG--…
Otu062	1	0	0	0	0	0	HTCUHHO01BOD0S	CC-G--TT-C---TT-A--GT-TG-G-T--G-G-A-G-T---GA-TT-TGT-C-TGC-TT-AA--TT-GCG--A-T-A-A-C-GA--A-C-GAG--ACC-T-T-AA-CC--TGC-T--AA-AT-A-G-C-CCGT---A-T--TG--C------------T-TT-G--------------GT-C---A---G---T---A--C--GCT-----------------G--G---C--T-TC--T-T-A-G-A-GG-G--AC-T----A-TC---G--G-C----T---CA-A-G-C-C-G-A-T-GG-A--AG-T-T-T-GA-G-G-CA-AT-A-AC-AGGT---C-TGTG--AT-G-CCC-TTA-G-A-TG--TT-C-T-GG-GC-CG-C--AC--GCG--…
Otu058	1	0	0	0	0	0	HTCUHHO01BP5L6	CC-G--TT-C---TT-A--GT-TG-G-T--G-G-A-G-T---GA-TT-TGT-C-TGC-TT-AA--TT-GCG--A-T-A-A-C-GA--A-C-GAG--ACC-T-T-AA-CC--TGC-T--AA-AT-A-G-C-CAGG---C-T--AG--C------------T-TT-G--------------G--C---T---G---G---T--C--GCC-----------------G--G---C--T-TC--T-T-A-G-A-GG-G--AC-T----A-TC---G--G-C----T---CA-A-G-C-C-G-A-T-GG-A--AG-T-T-T-GA-G-G-CA-AT-A-AC-AGGT---C-TGTG--AT-G-CCC-TTA-G-A-TG--TT-C-T-GG-GC-CG-C--AC--GCG--…
Otu057	1	0	0	0	0	0	HTCUHHO01DCCFN	CC-G--TT-C---TT-A--GT-TG-G-T--G-G-A-G-T---GA-TT-TG--C-TGC-TT-AA---T-GCG--A-T-A-A-C-GA--A-C-GAG--ACC-T-T-AA-CC--TGC-T--AA-AT-A-G-C-CCGT---A-T--TG--C------------T-TT-G--------------G--C---A---G---T---A--C--GCT-----------------G--G---C--T-TC--T-T-A-G-A-GG-G--AC-T----A-TC---G--G-C----T---CA-A-G-C-C-G-A-T-GG-A--AG-T-T-T-GA-G-G-CA-AT-A-AC-AGGT---C-TGTG--AT-G-CCC-TTA-G-A-TG--TT-C-T-GG-GC-CG-C--AC--GCG--…
Otu056	1	0	0	0	0	0	HTCUHHO01CN8M6	CC-G--TT-C---TT-A--GT-TG-G-T--G-G-A-G-T---GA-TT-GTT-C-TGC--T-AA--TT-GCG--AGT-A-A-C-GA--A-C-GAG--ACC-T-T-AA-CC--TGC-T--AA-AT-A-G-C-CAGG---C-T--AG--C------------T-TT-G--------------G--C---T---G---G---T--C--GCC-----------------G--G---C--T-TC--T-T-A-G-A-GG-G--AC-T----A-TC---G--G-C----T---CA-A-G-C-C-G-A-T-GG-A--AG-T-T-T-GA-G-G-CA-AT-A-AC-AGGT---C-TGTG--AT-G-CCC-TTA-G-A-TG--TT-C-T-GG-GC-CG-C--AC--GCG--…
Otu052	1	0	0	0	0	0	HTCUHHO01COOLC	CC-G--TT-C---TT-A--GT-TG-G-T--G-G-A-G-T---GA-TT-TGT-C-TGC-TT-AA--TT-GCG--A-T-A-A-C-GA--A-C-GAG--ACC-T-T-AA-CC--TGC-T--AA-AT-A-G-C-CAGG---C-T--AG--C------------T-TT-G--------------G--C---T---G---G---T--C--GCC-----------------G--G---C--T-TC--T-T-A-G-A-GG-G--AC-T----A-TC---G--G-C----T---CA-A-G-C-C-G-A-T-GG-A--AG-T-T-T-GA-G-G-CA-AT-A-AC-AGGT---C-CGTG--AT-G-CCC-TTA-G-A-TG--TT-C-T-GG-GC-CG-C--AC--GCG--…
Otu050	1	0	0	0	0	0	HTCUHHO01A3ZBD	CG-G--TTCC---TT-A-GTT-TG-G-T--G-G-A-G-T---GA-TT-TGT-C-TGC-TT-AA--TT-GCG--A-T-A-A-C-GA--A-C-GAG--ACC-T-T-AA-CC--TGC-T--AA-AT-A-G-C-CAGG---C-T--AG--C------------T-TT-G--------------G--C---T---G---G---T--C--GCC-----------------G--G---C--T-TC--T-T-A-G-A-GG-G--AC-T----A-TC---G--G-C----T---CA-A-G-C-C-G-A-T-GG-A--AG-T-T-T-GA-G-G-CA-AT-A-AC-AGGT---C-TGTG--AT-G-CCC-TTA-G-A-TG--TT-C-T-GG-GC-CG-C--AC--GCG--…
Otu048	1	0	0	0	0	0	HTCUHHO01CV449	CC-G--TT-C---TT-A--GT-TG-G-T--G-G-A-G-T---GA-TT-TGT-C-TGC-TT-AA--TT-GCG--A-T-A-A-C-GA--A-C-GAG--ACC-C-T-CT-CC--TGC-T--AA-AT-A-G-C-CCCT---A-T--TG--C------------T-TT-G--------------G--C---A---G---T---A--G--GCT-----------------G--G---C--T-TC--T-T-A-G-A-GG-G--AC-T----A-TC---C--G----C-T---CA-A-G-C-G-G-A-T-GG-A--AG-T-T-T-GA-G-G-CA-AT-A-AC-AGGT---C-TGTG--AT-G-CCC-TTA-G-A-TG--TT-C-T-GG-GC-CG-C--AC--GCG--…
Otu046	1	0	0	0	0	0	HTCUHHO01B43BV	CC-G--TT-C---TT-A--GT-TG-G-T--G-G-A-G-T---GA-TT-TGT-C-TGC-TT-AA--TT-GCG--A-T-A-A-C-GA--A-C-GAG--ACC-T-T-AA-CC--TGC-T--AA-AT-A-G-C-CAGG---C-T--AG--C------------T-TT-G--------------G--C---T---G---G---T--C--GCC-----------------G--G---C--T-TC--T-T-A-G-A-GG-G--AC-T----A-TC---G--G-C----T---CA-A-G-C-C-G-A-T-GG-A--AG-T-T-T-GA-G-G-CA-AT-A-AC-AGGT---C-TGTG--AT-G-CCC-TTA-G-A-TG--TT-C-T-GG-GC-CG-C--AC--GCG--…
Otu045	1	0	0	0	0	0	HTCUHHO01DDGRN	CC-GT-TT-C---TT-A--GT-TG-G-T--G-G-A-G-T--GTA-TT-TGT-C-TGC-TT-AA--TT-GCG--A-T-A-A-C-GA--A-C-GAG--ACC-T-T-AA-CC--TGC-T--AA-AT-A-G-C-CAGG---C-T--AG--C------------T-TT-G--------------G--C---T---G---G---T--C--GCC-----------------G--G---C--T-TC--T-T-AGG-A-GG-G--AC-T----A-TC---G--G-C----T---CA-A-G-C-C-G-A-T-GG-A--AG-T-T-T-GA-G-G-CA-AT-A-AC-AGGT---C-TGTG--ATCG-CCC-TTA-G-ATTG--TT-CGT-GG-GC-CG-C--AC--GCG--…
Otu042	1	0	0	0	0	0	HTCUHHO01BP3XM	CC-G--TT-C---TT-A--GT-TG-G-T--G-G-A-G-C---GA-TT-TGT-C-TGC-TT-AA--TT-GCG--A-T-A-A-C-GA--A-C-GAG--ACC-T-T-AA-CC--TGC-T--AA-AT-A-G-C-CAGG---C-T--AG--C------------T-TT-G--------------G--C---T---G---G---T--C--GCC-----------------G--G---C--C-TC--T-T-A-G-A-GG-G--AC-T----A-TC---G--G-C----T---CA-A-G-C-C-G-A-T-GG-A--AG-T-T-T-GA-G-G-CA-AT-A-AC-AGGT---C-TGTG--AT-G-CCC-TTA-G-A-TG--TT-C-T-GG-GC-CG-C--AC--GCG--…
Otu041	1	0	0	0	0	0	HTCUHHO01CDFSH	CC-A--TT-C---TT-A--GT-TG-G-T--G-G-A-G-T---GA-TT-TGT-C-TGC-TT-AA--TT-GCG--A-T-A-A-T-GA--A-C-GAG--ACC-T-T-AA-CC--TGC-T--AA-AT-A-G-C-CAGG---C-T--AG--C------------T-TT-G--------------G--C---T---G---G---T--C--GCT-----------------G--G---C--T-TC--T-T-A-G-A-GG-G--AC-T----A-TT---A--G-C----T---TA-A-G-C-T-A-A-T-AG-A--AG-T-T-T-AA-G-G-CA-AT-A-AC-AGGT---T-TGTG--AT-G-CCC-TTA-G-A-TG--TT-C-T-GG-GC-CG-C--AC--GCG--…
Otu040	1	0	0	0	0	0	HTCUHHO01DP8IC	CC-G--TT-C---TT-A--GT-TG-G-T--G-G-A-G-T---GA-TT-TGT-C-TGC-TT-AA--TT-GCG--A-T-A-A-C-GA--A-C-GAG--ACC-T-T-AA-CC--TGC-T--AA-AT-A-G-C-CAGG---C-T--AG--C------------T-TT-G--------------G--C---T---G---G---T--C--GCC-----------------G--G---C--T-TC--T-T-A-G-A-GG-G--AC-T----A-TC---G--G-C----T---CA-A-G-C-C-G-A-T-GG-A--AG-T-T-T-GA-G-G-CA-AT-A-AC-AGGT---C-TGTG--AT-G-CCC-TTA-G-A-TG--TT-C-T-GG-GC-CG-C--AC--GCGC-…
Otu039	1	0	0	0	0	0	HTCUHHO01BI8AR	CC-G--TT-C---TT-A--GT-TG-G-T--G-G-A-G-T---GA-TT-TGT-C-TGC-TT-AA--TT-GCG--A-T-A-A-C-GA--A-C-GAG--ACC-T-T-AA-CC--TGC-T--AA-AT-A-G-C-CAGG---C-T--AG--C------------T-TT-G--------------G--C---T---G---G---T--C--GCC-----------------G--G---C--T-TC--T-T-A-A-A-GA-G--AC-T----T-TC---T--G-C----T---CA-A-G-C-A-G-A-A-GG-A--AG-T-A-G-TT-G-G-CA-AT-A-AC-AGGT---C-TGTG--AT-G-CCC-TTA-G-A-TG--TT-C-T-GG-GC-CG-C--AC--GCG--…
Otu037	1	0	0	0	0	0	HTCUHHO01CVAQE	CC-G--TT-C---TT-A--GT-TG-G-T--G-G-A-G-T---GA-TT-TGT-C-TGC-TT-AA--TT-GCG--A-T-A-A-C-GA--A-C-GAG--ACC-T-T-AA-CC--TGC-T--AA-AT-A-G-C-CAGG---C-T--AG--C------------T-TT-G--------------G--C---T---G---G---T--C--GCC-----------------G--G---C--T-TC--T-T-A-G-A-GG-G--AC-T----A-TC---G--G-CG---T---TT-A-G-T-C-G-A-T-GG-A--AG-T-T-T-GA-G-G-CA-AT-A-AC-AGGT---C-TGTG--AT-G-CCC-TTA-G-A-TG--TT-C-T-GG-GC-CG-C--AC--GCG--…
Otu034	1	0	0	0	0	0	HTCUHHO01AEDJD	CC-G--TT-C---TT-A--GT-TG-G-T--G-G-A-G-T---GA-TT-TGT-C-TGC-TT-AA--TT-GCG--A-T-A-A-C-GA--A-C-GAG--ACC-T-T-AA-CC--TGC-T--AA-AT-A-GCC-CAAT---T-T--A---C------------T-TT-G--------------G--T---A---G---A---T--T--GTT-----------------G--G---C--T-TC--T-T-A-G-A-GG-G--AC-T----A-GT---G--A-C----T---CA-A-G-T-C-A-T-T-GG-A--AG-T-TGT-G--G-G-CA-AT-A-AC-AGGT---C-TGTG--AT-G-CCC-TTA-G-A-TG--TT-C-T-GG-GC-CG-C--AC--GCG--…
Otu032	1	0	0	0	0	0	HTCUHHO01C7XLW	CC-G--TT-C---TT-A--GT-TG-G-T--G-G-A-G-T---GA-TT-TGT-C-TGC-TT-AA--TT-GCG--A-T-A-A-C-GA--A-C-GAG--ACC-T-T-AA-CC-TAGC-T--AA-AT-A-G-C-CCGG---C-T--AG--CT-----------T-TT-G--------------G--C---T---G---G---T--C--GCT-----------------G--G---C--T-TC--T-T-A-G-AGGG-G--AC-T----A-TC---G--G-C----T---CA-A-G-C-C-G-A-T-GG-A--AG-T-T-T-GA-G-G-CA-AT-A-AC-AGGT---C-TGTG--AT-G-CCC-TTA-G-A-TG--TT-C-T-GG-GC-CG-C--AC--GCG--…
Otu029	1	0	0	0	0	0	HTCUHHO01DR0VY	CC-G--TT-C---TT-A--GT-TC-G-T--G-G-C-G-T---GA-GC-TGT-C-TGC-TT-AA--TT-GCG--A-T-A-A-C-GG--A-C-GAG--ACC-T-T-CC-TC--TGC-T--AA-AT-A-G-C-CAGG---C-T--AG--C------------T-TT-G--------------G--C---T---G---G---T--C--GCC-----------------G--G---C--T-TC--T-T-A-G-A-GA-G--AC-T----A-TC---G--G-C----T---CA-A-G-C-C-G-A-T-GG-A--AG-T-T-G-GA-G-G-CA-AT-A-AC-AGGT---C-TGTG--AT-G-CCC-TTA-G-A-TG--TT-C-T-GG-GC-CG-T--AC--GCG--…
Otu027	1	0	0	0	0	0	HTCUHHO01CNGPZ	CC-G--TT-C---TT-A--GT-TC-G-T--G-G-G-G-T---GA-CT-TGG-C-AGT-TT-AA--TT-ACG--A-T-A-A-C-GA--A-C-GAG--ACC-T-T-AA-CC--TAC-T--AA-CT-A-G-C-CCGT---A-T--TG--C------------T-TT-G--------------G--C---A---G---T---A--C--GCT-----------------G--G---C--T-TC--T-T-A-G-A-GG-G--AC-T----C-TC---G--G-T----G---CA-A-G-C-C-G-A-G-GG-A--AG-T-T-T-GA-G-G-CA-AT-A-AC-AGGT---C-TGTG--AT-G-CCC-TTA-G-A-TG--TT-C-T-GG-GC-CG-C--AC--GCG--…
Otu820	0	0	0	0	0	3	HTCUHHO01BJK80	CC-G--TT-C---TT-A--GT-TG-G-T--G-G-A-G-T---GA-TT-TGT-C-TGG-TT-AA--TT-CCG--A-T-A-A-C-GA--A-C-GAG--ACC-T-T-AA-CC--TGC-T--AA-AT-A-G-A-CCAG---C-C--GG--C------------T-TT-G--------------G--C---T---G---G--CT--G-CT-------------------G--T---C--T-TC--T-T-A-G-A-GG-G--AC-T----A-TC---A--G-C--G-T---TT-A-G-C-T-G-A-T-GG-A--AG-T-T-T-GA-G-G-CA-AT-A-AC-AGGT---C-TGTG--AT-G-CCC-TTA-G-A-TG--TT-C-T-GG-GC-CG-C--AC--GCG--…
Otu815	0	0	0	0	0	2	HTCUHHO01AIX24	CC-G--TT-C---TT-A--GT-TG-G-T--G-G-A-G-T---GA-TT-TGT-C-TGC-TT-AA--TT-GCG--A-T-A-A-C-GA--A-C-GAG--ACC-T-T-AA-CC--TGC-T--AA-AT-A-G-C-CAGG---C-T--AG--C------------T-TT-G--------------G--C---T---G---G---T--C--GCC-----------------G--G---C--T-TC--T-T-A-G-A-GG-G--AC-T----A-TC---G--G-C----T---CA-A-G-C-C-G-A-T-GG-A--AG-T-T-T-GA-G-G-CA-AT-A-AC-AGGT---C-TGTG--AT-G-CCC-TTA-G-A-TG--TT-C-T-GG-GC-CG-C--AC--GCG--…
Otu811	0	0	0	0	1	1	HTCUHHO01ACZYX	CC-G--TT-C---TT-A--GT-TG-G-T--G-G-A-G-T---GA-TT-TGT-C-TGC-TT-AA--TT-GCG--A-T-A-A-C-GA--A-C-GAG--ACC-T-T-AA-CC--TGC-T--AA-AT-A-G-C-CAGG---C-T--AG--C------------T-TT-G--------------G--C---T---G---G---T--C--GCC-----------------G--G---C--T-TC--T-T-A-G-A-GG-G--AC-T----A-TC---G--G-C----T---CA-A-G-C-C-G-A-T-GG-A--AG-T-T-T-GA-G-G-CA-AT-A-AC-AGGT---C-TGTG--AT-G-CCC-TTA-G-A-TG--TT-C-T-GG-GC-CG-C--AC--GCG--…
Otu821	0	0	0	0	0	1	HTCUHHO01BDNB4	CC-G--TT-C---TT-A--GT-TG-G-T--G-G-A-G-T---GA-TT-TGT-C-TGC-TT-AA--TT-GCG--A-T-A-A-C-GA--A-C-GAG--ACC-T-T-AA-CC--TGC-T--AA-AT-A-G-C-CAGG---C-T--AG--C------------T-TT-G--------------G--C---T---G---G---T--C--GCC-----------------G--G---C--T-TC--T-T-A-G-A-GG-G--AC-T----A-TC---G--G-C----T---CA-A-G-C-C-G-A-T-GG-A--AG-T-T-T-GA-G-G-CA-AT-A-AC-AGGT---C-TGTG--AT-G-CCC-TTA-G-A-TG--TT-C-T-GG-GC-CG-C--AC--GCG--…
Otu819	0	0	0	0	0	1	HTCUHHO01DE4EK	CC-G--TT-C---TT-A--GT-TG-G-T--G-G-A-G-T---GA-TT-TGT-C-TGG-TT-AA--TT-CCG--A-T-A-A-C-GA--A-C-GAG--ACC-T-T-AA-CC--TGC-T--AA-AT-A-G-C-CAGG---C-C--GG--C------------T-TT-G--------------G--C---T---G---G---T--T--GTC-----------------G--G---C--T-TC--T-T-A-G-A-GG-G--AC-T----G-TC---G--G-CG---T---TT-A-G-C-C-G-A-C-GG-A--AG-T-T-T-GA-G-G-CA-AT-A-AC-AGGT---C-TGTG--AT-G-CCC-TTA-G-A-TG--TT-C-T-GG-GC-CG-C--AC--GCG--…
Otu818	0	0	0	0	0	1	HTCUHHO01BT4H4	CC-G--TT-C---TT-A--GT-TG-G-T--G-G-A-G-T---GA-TT-TGT-C-TGC-TT-AA--TT-GCG--A-T-A-A-C-GA--A-C-GAG--ACC-T-T-AA-CC--TGC-T--AA-AT-A-G-C-CAGG---C-T--AG--C------------T-TT-G--------------G--C---T---G---G---T--C--GCC-----------------G--G---C--T-TC--T-T-A-G-A-GG-G--AC-T----A-TC---G--G-C----T---CA-A-G-C-C-G-A-T-GG-A--AG-T-T-T-GA-G-G-CA-AT-A-AC-AGGT---C-TGTG--AT-G-CCC-TTA-G-A-TG--TT-C-T-GG-GC-CG-C--AC--GCG--…
Otu817	0	0	0	0	0	1	HTCUHHO01DE3KE	CC----TT-CGGGGTTA---T-TG-G-T--G-G-A-G-T---GA-TT-TGT-C-TGC-TT-AA--TT-GCG--A-C-A-A-C-GA--A-C-GAG--ACC-T-T-AA-CC--TGC-T--AA-AT-A-G-C-CAGG---C-T--AG--C------------T-TT-G--------------G--C---T---G---G---T--C--GCC-----------------G--G---C--T-TC--T-T-A-G-A-GG-G--AC-T----A-TC---G--G-C----T---CA-A-G-C-C-G-A-T-GG-A--AG-T-T-T-GA-G-G-CA-AT-A-AC-AGGT---C-TGTG--AT-G-CCC-TTA-G-A-TG--TT-C-T-GG-GC-CG-C--AC--GCG--…
Otu816	0	0	0	0	0	1	HTCUHHO01BNBUL	CC-G--TT-C---TT-A--GT-TG-G-T--G-G-A-G-T---GA-TT-TGT-C-TGC-TT-AA--TT-GCG--A-T-A-A-C-GA--A-C-GAG--ACC-T-T-AA-CC--TGC-T--AA-AT-A-G-C-CAGG---C-T--AG--C------------T-TT-G--------------G--C---T---G---G---T--C--GCC-----------------G--G---C--T-TC--T-T-A-G-A-GG-G--AC-T----A-TC---G--G-C----T---CA-A-G-C-C-G-A-T-GG-A--AG-T-T-T-GA-G-G-CA-AT-A-AC-AGGT---C-TGTG--AT-G-CCC-TTA-G-A-TG--TT-C-T-GG-GC-CG-C--AC--GCG--…
Otu814	0	0	0	0	0	1	HTCUHHO01B2SSC	CC-G--TT-C---TT-A--GT-TG-G-T--G-G-A-G-T---GA-TT-TGT-C-TGC-TT-AA--TT-GCG--A-T-A-A-C-AA--A-C-GAG--ACC-T-T-AA-CC--TGC-T--AA-AT-A-G-C-CCGT---A-T--TG--CT-----------T-TT-G--------------G--C-------A---G---T--A--CCT-----------------G--G---C--T-TC--T-T-A-G-A-GG-G--AC-T----A-TC---G--G-C----T---CA-A-G-C-C-G-A-T-GG-A--AG-T-T-T-GA-G-G-CA-AT-A-AC-AGGT---C-TGTG--AT-G-CCC-TTA-G-A-TG--TT-C-T-GG-GC-CG-C--AC--GCG--…
Otu813	0	0	0	0	0	1	HTCUHHO01AS8Z9	CC-G--TT-C---TT-A--GT-TG-G-T--G-G-A-G-T---GA-TT-TGT-C-TGG-TT-AA--TT-CCG--A-T-A-A-C-GA--A-C-GAG--ACC-T-T-AA-CC--TGC-T--AA-AT--------A-G--------A---C-----------------------------------C------------------A--GCC-----------------G--G---C--T-TC--T-T-A-G-A-GG-G--AC-T----A-TC---G--G-C----T---CA-A-G-C-C-G-A-T-GG-A--AG-T-T-T-GA-G-G-CA-AT-A-AC-AGGT---C-TGTG--AT-G-CCC-TTA-G-A-TG--TT-C-T-GG-GC-CG-C--AC--GCG--…
Otu812	0	0	0	0	1	0	HTCUHHO01B9P08	CC-G--TT-C---TT-A--GT-TG-G-T--G-G-A-G-T---GA-TT-TGT-C-TGC-TT-AA--TT-GCG--A-T-A-A-C-GA--A-C-GAG--ACC-T-T-AA-CC--TGC-T--AA-AT-A-G-C-CCAA---C-T--GG--C------------T-TT-G--------------G--C---T---G---G---C--T--GCT-----------------G--G---C--T-TC--T-T-A-G-A-GG-G--AC-A----T-TC---G--G-C----T---CA-A-G-C-C-G-A-C-GG-A--AG-T-T-T-GA-G-G-CA-AT-A-AC-AGGT---C-TGTG--AT-G-CCC-TTA-G-A-TG--TT-C-T-GG-GC-CG-C--AC--GCG--…
Otu810	0	0	0	0	1	0	HTCUHHO01CNFOD	CC-G--TT-C---TT-A--GT-TG-G-T--G-G-A-G-T---GA-TT-TGT-C-TGC-TT-AA--TT-GCG--A-T-A-A-C-GA--A-C-GAG--ACC-T-T-AA-CC--TGC-T--AA-AT-A-G-C-CAGG---C-T--AG--C------------T-TT-G--------------G--C---T---G---G---T--C--GCC-----------------G--G---C--T-TC--T-T-A-G-A-GG-G--AC-T----A-TC---G--G-C----T---CA-A-G-C-C-G-A-T-GG-A--AG-T-T-T-GA-G-G-CA-AT-A-AC-AGGT---C-TGTG--AT-G-CCC-TTA-G-A-TG--TT-C-T-GG-GC-CG-C--AC--GCG--…
Otu809	0	0	0	0	1	0	HTCUHHO01CNOEU	CC-G--TT-T---TT-A--GT-TG-G-T--G-G-A-G-T---GA-TT-TGT-C-TGC-TT-AA--TT-GCG--A-T-A-A-C-GA--A-C-GAG--ACC-C-T-CT-CT--TGC-T--AA-AT-A-GCC-CAAT---T-T--A---C------------T-TT-G--------------G--T---A---G---A---T--T--GTT-----------------G--G---C--T-TC--T-T-A-G-A-AG-G--AC-T----C-CC---G--G-C----T---CA-A-G-T-C-G-G-G-GG-A--AG-T-TGT-G--G-G-CA-AT-A-AC-AGGT---C-TGTG--AT-G-CCC-TTA-G-A-TG--TT-C-T-GG-GC-CG-C--AC--GCG--…
